# Supplementary material for: Imputation of plasma lipid species to facilitate integration of lipidomic datasets
Source: Nat Commun. 2024 Feb 20;15:1540. doi: 10.1038/s41467-024-45838-3 (PMC10879118; doi:10.1038/s41467-024-45838-3)
Supplement: Supplementary file 4 — Supplementary Data 1 [file 41467_2024_45838_MOESM4_ESM.xlsx]

## Sheet: Supp. Data 1
Supplementary Data 1. LIPID to AusDiab lipid species mapping
LIPID (Jayawardana et.al.)	Single or Composite interim name	Ausdiab match	Grouping	Number of matching AusDiab species
LPC(14:0)	LPC(14:0)	LPC(14:0) [sn2]; LPC(14:0) [sn1]	Composite	2
LPC(15:0)	LPC(15:0)	LPC(15:0) [sn2]; LPC(15:0) [sn1]	Composite	2
LPC(16:0)	LPC(16:0)	LPC(16:0) [sn2]; LPC(16:0) [sn1]	Composite	2
LPC(16:1)	LPC(16:1)	LPC(16:1) [sn2]; LPC(16:1) [sn1]	Composite	2
LPC(17:0)	LPC(17:0)	LPC(15-MHDA) [sn2]; LPC(15-MHDA) [sn1] / LPC(17:0) [sn2]; LPC(17:0) [sn1]	Composite	3
LPC(17:1)	LPC(17:1)	LPC(17:1) [sn2] (a); LPC(17:1) [sn1] (a) / LPC(17:1) [sn2] (b); LPC(17:1) [sn1] (b)	Composite	3
LPC(18:0)	LPC(18:0)	LPC(18:0) [sn2]; LPC(18:0) [sn1]	Composite	2
LPC(18:1)	LPC(18:1)	LPC(18:1) [sn2]; LPC(18:1) [sn1]	Composite	2
LPC(18:2)	LPC(18:2)	LPC(18:2) [sn2]; LPC(18:2) [sn1]	Composite	2
LPC(18:3)	LPC(18:3)	LPC(18:3) [sn2] (a); LPC(18:3) [sn1] (a)/LPC(18:3) [sn2] (b); LPC(18:3) [sn1] (b)	Composite	3
LPC(20:0)	LPC(20:0)	LPC(20:0) [sn2]; LPC(20:0) [sn1]	Composite	2
LPC(20:1)	LPC(20:1)	LPC(20:1) [sn2]; LPC(20:1) [sn1]	Composite	2
LPC(20:2)	LPC(20:2)	LPC(20:2) [sn2]; LPC(20:2) [sn1]	Composite	2
LPC(20:3)	LPC(20:3)	LPC(20:3) [sn2]; LPC(20:3) [sn1]	Composite	2
LPC(20:4)	LPC(20:4)	LPC(20:4) [sn2]; LPC(20:4) [sn1]	Composite	2
LPC(20:5)	LPC(20:5)	LPC(20:5) [sn2]; LPC(20:5) [sn1]	Composite	2
LPC(22:0)	LPC(22:0)	LPC(22:0) [sn2]; LPC(22:0) [sn1]	Composite	2
LPC(22:1)	LPC(22:1)	LPC(22:1) [sn2]; LPC(22:1) [sn1]	Composite	2
LPC(22:5)	LPC(22:5)	LPC(22:5) [sn2] (n3); LPC(22:5) [sn1] (n3)/LPC(22:5) [sn2] (n6); LPC(22:5) [sn1] (n6)	Composite	3
LPC(22:6)	LPC(22:6)	LPC(22:6) [sn2]; LPC(22:6) [sn1]	Composite	2
LPC(24:0)	LPC(24:0)	LPC(24:0) [sn2]; LPC(24:0) [sn1]	Composite	2
LPC(26:0)	LPC(26:0)	LPC(26:0) [sn2]; LPC(26:0) [sn1]	Composite	2
LPE(16:0)	LPE(16:0)	LPE(16:0) [sn2]; LPE(16:0) [sn1]	Composite	2
LPE(18:0)	LPE(18:0)	LPE(18:0) [sn2]; LPE(18:0) [sn1]	Composite	2
LPE(18:1)	LPE(18:1)	LPE(18:1) [sn2]; LPE(18:1) [sn1]	Composite	2
LPE(18:2)	LPE(18:2)	LPE(18:2) [sn2]; LPE(18:2) [sn1]	Composite	2
LPE(20:4)	LPE(20:4)	LPE(20:4) [sn2]; LPE(20:4) [sn1]	Composite	2
LPE(22:6)	LPE(22:6)	LPE(22:6) [sn2]; LPE(22:6) [sn1]	Composite	2
LPI(18:0)	LPI(18:0)	LPI(18:0) [sn2]; LPI(18:0) [sn1]	Composite	2
LPI(18:1)	LPI(18:1)	LPI(18:1) [sn2]; LPI(18:1) [sn1]	Composite	2
LPI(18:2)	LPI(18:2)	LPI(18:2) [sn2]; LPI(18:2) [sn1]	Composite	2
LPI(20:4)	LPI(20:4)	LPI(20:4) [sn2]; LPI(20:4) [sn1]	Composite	2
PC(31:0)	PC(31:0)	PC(31:0) (a); PC(31:0) (b)	Composite	2
PC(33:0)	PC(33:0)	PC(33:0) (a); PC(33:0) (b)	Composite	2
PC(34:3)	PC(34:3)	PC(16:1_18:2); PC(16:0_18:3) (a); PC(16:0_18:3) (b)	Composite	3
PC(35:1)	PC(35:1)	PC(15-MHDA_18:1); PC(17:0_18:1)	Composite	2
PC(35:2)	PC(35:2)	PC(15-MHDA_18:2); PC(17:0_18:2)	Composite	2
PC(35:3)	PC(35:3)	PC(17:1_18:2); PC(15:0_20:3)	Composite	2
PC(36:2)	PC(36:2)	PC(18:1_18:1); PC(18:0_18:2)	Composite	2
PC(36:3)	PC(36:3)	PC(18:1_18:2); PC(16:0_20:3) (a); PC(16:0_20:3) (b)	Composite	3
PC(36:5)	PC(36:5)	PC(16:1_20:4); PC(16:0_20:5)	Composite	2
PC(36:6)	PC(36:6)	PC(36:6) (a); PC(14:0_22:6)	Composite	2
PC(37:4)	PC(37:4)	PC(15-MHDA_20:4); PC(17:0_20:4)	Composite	2
PC(38:4)	PC(38:4)	PC(18:1_20:3); PC(38:4) (b); PC(18:0_20:4)	Composite	3
PC(38:5)	PC(38:5)	PC(38:5) (a); PC(38:5) (b)	Composite	2
PC(38:7)	PC(38:7)	PC(18:2_20:5); PC(16:1_22:6); PC(38:7) (c)	Composite	3
PC(39:5)	PC(39:5)	PC(39:5) (a); PC(39:5) (b)	Composite	2
PC(39:6)	PC(39:6)	PC(15-MHDA_22:6); PC(17:0_22:6)	Composite	2
PC(40:4)	PC(40:4)	PC(18:0_22:4); PC(20:0_20:4)	Composite	2
PC(40:5)	PC(40:5)	PC(18:0_22:5) (n3)/PC(20:1_20:4); PC(18:0_22:5) (n6)	Composite	2
PC(40:7)	PC(40:7)	PC(40:7) (a); PC(18:1_22:6) (a); PC(18:1_22:6) (b)	Composite	3
PC(O-36:2)	PC(O-36:2)	PC(O-18:1/18:1); PC(O-18:0/18:2)	Composite	2
PC(O-36:3)	PC(O-36:3)	PC(O-18:1/18:2); PC(O-16:0/20:3)	Composite	2
PC(O-40:7)	PC(O-40:7)	PC(O-40:7) (a); PC(O-40:7) (b)	Composite	2
PC(P-36:2)	PC(P-36:2)	PC(P-18:1/18:1); PC(P-18:0/18:2)	Composite	2
PC(P-38:5)	PC(P-38:5)	PC(P-38:5) (a); PC(P-38:5) (b)	Composite	2
PE(34:3)	PE(34:3)	PE(16:1_18:2); PE(16:0_18:3) (a); PE(16:0_18:3) (b)	Composite	3
PE(35:1)	PE(35:1)	PE(15-MHDA_18:1); PE(17:0_18:1)	Composite	2
PE(35:2)	PE(35:2)	PE(15-MHDA_18:2); PE(17:0_18:2)	Composite	2
PE(36:2)	PE(36:2)	PE(18:1_18:1); PE(18:0_18:2)	Composite	2
PE(36:3)	PE(36:3)	PE(18:1_18:2); PE(16:0_20:3)	Composite	2
PE(36:5)	PE(36:5)	PE(16:1_20:4); PE(16:0_20:5)	Composite	2
PE(38:3)	PE(38:3)	PE(18:0_20:3) (a); PE(18:0_20:3) (b)	Composite	2
PE(38:5)	PE(38:5)	PE(38:5) (a); PE(38:5) (b)	Composite	2
PE(40:4)	PE(40:4)	PE(18:0_22:4); PE(20:0_20:4)	Composite	2
PE(40:5)	PE(40:5)	PE(18:0_22:5) (n3); PE(18:0_22:5) (n6)	Composite	2
PE(40:7)	PE(40:7)	PE(18:1_22:6) (a); PE(18:1_22:6) (b)	Composite	2
PE(O-36:3)	PE(O-36:3)	PE(O-18:1/18:2); PE(O-16:0/20:3)	Composite	2
PE(O-38:4)	PE(O-38:4)	PE(O-16:0/22:4); PE(O-18:0/20:4)	Composite	2
PE(O-38:5)	PE(O-38:5)	PE(O-38:5) (a); PE(O-38:5) (b)	Composite	2
PE(P-16:0/22:5)	PE(P-38:5)	PE(P-16:0/22:5) (n3); PE(P-16:0/22:5) (n6)	Composite	2
PE(P-16:0/22:6)	PE(P-38:6)	PE(P-16:0/22:6); PE(P-18:1/20:5) (a); PE(P-18:1/20:5) (b)	Composite	3
PE(P-18:0/22:5)	PE(P-40:5)	PE(P-18:0/22:5) (n3); PE(P-18:0/22:5) (n6)	Composite	2
PI(36:3)	PI(36:3)	PI(18:1_18:2); PI(16:0_20:3) (a); PI(16:0_20:3) (b)	Composite	3
PI(38:3)	PI(38:3)	PI(18:0_20:3) (a); PI(18:0_20:3) (b)	Composite	2
PI(38:5)	PI(38:5)	PI(38:5) (a); PI (38:5) (b)	Composite	2
PI(40:4)	PI(40:4)	PI(18:0_22:4); PI(20:0_20:4)	Composite	2
PI(40:5)	PI(40:5)	PI(18:0_22:5) (n3); PI(18:0_22:5) (n6)	Composite	2
SM(35:1)	SM(35:1)	SM(d16:1/19:0); SM(d18:1/17:0)/SM(d17:1/18:0)	Composite	2
SM(35:2)	SM(35:2)	SM(d18:2/17:0); SM(35:2) (b)	Composite	2
SM(41:1)	SM(41:1)	SM(41:1) (a); SM(d18:1/23:0)/SM(d17:1/24:0)	Composite	2
SM(41:2)	SM(41:2)	SM(d17:1/24:1); SM(d18:2/23:0)	Composite	2
DG(14:0_16:1)	DG(14:0_16:1)		No AusDiab match	0
DG(14:0_18:1)	DG(14:0_18:1)		No AusDiab match	0
DG(16:0_20:3)	DG(16:0_20:3)		No AusDiab match	0
DG(16:1_16:1)	DG(16:1_16:1)		No AusDiab match	0
DG(18:2_20:3)	DG(18:2_20:3)		No AusDiab match	0
PC(29:0)	PC(29:0)		No AusDiab match	0
PC(31:1)	PC(31:1)		No AusDiab match	0
PC(32:3)	PC(32:3)		No AusDiab match	0
PC(33:3)	PC(33:3)		No AusDiab match	0
PC(35:0)	PC(35:0)		No AusDiab match	0
PC(36:0)	PC(36:0)		No AusDiab match	0
PC(37:5)	PC(37:5)		No AusDiab match	0
PC(39:7)	PC(39:7)		No AusDiab match	0
PC(O-34:3)	PC(O-34:3)		No AusDiab match	0
PE(O-36:4)	PE(O-18:2/18:2)		No AusDiab match	0
PE(O-40:7)	PE(O-18:2/22:5)		No AusDiab match	0
PE(O-36:2)	PE(O-36:2)		No AusDiab match	0
PE(O-36:6)	PE(O-36:6)		No AusDiab match	0
TG(14:0_16:0_18:2)	TG(48:2) [NL-16:0]		No AusDiab match	0
TG(14:0_16:1_18:1)	TG(48:2) [NL-18:1]		No AusDiab match	0
TG(14:0_16:1_18:2)	TG(48:3) [NL-18:2]		No AusDiab match	0
TG(15:0_16:0_18:1)	TG(49:1) [NL-15:0]		No AusDiab match	0
TG(16:0_16:1_17:0)	TG(49:1) [NL-16:0]		No AusDiab match	0
TG(14:0_17:0_18:1)	TG(49:1) [NL-18:1]		No AusDiab match	0
TG(16:1_16:1_18:0)	TG(50:2) [NL-18:0]		No AusDiab match	0
TG(14:1_18:1_18:1)	TG(50:3) [NL-18:1]		No AusDiab match	0
TG(16:0_17:0_18:1)	TG(51:1) [NL-18:1]		No AusDiab match	0
TG(16:0_17:0_18:2)	TG(51:2) [NL-16:0]		No AusDiab match	0
TG(16:1_17:0_18:1)	TG(51:2) [NL-18:1]		No AusDiab match	0
TG(16:0_18:2_18:2)	TG(52:4) [NL-16:0]		No AusDiab match	0
TG(16:1_18:1_18:2)	TG(52:4) [NL-18:1]		No AusDiab match	0
TG(17:0_18:1_18:1)	TG(53:2) [NL-17:0]		No AusDiab match	0
TG(18:0_18:2_18:2)	TG(54:4) [NL-18:0]		No AusDiab match	0
TG(18:1_18:2_18:2)	TG(54:5) [NL-18:1]		No AusDiab match	0
TG(18:2_18:2_18:2)	TG(54:6) [NL-18:2]		No AusDiab match	0
CE(14:0)	CE(14:0)	CE(14:0)	Single	1
CE(15:0)	CE(15:0)	CE(15:0)	Single	1
CE(16:0)	CE(16:0)	CE(16:0)	Single	1
CE(16:1)	CE(16:1)	CE(16:1)	Single	1
CE(16:2)	CE(16:2)	CE(16:2)	Single	1
CE(17:0)	CE(17:0)	CE(17:0)	Single	1
CE(17:1)	CE(17:1)	CE(17:1)	Single	1
CE(18:0)	CE(18:0)	CE(18:0)	Single	1
CE(18:1)	CE(18:1)	CE(18:1)	Single	1
CE(18:2)	CE(18:2)	CE(18:2)	Single	1
CE(18:3)	CE(18:3)	CE(18:3)	Single	1
CE(20:1)	CE(20:1)	CE(20:1)	Single	1
CE(20:2)	CE(20:2)	CE(20:2)	Single	1
CE(20:3)	CE(20:3)	CE(20:3)	Single	1
CE(20:4)	CE(20:4)	CE(20:4)	Single	1
CE(20:5)	CE(20:5)	CE(20:5)	Single	1
CE(22:0)	CE(22:0)	CE(22:0)	Single	1
CE(22:1)	CE(22:1)	CE(22:1)	Single	1
CE(22:4)	CE(22:4)	CE(22:4)	Single	1
CE(22:5)	CE(22:5) (n6)	CE(22:5) (n6)	Single	1
CE(22:6)	CE(22:6)	CE(22:6)	Single	1
CE(24:0)	CE(24:0)	CE(24:0)	Single	1
CE(24:1)	CE(24:1)	CE(24:1)	Single	1
CE(24:4)	CE(24:4)	CE(24:4)	Single	1
CE(24:5)	CE(24:5)	CE(24:5)	Single	1
CE(24:6)	CE(24:6)	CE(24:6)	Single	1
Cer(d18:1/16:0)	Cer(d18:1/16:0)	Cer(d18:1/16:0)	Single	1
Cer(d18:1/18:0)	Cer(d18:1/18:0)	Cer(d18:1/18:0)	Single	1
Cer(d18:1/20:0)	Cer(d18:1/20:0)	Cer(d18:1/20:0)	Single	1
Cer(d18:1/22:0)	Cer(d18:1/22:0)	Cer(d18:1/22:0)	Single	1
Cer(d18:1/24:0)	Cer(d18:1/24:0)	Cer(d18:1/24:0)	Single	1
Cer(d18:1/24:1)	Cer(d18:1/24:1)	Cer(d18:1/24:1)	Single	1
Cholesterol	COH	COH	Single	1
DG(14:0_16:0)	DG(14:0_16:0)	DG(14:0_16:0)	Single	1
DG(14:0_18:2)	DG(14:0_18:2)	DG(14:0_18:2)	Single	1
DG(16:0_16:0)	DG(16:0_16:0)	DG(16:0_16:0)	Single	1
DG(16:0_16:1)	DG(16:0_16:1)	DG(16:0_16:1)	Single	1
DG(16:0_18:1)	DG(16:0_18:1)	DG(16:0_18:1)	Single	1
DG(16:0_18:2)	DG(16:0_18:2)	DG(16:0_18:2)	Single	1
DG(16:0_20:4)	DG(16:0_20:4)	DG(16:0_20:4)	Single	1
DG(16:0_22:5)	DG(16:0_22:5)	DG(16:0_22:5)	Single	1
DG(16:0_22:6)	DG(16:0_22:6)	DG(16:0_22:6)	Single	1
DG(16:1_18:1)	DG(16:1_18:1)	DG(16:1_18:1)	Single	1
DG(18:0_18:1)	DG(18:0_18:1)	DG(18:0_18:1)	Single	1
DG(18:0_18:2)	DG(18:0_18:2)	DG(18:0_18:2)	Single	1
DG(18:0_20:4)	DG(18:0_20:4)	DG(18:0_20:4)	Single	1
DG(18:1_18:1)	DG(18:1_18:1)	DG(18:1_18:1)	Single	1
DG(18:1_18:2)	DG(18:1_18:2)	DG(18:1_18:2)	Single	1
DG(18:1_18:3)	DG(18:1_18:3)	DG(18:1_18:3)	Single	1
DG(18:1_20:3)	DG(18:1_20:3)	DG(18:1_20:3)	Single	1
DG(18:1_20:4)	DG(18:1_20:4)	DG(18:1_20:4)	Single	1
DG(18:2_18:2)	DG(18:2_18:2)	DG(18:2_18:2)	Single	1
DG(18:2_20:4)	DG(18:2_20:4)	DG(18:2_20:4)	Single	1
Cer(d18:0/16:0)	dhCer(d18:0/16:0)	dhCer(d18:0/16:0)	Single	1
Cer(d18:0/18:0)	dhCer(d18:0/18:0)	dhCer(d18:0/18:0)	Single	1
Cer(d18:0/20:0)	dhCer(d18:0/20:0)	dhCer(d18:0/20:0)	Single	1
Cer(d18:0/22:0)	dhCer(d18:0/22:0)	dhCer(d18:0/22:0)	Single	1
Cer(d18:0/24:0)	dhCer(d18:0/24:0)	dhCer(d18:0/24:0)	Single	1
Cer(d18:0/24:1)	dhCer(d18:0/24:1)	dhCer(d18:0/24:1)	Single	1
GM3(d18:1/16:0)	GM3(d18:1/16:0)	GM3(d18:1/16:0)	Single	1
GM3(d18:1/18:0)	GM3(d18:1/18:0)	GM3(d18:1/18:0)	Single	1
GM3(d18:1/20:0)	GM3(d18:1/20:0)	GM3(d18:1/20:0)	Single	1
GM3(d18:1/22:0)	GM3(d18:1/22:0)	GM3(d18:1/22:0)	Single	1
GM3(d18:1/24:0)	GM3(d18:1/24:0)	GM3(d18:1/24:0)	Single	1
GM3(d18:1/24:1)	GM3(d18:1/24:1)	GM3(d18:1/24:1)	Single	1
Hex2Cer(d18:1/16:0)	Hex2Cer(d18:1/16:0)	Hex2Cer(d18:1/16:0)	Single	1
Hex2Cer(d18:1/18:0)	Hex2Cer(d18:1/18:0)	Hex2Cer(d18:1/18:0)	Single	1
Hex2Cer(d18:1/20:0)	Hex2Cer(d18:1/20:0)	Hex2Cer(d18:1/20:0)	Single	1
Hex2Cer(d18:1/22:0)	Hex2Cer(d18:1/22:0)	Hex2Cer(d18:1/22:0)	Single	1
Hex2Cer(d18:1/24:0)	Hex2Cer(d18:1/24:0)	Hex2Cer(d18:1/24:0)	Single	1
Hex2Cer(d18:1/24:1)	Hex2Cer(d18:1/24:1)	Hex2Cer(d18:1/24:1)	Single	1
Hex3Cer(d18:1/16:0)	Hex3Cer(d18:1/16:0)	Hex3Cer(d18:1/16:0)	Single	1
Hex3Cer(d18:1/18:0)	Hex3Cer(d18:1/18:0)	Hex3Cer(d18:1/18:0)	Single	1
Hex3Cer(d18:1/20:0)	Hex3Cer(d18:1/20:0)	Hex3Cer(d18:1/20:0)	Single	1
Hex3Cer(d18:1/22:0)	Hex3Cer(d18:1/22:0)	Hex3Cer(d18:1/22:0)	Single	1
Hex3Cer(d18:1/24:0)	Hex3Cer(d18:1/24:0)	Hex3Cer(d18:1/24:0)	Single	1
Hex3Cer(d18:1/24:1)	Hex3Cer(d18:1/24:1)	Hex3Cer(d18:1/24:1)	Single	1
HexCer(d18:1/16:0)	HexCer(d18:1/16:0)	HexCer(d18:1/16:0)	Single	1
HexCer(d18:1/18:0)	HexCer(d18:1/18:0)	HexCer(d18:1/18:0)	Single	1
HexCer(d18:1/20:0)	HexCer(d18:1/20:0)	HexCer(d18:1/20:0)	Single	1
HexCer(d18:1/22:0)	HexCer(d18:1/22:0)	HexCer(d18:1/22:0)	Single	1
HexCer(d18:1/24:0)	HexCer(d18:1/24:0)	HexCer(d18:1/24:0)	Single	1
HexCer(d18:1/24:1)	HexCer(d18:1/24:1)	HexCer(d18:1/24:1)	Single	1
LPC(O-16:0)	LPC(O-16:0)	LPC(O-16:0)	Single	1
LPC(O-18:0)	LPC(O-18:0)	LPC(O-18:0)	Single	1
LPC(O-18:1)	LPC(O-18:1)	LPC(O-18:1)	Single	1
LPC(O-20:1)	LPC(O-20:1)	LPC(O-20:1)	Single	1
LPC(O-22:0)	LPC(O-22:0)	LPC(O-22:0)	Single	1
LPC(O-22:1)	LPC(O-22:1)	LPC(O-22:1)	Single	1
LPC(O-24:0)	LPC(O-24:0)	LPC(O-24:0)	Single	1
LPC(O-24:1)	LPC(O-24:1)	LPC(O-24:1)	Single	1
LPC(O-24:2)	LPC(O-24:2)	LPC(O-24:2)	Single	1
PC(30:0)	PC(14:0_16:0)	PC(14:0_16:0)	Single	1
PC(34:4)	PC(14:0_20:4)	PC(14:0_20:4)	Single	1
PC(35:4)	PC(15:0_20:4)	PC(15:0_20:4)	Single	1
PC(37:6)	PC(15:0_22:6)	PC(15:0_22:6)	Single	1
PC(32:0)	PC(16:0_16:0)	PC(16:0_16:0)	Single	1
PC(34:0)	PC(16:0_18:0)	PC(16:0_18:0)	Single	1
PC(34:1)	PC(16:0_18:1)	PC(16:0_18:1)	Single	1
PC(34:2)	PC(16:0_18:2)	PC(16:0_18:2)	Single	1
PC(16:0_20:4)	PC(16:0_20:4)	PC(16:0_20:4)	Single	1
PC(16:0_22:6)	PC(16:0_22:6)	PC(16:0_22:6)	Single	1
PC(36:1)	PC(18:0_18:1)	PC(18:0_18:1)	Single	1
PC(38:3)	PC(18:0_20:3)	PC(18:0_20:3)	Single	1
PC(40:6)	PC(18:0_22:6)	PC(18:0_22:6)	Single	1
PC(18:1_18:3)	PC(18:2_18:2)	PC(18:2_18:2)	Single	1
PC(28:0)	PC(28:0)	PC(28:0)	Single	1
PC(32:1)	PC(32:1)	PC(32:1)	Single	1
PC(32:2)	PC(32:2)	PC(32:2)	Single	1
PC(33:1)	PC(33:1)	PC(33:1)	Single	1
PC(33:2)	PC(33:2)	PC(33:2)	Single	1
PC(34:5)	PC(34:5)	PC(34:5)	Single	1
PC(38:2)	PC(38:2)	PC(38:2)	Single	1
PC(18:2_20:4)	PC(38:6) (a)	PC(38:6) (a)	Single	1
PC(40:8)	PC(40:8)	PC(40:8)	Single	1
PC(O-32:0)	PC(O-16:0/16:0)	PC(O-16:0/16:0)	Single	1
PC(O-36:4)	PC(O-16:0/20:4)	PC(O-16:0/20:4)	Single	1
PC(O-36:1)	PC(O-18:0/18:1)	PC(O-18:0/18:1)	Single	1
PC(O-38:4)	PC(O-18:0/20:4)	PC(O-18:0/20:4)	Single	1
PC(O-40:6)	PC(O-18:0/22:6)	PC(O-18:0/22:6)	Single	1
PC(O-32:1)	PC(O-32:1)	PC(O-32:1)	Single	1
PC(O-32:2)	PC(O-32:2)	PC(O-32:2)	Single	1
PC(O-34:1)	PC(O-34:1)	PC(O-34:1)	Single	1
PC(O-34:2)	PC(O-34:2)	PC(O-34:2)	Single	1
PC(O-34:4)	PC(O-34:4)	PC(O-34:4)	Single	1
PC(O-36:0)	PC(O-36:0)	PC(O-36:0)	Single	1
PC(O-36:5)	PC(O-36:5)	PC(O-36:5)	Single	1
PC(O-38:5)	PC(O-38:5)	PC(O-38:5)	Single	1
PC(O-40:5)	PC(O-40:5)	PC(O-40:5)	Single	1
PC(P-30:0)	PC(P-16:0/14:0)	PC(P-16:0/14:0)	Single	1
PC(P-32:0)	PC(P-16:0/16:0)	PC(P-16:0/16:0)	Single	1
PC(P-32:1)	PC(P-16:0/16:1)	PC(P-16:0/16:1)	Single	1
PC(P-34:1)	PC(P-16:0/18:1)	PC(P-16:0/18:1)	Single	1
PC(P-34:2)	PC(P-16:0/18:2)	PC(P-16:0/18:2)	Single	1
PC(P-34:3)	PC(P-16:0/18:3)	PC(P-16:0/18:3)	Single	1
PC(P-36:4)	PC(P-16:0/20:4)	PC(P-16:0/20:4)	Single	1
PC(P-36:5)	PC(P-16:0/20:5)	PC(P-16:0/20:5)	Single	1
PC(P-38:6)	PC(P-16:0/22:6)	PC(P-16:0/22:6)	Single	1
PC(P-38:4)	PC(P-18:0/20:4)	PC(P-18:0/20:4)	Single	1
PC(P-40:6)	PC(P-18:0/22:6)	PC(P-18:0/22:6)	Single	1
PE(32:0)	PE(16:0_16:0)	PE(16:0_16:0)	Single	1
PE(32:1)	PE(16:0_16:1)	PE(16:0_16:1)	Single	1
PE(34:1)	PE(16:0_18:1)	PE(16:0_18:1)	Single	1
PE(34:2)	PE(16:0_18:2)	PE(16:0_18:2)	Single	1
PE(36:4)	PE(16:0_20:4)	PE(16:0_20:4)	Single	1
PE(38:6)	PE(16:0_22:6)	PE(16:0_22:6)	Single	1
PE(36:1)	PE(18:0_18:1)	PE(18:0_18:1)	Single	1
PE(38:4)	PE(18:0_20:4)	PE(18:0_20:4)	Single	1
PE(40:6)	PE(18:0_22:6)	PE(18:0_22:6)	Single	1
PE(36:0)	PE(36:0)	PE(36:0)	Single	1
PE(O-34:2)	PE(O-16:0/18:2)	PE(O-16:0/18:2)	Single	1
PE(O-40:5)	PE(O-18:0/22:5)	PE(O-18:0/22:5)	Single	1
PE(O-40:6)	PE(O-18:0/22:6)	PE(O-18:0/22:6)	Single	1
PE(O-34:1)	PE(O-34:1)	PE(O-34:1)	Single	1
PE(O-36:5)	PE(O-36:5)	PE(O-36:5)	Single	1
PE(P-16:0/18:1)	PE(P-16:0/18:1)	PE(P-16:0/18:1)	Single	1
PE(P-16:0/18:2)	PE(P-16:0/18:2)	PE(P-16:0/18:2)	Single	1
PE(P-16:0/20:4]	PE(P-16:0/20:4)	PE(P-16:0/20:4)	Single	1
PE(P-18:0/18:1)	PE(P-18:0/18:1)	PE(P-18:0/18:1)	Single	1
PE(P-18:0/18:2)	PE(P-18:0/18:2)	PE(P-18:0/18:2)	Single	1
PE(P-18:0/20:4)	PE(P-18:0/20:4)	PE(P-18:0/20:4)	Single	1
PE(P-18:0/22:6)	PE(P-18:0/22:6)	PE(P-18:0/22:6)	Single	1
PE(P-20:0/20:4)	PE(P-20:0/20:4)	PE(P-20:0/20:4)	Single	1
PG(34:1)	PG(34:1)	PG(34:1)	Single	1
PG(36:1)	PG(36:1)	PG(36:1)	Single	1
PG(36:2)	PG(36:2)	PG(36:2)	Single	1
PI(32:1)	PI(16:0_16:1)	PI(16:0_16:1)	Single	1
PI(36:4)	PI(16:0_20:4)	PI(16:0_20:4)	Single	1
PI(32:0)	PI(16:0/16:0)	PI(16:0/16:0)	Single	1
PI(36:1)	PI(18:0_18:1)	PI(18:0_18:1)	Single	1
PI(38:2)	PI(18:0_20:2)	PI(18:0_20:2)	Single	1
PI(38:4)	PI(18:0_20:4)	PI(18:0_20:4)	Single	1
PI(40:6)	PI(18:0_22:6)	PI(18:0_22:6)	Single	1
PI(34:0)	PI(34:0)	PI(34:0)	Single	1
PI(34:1)	PI(34:1)	PI(34:1)	Single	1
PI(36:2)	PI(36:2)	PI(36:2)	Single	1
PI(38:6)	PI(38:6)	PI(38:6)	Single	1
PS(36:1)	PS(36:1)	PS(36:1)	Single	1
PS(36:2)	PS(36:2)	PS(36:2)	Single	1
PS(38:3)	PS(38:3)	PS(38:3)	Single	1
PS(38:4)	PS(38:4)	PS(38:4)	Single	1
SM(34:3)	SM(34:3)	SM(34:3)	Single	1
SM(37:2)	SM(37:2)	SM(37:2)	Single	1
SM(39:1)	SM(d16:1/23:0)/SM(d17:1/22:0)	SM(d16:1/23:0)/SM(d17:1/22:0)	Single	1
SM(31:1)	SM(d17:1/14:0)	SM(d17:1/14:0)	Single	1
SM(33:1)	SM(d17:1/16:0)	SM(d17:1/16:0)	Single	1
SM(32:0)	SM(d18:0/14:0)	SM(d18:0/14:0)	Single	1
SM(34:0)	SM(d18:0/16:0)	SM(d18:0/16:0)	Single	1
SM(32:1)	SM(d18:1/14:0)/SM(d16:1/16:0)	SM(d18:1/14:0)/SM(d16:1/16:0)	Single	1
SM(34:1)	SM(d18:1/16:0)	SM(d18:1/16:0)	Single	1
SM(36:1)	SM(d18:1/18:0)/SM(d16:1/20:0)	SM(d18:1/18:0)/SM(d16:1/20:0)	Single	1
SM(38:1)	SM(d18:1/20:0)/SM(d16:1/22:0)	SM(d18:1/20:0)/SM(d16:1/22:0)	Single	1
SM(42:1)	SM(d18:1/24:0)	SM(d18:1/24:0)	Single	1
SM(32:2)	SM(d18:2/14:0)	SM(d18:2/14:0)	Single	1
SM(34:2)	SM(d18:2/16:0)	SM(d18:2/16:0)	Single	1
SM(36:2)	SM(d18:2/18:0)	SM(d18:2/18:0)	Single	1
SM(36:3)	SM(d18:2/18:1)	SM(d18:2/18:1)	Single	1
SM(38:2)	SM(d18:2/20:0)	SM(d18:2/20:0)	Single	1
TG(16:0_16:0_16:0)	TG(48:0) [NL-16:0]	TG(48:0) [NL-16:0]	Single	1
TG(14:0_16:0_18:1)	TG(48:1) [NL-18:1]	TG(48:1) [NL-18:1]	Single	1
TG(14:1_16:0_18:1)	TG(48:2) [NL-14:1]	TG(48:2) [NL-14:1]	Single	1
TG(14:1_16:1_18:0)	TG(48:2) [NL-16:1]	TG(48:2) [NL-16:1]	Single	1
TG(16:1_16:1_16:1)	TG(48:3) [NL-16:1]	TG(48:3) [NL-16:1]	Single	1
TG(16:0_16:0_18:0)	TG(50:0) [NL-18:0]	TG(50:0) [NL-18:0]	Single	1
TG(14:0_18:0_18:1)	TG(50:1) [NL-14:0]	TG(50:1) [NL-14:0]	Single	1
TG(16:0_16:0_18:1)	TG(50:1) [NL-18:1]	TG(50:1) [NL-18:1]	Single	1
TG(16:0_16:1_18:1)	TG(50:2) [NL-18:1]	TG(50:2) [NL-18:1]	Single	1
TG(16:0_16:0_18:2)	TG(50:2) [NL-18:2]	TG(50:2) [NL-18:2]	Single	1
TG(14:1_18:0_18:2)	TG(50:3) [NL-14:1]	TG(50:3) [NL-14:1]	Single	1
TG(16:1_16:1_18:1)	TG(50:3) [NL-16:1]	TG(50:3) [NL-16:1]	Single	1
TG(14:0_18:2_18:2)	TG(50:4) [NL-14:0]	TG(50:4) [NL-14:0]	Single	1
TG(16:0_17:0_18:0)	TG(51:0) [NL-16:0]	TG(51:0) [NL-16:0]	Single	1
TG(15:0_18:1_18:1)	TG(51:2) [NL-15:0]	TG(51:2) [NL-15:0]	Single	1
TG(16:0_18:0_18:1)	TG(52:1) [NL-18:0]	TG(52:1) [NL-18:0]	Single	1
TG(16:0_18:1_18:1)	TG(52:2) [NL-16:0]	TG(52:2) [NL-16:0]	Single	1
TG(16:1_18:1_18:1)	TG(52:3) [NL-16:1]	TG(52:3) [NL-16:1]	Single	1
TG(16:0_18:1_18:2)	TG(52:3) [NL-18:2]	TG(52:3) [NL-18:2]	Single	1
TG(18:0_18:0_18:0)	TG(54:0) [NL-18:0]	TG(54:0) [NL-18:0]	Single	1
TG(18:0_18:0_18:1)	TG(54:1) [NL-18:1]	TG(54:1) [NL-18:1]	Single	1
TG(18:0_18:1_18:1)	TG(54:2) [NL-18:0]	TG(54:2) [NL-18:0]	Single	1
TG(18:1_18:1_18:1)	TG(54:3) [NL-18:1]	TG(54:3) [NL-18:1]	Single	1
TG(18:1_18:1_18:2)	TG(54:4) [NL-18:2]	TG(54:4) [NL-18:2]	Single	1
TG(18:1_18:1_20:4)	TG(56:6) [NL-20:4]	TG(56:6) [NL-20:4]	Single	1
TG(18:2_18:2_20:4)	TG(56:8) [NL-20:4]	TG(56:8) [NL-20:4]	Single	1
TG(18:1_18:1_22:6)	TG(58:8) [NL-22:6]	TG(58:8) [NL-22:6]	Single	1
