# Supplementary material for: Imputation of plasma lipid species to facilitate integration of lipidomic datasets
Source: Nat Commun. 2024 Feb 20;15:1540. doi: 10.1038/s41467-024-45838-3 (PMC10879118; doi:10.1038/s41467-024-45838-3)
Supplement: Supplementary file 5 — Supplementary Data 2 [file 41467_2024_45838_MOESM5_ESM.xlsx]

## Sheet: Supp. Data 2
Supplementary Data 2. AusDiab to LIPID lipid species mapping
AusDiab	Single or Composite interim name	Grouping	Number of matching AusDiab species
LPC(14:0) [sn2]	LPC(14:0)	Composite	2
LPC(14:0) [sn1]	LPC(14:0)	Composite	2
LPC(15:0) [sn2]	LPC(15:0)	Composite	2
LPC(15:0) [sn1]	LPC(15:0)	Composite	2
LPC(16:0) [sn2]	LPC(16:0)	Composite	2
LPC(16:0) [sn1]	LPC(16:0)	Composite	2
LPC(16:1) [sn2]	LPC(16:1)	Composite	2
LPC(16:1) [sn1]	LPC(16:1)	Composite	2
LPC(15-MHDA) [sn2]	LPC(17:0)	Composite	3
LPC(15-MHDA) [sn1] / LPC(17:0) [sn2]	LPC(17:0)	Composite	3
LPC(17:0) [sn1]	LPC(17:0)	Composite	3
LPC(17:1) [sn2] (a)	LPC(17:1)	Composite	3
LPC(17:1) [sn1] (a) / LPC(17:1) [sn2] (b)	LPC(17:1)	Composite	3
LPC(17:1) [sn1] (b)	LPC(17:1)	Composite	3
LPC(18:0) [sn2]	LPC(18:0)	Composite	2
LPC(18:0) [sn1]	LPC(18:0)	Composite	2
LPC(18:1) [sn2]	LPC(18:1)	Composite	2
LPC(18:1) [sn1]	LPC(18:1)	Composite	2
LPC(18:2) [sn2]	LPC(18:2)	Composite	2
LPC(18:2) [sn1]	LPC(18:2)	Composite	2
LPC(18:3) [sn2] (a)	LPC(18:3)	Composite	3
LPC(18:3) [sn1] (a)/LPC(18:3) [sn2] (b)	LPC(18:3)	Composite	3
LPC(18:3) [sn1] (b)	LPC(18:3)	Composite	3
LPC(20:0) [sn2]	LPC(20:0)	Composite	2
LPC(20:0) [sn1]	LPC(20:0)	Composite	2
LPC(20:1) [sn2]	LPC(20:1)	Composite	2
LPC(20:1) [sn1]	LPC(20:1)	Composite	2
LPC(20:2) [sn2]	LPC(20:2)	Composite	2
LPC(20:2) [sn1]	LPC(20:2)	Composite	2
LPC(20:3) [sn2]	LPC(20:3)	Composite	2
LPC(20:3) [sn1]	LPC(20:3)	Composite	2
LPC(20:4) [sn2]	LPC(20:4)	Composite	2
LPC(20:4) [sn1]	LPC(20:4)	Composite	2
LPC(20:5) [sn2]	LPC(20:5)	Composite	2
LPC(20:5) [sn1]	LPC(20:5)	Composite	2
LPC(22:0) [sn2]	LPC(22:0)	Composite	2
LPC(22:0) [sn1]	LPC(22:0)	Composite	2
LPC(22:1) [sn2]	LPC(22:1)	Composite	2
LPC(22:1) [sn1]	LPC(22:1)	Composite	2
LPC(22:5) [sn2] (n3)	LPC(22:5)	Composite	3
LPC(22:5) [sn1] (n3)/LPC(22:5) [sn2] (n6)	LPC(22:5)	Composite	3
LPC(22:5) [sn1] (n6)	LPC(22:5)	Composite	3
LPC(22:6) [sn2]	LPC(22:6)	Composite	2
LPC(22:6) [sn1]	LPC(22:6)	Composite	2
LPC(24:0) [sn2]	LPC(24:0)	Composite	2
LPC(24:0) [sn1]	LPC(24:0)	Composite	2
LPC(26:0) [sn2]	LPC(26:0)	Composite	2
LPC(26:0) [sn1]	LPC(26:0)	Composite	2
LPE(16:0) [sn2]	LPE(16:0)	Composite	2
LPE(16:0) [sn1]	LPE(16:0)	Composite	2
LPE(18:0) [sn2]	LPE(18:0)	Composite	2
LPE(18:0) [sn1]	LPE(18:0)	Composite	2
LPE(18:1) [sn2]	LPE(18:1)	Composite	2
LPE(18:1) [sn1]	LPE(18:1)	Composite	2
LPE(18:2) [sn2]	LPE(18:2)	Composite	2
LPE(18:2) [sn1]	LPE(18:2)	Composite	2
LPE(20:4) [sn2]	LPE(20:4)	Composite	2
LPE(20:4) [sn1]	LPE(20:4)	Composite	2
LPE(22:6) [sn2]	LPE(22:6)	Composite	2
LPE(22:6) [sn1]	LPE(22:6)	Composite	2
LPI(18:0) [sn2]	LPI(18:0)	Composite	2
LPI(18:0) [sn1]	LPI(18:0)	Composite	2
LPI(18:1) [sn2]	LPI(18:1)	Composite	2
LPI(18:1) [sn1]	LPI(18:1)	Composite	2
LPI(18:2) [sn2]	LPI(18:2)	Composite	2
LPI(18:2) [sn1]	LPI(18:2)	Composite	2
LPI(20:4) [sn2]	LPI(20:4)	Composite	2
LPI(20:4) [sn1]	LPI(20:4)	Composite	2
PC(31:0) (a)	PC(31:0)	Composite	2
PC(31:0) (b)	PC(31:0)	Composite	2
PC(33:0) (a)	PC(33:0)	Composite	2
PC(33:0) (b)	PC(33:0)	Composite	2
PC(16:1_18:2)	PC(34:3)	Composite	3
PC(16:0_18:3) (a)	PC(34:3)	Composite	3
PC(16:0_18:3) (b)	PC(34:3)	Composite	3
PC(15-MHDA_18:1)	PC(35:1)	Composite	2
PC(17:0_18:1)	PC(35:1)	Composite	2
PC(15-MHDA_18:2)	PC(35:2)	Composite	2
PC(17:0_18:2)	PC(35:2)	Composite	2
PC(17:1_18:2)	PC(35:3)	Composite	2
PC(15:0_20:3)	PC(35:3)	Composite	2
PC(18:1_18:1)	PC(36:2)	Composite	2
PC(18:0_18:2)	PC(36:2)	Composite	2
PC(18:1_18:2)	PC(36:3)	Composite	3
PC(16:0_20:3) (a)	PC(36:3)	Composite	3
PC(16:0_20:3) (b)	PC(36:3)	Composite	3
PC(16:1_20:4)	PC(36:5)	Composite	2
PC(16:0_20:5)	PC(36:5)	Composite	2
PC(36:6) (a)	PC(36:6)	Composite	2
PC(14:0_22:6)	PC(36:6)	Composite	2
PC(15-MHDA_20:4)	PC(37:4)	Composite	2
PC(17:0_20:4)	PC(37:4)	Composite	2
PC(18:1_20:3)	PC(38:4)	Composite	3
PC(38:4) (b)	PC(38:4)	Composite	3
PC(18:0_20:4)	PC(38:4)	Composite	3
PC(38:5) (a)	PC(38:5)	Composite	2
PC(38:5) (b)	PC(38:5)	Composite	2
PC(18:2_20:5)	PC(38:7)	Composite	3
PC(16:1_22:6)	PC(38:7)	Composite	3
PC(38:7) (c)	PC(38:7)	Composite	3
PC(39:5) (a)	PC(39:5)	Composite	2
PC(39:5) (b)	PC(39:5)	Composite	2
PC(15-MHDA_22:6)	PC(39:6)	Composite	2
PC(17:0_22:6)	PC(39:6)	Composite	2
PC(18:0_22:4)	PC(40:4)	Composite	2
PC(20:0_20:4)	PC(40:4)	Composite	2
PC(18:0_22:5) (n3)/PC(20:1_20:4)	PC(40:5)	Composite	2
PC(18:0_22:5) (n6)	PC(40:5)	Composite	2
PC(40:7) (a)	PC(40:7)	Composite	3
PC(18:1_22:6) (a)	PC(40:7)	Composite	3
PC(18:1_22:6) (b)	PC(40:7)	Composite	3
PC(O-18:1/18:1)	PC(O-36:2)	Composite	2
PC(O-18:0/18:2)	PC(O-36:2)	Composite	2
PC(O-18:1/18:2)	PC(O-36:3)	Composite	2
PC(O-16:0/20:3)	PC(O-36:3)	Composite	2
PC(O-40:7) (a)	PC(O-40:7)	Composite	2
PC(O-40:7) (b)	PC(O-40:7)	Composite	2
PC(P-18:1/18:1)	PC(P-36:2)	Composite	2
PC(P-18:0/18:2)	PC(P-36:2)	Composite	2
PC(P-38:5) (a)	PC(P-38:5)	Composite	2
PC(P-38:5) (b)	PC(P-38:5)	Composite	2
PE(16:1_18:2)	PE(34:3)	Composite	3
PE(16:0_18:3) (a)	PE(34:3)	Composite	3
PE(16:0_18:3) (b)	PE(34:3)	Composite	3
PE(15-MHDA_18:1)	PE(35:1)	Composite	2
PE(17:0_18:1)	PE(35:1)	Composite	2
PE(15-MHDA_18:2)	PE(35:2)	Composite	2
PE(17:0_18:2)	PE(35:2)	Composite	2
PE(18:1_18:1)	PE(36:2)	Composite	2
PE(18:0_18:2)	PE(36:2)	Composite	2
PE(18:1_18:2)	PE(36:3)	Composite	2
PE(16:0_20:3)	PE(36:3)	Composite	2
PE(16:1_20:4)	PE(36:5)	Composite	2
PE(16:0_20:5)	PE(36:5)	Composite	2
PE(18:0_20:3) (a)	PE(38:3)	Composite	2
PE(18:0_20:3) (b)	PE(38:3)	Composite	2
PE(38:5) (a)	PE(38:5)	Composite	2
PE(38:5) (b)	PE(38:5)	Composite	2
PE(18:0_22:4)	PE(40:4)	Composite	2
PE(20:0_20:4)	PE(40:4)	Composite	2
PE(18:0_22:5) (n3)	PE(40:5)	Composite	2
PE(18:0_22:5) (n6)	PE(40:5)	Composite	2
PE(18:1_22:6) (a)	PE(40:7)	Composite	2
PE(18:1_22:6) (b)	PE(40:7)	Composite	2
PE(O-18:1/18:2)	PE(O-36:3)	Composite	2
PE(O-16:0/20:3)	PE(O-36:3)	Composite	2
PE(O-16:0/22:4)	PE(O-38:4)	Composite	2
PE(O-18:0/20:4)	PE(O-38:4)	Composite	2
PE(O-38:5) (a)	PE(O-38:5)	Composite	2
PE(O-38:5) (b)	PE(O-38:5)	Composite	2
PE(P-16:0/22:5) (n3)	PE(P-38:5)	Composite	2
PE(P-16:0/22:5) (n6)	PE(P-38:5)	Composite	2
PE(P-16:0/22:6)	PE(P-38:6)	Composite	3
PE(P-18:1/20:5) (a)	PE(P-38:6)	Composite	3
PE(P-18:1/20:5) (b)	PE(P-38:6)	Composite	3
PE(P-18:0/22:5) (n3)	PE(P-40:5)	Composite	2
PE(P-18:0/22:5) (n6)	PE(P-40:5)	Composite	2
PI(18:1_18:2)	PI(36:3)	Composite	3
PI(16:0_20:3) (a)	PI(36:3)	Composite	3
PI(16:0_20:3) (b)	PI(36:3)	Composite	3
PI(18:0_20:3) (a)	PI(38:3)	Composite	2
PI(18:0_20:3) (b)	PI(38:3)	Composite	2
PI(38:5) (a)	PI(38:5)	Composite	2
PI (38:5) (b)	PI(38:5)	Composite	2
PI(18:0_22:4)	PI(40:4)	Composite	2
PI(20:0_20:4)	PI(40:4)	Composite	2
PI(18:0_22:5) (n3)	PI(40:5)	Composite	2
PI(18:0_22:5) (n6)	PI(40:5)	Composite	2
SM(d16:1/19:0)	SM(35:1)	Composite	2
SM(d18:1/17:0)/SM(d17:1/18:0)	SM(35:1)	Composite	2
SM(d18:2/17:0)	SM(35:2)	Composite	2
SM(35:2) (b)	SM(35:2)	Composite	2
SM(41:1) (a)	SM(41:1)	Composite	2
SM(d18:1/23:0)/SM(d17:1/24:0)	SM(41:1)	Composite	2
SM(d17:1/24:1)	SM(41:2)	Composite	2
SM(d18:2/23:0)	SM(41:2)	Composite	2
AC(12:0)	AC(12:0)	No LIPID match	0
AC(13:0)	AC(13:0)	No LIPID match	0
AC(14:0)	AC(14:0)	No LIPID match	0
AC(14:1)	AC(14:1)	No LIPID match	0
AC(14:2)	AC(14:2)	No LIPID match	0
AC(15:0) (a)	AC(15:0) (a)	No LIPID match	0
AC(15:0) (b)	AC(15:0) (b)	No LIPID match	0
AC(16:0)	AC(16:0)	No LIPID match	0
AC(16:1)	AC(16:1)	No LIPID match	0
AC(17:0) (a)	AC(17:0) (a)	No LIPID match	0
AC(17:0) (b)	AC(17:0) (b)	No LIPID match	0
AC(18:0)	AC(18:0)	No LIPID match	0
AC(18:1)	AC(18:1)	No LIPID match	0
AC(18:2)	AC(18:2)	No LIPID match	0
CE(20:0)	CE(20:0)	No LIPID match	0
CE(22:5) (n3)	CE(22:5) (n3)	No LIPID match	0
Cer(d16:1/16:0)	Cer(d16:1/16:0)	No LIPID match	0
Cer(d16:1/18:0)	Cer(d16:1/18:0)	No LIPID match	0
Cer(d16:1/20:0)	Cer(d16:1/20:0)	No LIPID match	0
Cer(d16:1/22:0)	Cer(d16:1/22:0)	No LIPID match	0
Cer(d16:1/23:0)	Cer(d16:1/23:0)	No LIPID match	0
Cer(d16:1/24:0)	Cer(d16:1/24:0)	No LIPID match	0
Cer(d16:1/24:1)	Cer(d16:1/24:1)	No LIPID match	0
Cer(d17:1/16:0)	Cer(d17:1/16:0)	No LIPID match	0
Cer(d17:1/18:0)	Cer(d17:1/18:0)	No LIPID match	0
Cer(d17:1/20:0)	Cer(d17:1/20:0)	No LIPID match	0
Cer(d17:1/22:0)	Cer(d17:1/22:0)	No LIPID match	0
Cer(d17:1/23:0)	Cer(d17:1/23:0)	No LIPID match	0
Cer(d17:1/24:0)	Cer(d17:1/24:0)	No LIPID match	0
Cer(d17:1/24:1)	Cer(d17:1/24:1)	No LIPID match	0
Cer(d18:1/14:0)	Cer(d18:1/14:0)	No LIPID match	0
Cer(d18:1/17:0)	Cer(d18:1/17:0)	No LIPID match	0
Cer(d18:1/19:0)	Cer(d18:1/19:0)	No LIPID match	0
Cer(d18:1/21:0)	Cer(d18:1/21:0)	No LIPID match	0
Cer(d18:1/23:0)	Cer(d18:1/23:0)	No LIPID match	0
Cer(d18:1/26:0)	Cer(d18:1/26:0)	No LIPID match	0
Cer(d18:2/14:0)	Cer(d18:2/14:0)	No LIPID match	0
Cer(d18:2/16:0)	Cer(d18:2/16:0)	No LIPID match	0
Cer(d18:2/17:0)	Cer(d18:2/17:0)	No LIPID match	0
Cer(d18:2/18:0)	Cer(d18:2/18:0)	No LIPID match	0
Cer(d18:2/20:0)	Cer(d18:2/20:0)	No LIPID match	0
Cer(d18:2/21:0)	Cer(d18:2/21:0)	No LIPID match	0
Cer(d18:2/22:0)	Cer(d18:2/22:0)	No LIPID match	0
Cer(d18:2/23:0)	Cer(d18:2/23:0)	No LIPID match	0
Cer(d18:2/24:0)	Cer(d18:2/24:0)	No LIPID match	0
Cer(d18:2/24:1)	Cer(d18:2/24:1)	No LIPID match	0
Cer(d18:2/26:0)	Cer(d18:2/26:0)	No LIPID match	0
Cer(d19:1/16:0)	Cer(d19:1/16:0)	No LIPID match	0
Cer(d19:1/18:0)	Cer(d19:1/18:0)	No LIPID match	0
Cer(d19:1/20:0)	Cer(d19:1/20:0)	No LIPID match	0
Cer(d19:1/22:0)	Cer(d19:1/22:0)	No LIPID match	0
Cer(d19:1/23:0)	Cer(d19:1/23:0)	No LIPID match	0
Cer(d19:1/24:0)	Cer(d19:1/24:0)	No LIPID match	0
Cer(d19:1/24:1)	Cer(d19:1/24:1)	No LIPID match	0
Cer(d19:1/26:0)	Cer(d19:1/26:0)	No LIPID match	0
Cer(d20:1/22:0)	Cer(d20:1/22:0)	No LIPID match	0
Cer(d20:1/23:0)	Cer(d20:1/23:0)	No LIPID match	0
Cer(d20:1/24:0)	Cer(d20:1/24:0)	No LIPID match	0
Cer(d20:1/24:1)	Cer(d20:1/24:1)	No LIPID match	0
Cer(d20:1/26:0)	Cer(d20:1/26:0)	No LIPID match	0
Cer(m18:0/20:0)	Cer(m18:0/20:0)	No LIPID match	0
Cer(m18:0/22:0)	Cer(m18:0/22:0)	No LIPID match	0
Cer(m18:0/23:0)	Cer(m18:0/23:0)	No LIPID match	0
Cer(m18:0/24:0)	Cer(m18:0/24:0)	No LIPID match	0
Cer(m18:0/24:1)	Cer(m18:0/24:1)	No LIPID match	0
Cer(m18:1/18:0)	Cer(m18:1/18:0)	No LIPID match	0
Cer(m18:1/20:0)	Cer(m18:1/20:0)	No LIPID match	0
Cer(m18:1/22:0)	Cer(m18:1/22:0)	No LIPID match	0
Cer(m18:1/23:0)	Cer(m18:1/23:0)	No LIPID match	0
Cer(m18:1/24:0)	Cer(m18:1/24:0)	No LIPID match	0
Cer(m18:1/24:1)	Cer(m18:1/24:1)	No LIPID match	0
Cer1P(d18:1/16:0)	Cer1P(d18:1/16:0)	No LIPID match	0
DE(16:0)	DE(16:0)	No LIPID match	0
DE(18:1)	DE(18:1)	No LIPID match	0
DE(18:2)	DE(18:2)	No LIPID match	0
DE(20:4)	DE(20:4)	No LIPID match	0
DE(20:5)	DE(20:5)	No LIPID match	0
DE(22:6)	DE(22:6)	No LIPID match	0
DG(18:0_22:6)	DG(18:0_22:6)	No LIPID match	0
DG(18:1_20:5)	DG(18:1_20:5)	No LIPID match	0
DG(18:1_22:5)	DG(18:1_22:5)	No LIPID match	0
DG(18:1_22:6)	DG(18:1_22:6)	No LIPID match	0
DG(18:2_22:6)	DG(18:2_22:6)	No LIPID match	0
GM1(d18:1/16:0)	GM1(d18:1/16:0)	No LIPID match	0
GM3(d18:2/24:1)	GM3(d18:2/24:1)	No LIPID match	0
GM3(d20:1/18:0)	GM3(d20:1/18:0)	No LIPID match	0
Hex2Cer(d16:1/16:0)	Hex2Cer(d16:1/16:0)	No LIPID match	0
Hex2Cer(d16:1/24:1)	Hex2Cer(d16:1/24:1)	No LIPID match	0
Hex2Cer(d18:2/16:0)	Hex2Cer(d18:2/16:0)	No LIPID match	0
Hex2Cer(d18:2/24:1)	Hex2Cer(d18:2/24:1)	No LIPID match	0
HexCer(d16:1/18:0)	HexCer(d16:1/18:0)	No LIPID match	0
HexCer(d16:1/20:0)	HexCer(d16:1/20:0)	No LIPID match	0
HexCer(d16:1/22:0)	HexCer(d16:1/22:0)	No LIPID match	0
HexCer(d16:1/24:0)	HexCer(d16:1/24:0)	No LIPID match	0
HexCer(d18:2/18:0)	HexCer(d18:2/18:0)	No LIPID match	0
HexCer(d18:2/20:0)	HexCer(d18:2/20:0)	No LIPID match	0
HexCer(d18:2/22:0)	HexCer(d18:2/22:0)	No LIPID match	0
HexCer(d18:2/24:0)	HexCer(d18:2/24:0)	No LIPID match	0
LPC(15-MHDA) [sn1] [104_sn1]	LPC(15-MHDA) [sn1] [104_sn1]	No LIPID match	0
LPC(17:1) (a) [sn1] [104_sn1]	LPC(17:1) (a) [sn1] [104_sn1]	No LIPID match	0
LPC(18:3) (a) [sn1] [104_sn1]	LPC(18:3) (a) [sn1] [104_sn1]	No LIPID match	0
LPC(19:0) (a) [sn1] [104_sn1]	LPC(19:0) (a) [sn1] [104_sn1]	No LIPID match	0
LPC(19:0) [sn1] (a) / LPC(19:0) [sn2] (b)	LPC(19:0) [sn1] (a) / LPC(19:0) [sn2] (b)	No LIPID match	0
LPC(19:0) [sn1] (b)	LPC(19:0) [sn1] (b)	No LIPID match	0
LPC(19:0) [sn2] (a)	LPC(19:0) [sn2] (a)	No LIPID match	0
LPC(19:1) (a)	LPC(19:1) (a)	No LIPID match	0
LPC(19:1) (b)	LPC(19:1) (b)	No LIPID match	0
LPC(19:1) (c)	LPC(19:1) (c)	No LIPID match	0
LPC(22:4) [sn1]	LPC(22:4) [sn1]	No LIPID match	0
LPC(22:4) [sn2]	LPC(22:4) [sn2]	No LIPID match	0
LPC(22:5) (n3) [sn1] [104_sn1]	LPC(22:5) (n3) [sn1] [104_sn1]	No LIPID match	0
LPC(O-20:0)	LPC(O-20:0)	No LIPID match	0
LPC(P-16:0)	LPC(P-16:0)	No LIPID match	0
LPC(P-17:0) (a)	LPC(P-17:0) (a)	No LIPID match	0
LPC(P-17:0) (b)	LPC(P-17:0) (b)	No LIPID match	0
LPC(P-18:0)	LPC(P-18:0)	No LIPID match	0
LPC(P-18:1)	LPC(P-18:1)	No LIPID match	0
LPC(P-20:0)	LPC(P-20:0)	No LIPID match	0
LPE(17:0) [sn1]	LPE(17:0) [sn1]	No LIPID match	0
LPE(17:0) [sn2]	LPE(17:0) [sn2]	No LIPID match	0
LPE(P-16:0)	LPE(P-16:0)	No LIPID match	0
LPE(P-18:0)	LPE(P-18:0)	No LIPID match	0
LPE(P-18:1)	LPE(P-18:1)	No LIPID match	0
LPE(P-20:0)	LPE(P-20:0)	No LIPID match	0
PC(35:5)	PC(35:5)	No LIPID match	0
PC(40:10)	PC(40:10)	No LIPID match	0
PC(44:12)	PC(44:12)	No LIPID match	0
PC(O-16:0/22:6)	PC(O-16:0/22:6)	No LIPID match	0
PC(O-35:4)	PC(O-35:4)	No LIPID match	0
PC(P-15:0/20:4) (a)	PC(P-15:0/20:4) (a)	No LIPID match	0
PC(P-15:0/20:4) (b)	PC(P-15:0/20:4) (b)	No LIPID match	0
PC(P-16:0/18:0)	PC(P-16:0/18:0)	No LIPID match	0
PC(P-17:0/20:4) (a)	PC(P-17:0/20:4) (a)	No LIPID match	0
PC(P-17:0/20:4) (b)	PC(P-17:0/20:4) (b)	No LIPID match	0
PC(P-18:0/22:5)	PC(P-18:0/22:5)	No LIPID match	0
PC(P-18:1/22:6)	PC(P-18:1/22:6)	No LIPID match	0
PC(P-20:0/20:4)	PC(P-20:0/20:4)	No LIPID match	0
PC(P-35:2) (a)	PC(P-35:2) (a)	No LIPID match	0
PC(P-35:2) (b)	PC(P-35:2) (b)	No LIPID match	0
PC(P-36:3)	PC(P-36:3)	No LIPID match	0
PE(15-MHDA_20:4)	PE(15-MHDA_20:4)	No LIPID match	0
PE(15-MHDA_22:6)	PE(15-MHDA_22:6)	No LIPID match	0
PE(17:0_20:4)	PE(17:0_20:4)	No LIPID match	0
PE(17:0_22:6)	PE(17:0_22:6)	No LIPID match	0
PE(O-16:0/20:4)	PE(O-16:0/20:4)	No LIPID match	0
PE(O-16:0/22:6)	PE(O-16:0/22:6)	No LIPID match	0
PE(O-18:1/22:6)	PE(O-18:1/22:6)	No LIPID match	0
PE(P-15:0/20:4)	PE(P-15:0/20:4)	No LIPID match	0
PE(P-15:0/22:6) (a)	PE(P-15:0/22:6) (a)	No LIPID match	0
PE(P-15:0/22:6) (b)	PE(P-15:0/22:6) (b)	No LIPID match	0
PE(P-16:0/18:3)	PE(P-16:0/18:3)	No LIPID match	0
PE(P-16:0/20:3) (a)	PE(P-16:0/20:3) (a)	No LIPID match	0
PE(P-16:0/20:3) (b)	PE(P-16:0/20:3) (b)	No LIPID match	0
PE(P-16:0/20:5)	PE(P-16:0/20:5)	No LIPID match	0
PE(P-16:0/22:4)	PE(P-16:0/22:4)	No LIPID match	0
PE(P-17:0/20:4) (a)	PE(P-17:0/20:4) (a)	No LIPID match	0
PE(P-17:0/20:4) (b)	PE(P-17:0/20:4) (b)	No LIPID match	0
PE(P-17:0/22:6) (a)	PE(P-17:0/22:6) (a)	No LIPID match	0
PE(P-17:0/22:6) (b)	PE(P-17:0/22:6) (b)	No LIPID match	0
PE(P-18:0/18:3)	PE(P-18:0/18:3)	No LIPID match	0
PE(P-18:0/20:3) (a)	PE(P-18:0/20:3) (a)	No LIPID match	0
PE(P-18:0/20:3) (b)	PE(P-18:0/20:3) (b)	No LIPID match	0
PE(P-18:0/20:5)	PE(P-18:0/20:5)	No LIPID match	0
PE(P-18:0/22:4)	PE(P-18:0/22:4)	No LIPID match	0
PE(P-18:1/18:1)	PE(P-18:1/18:1)	No LIPID match	0
PE(P-18:1/18:1) (a)	PE(P-18:1/18:1) (a)	No LIPID match	0
PE(P-18:1/18:1) (b)	PE(P-18:1/18:1) (b)	No LIPID match	0
PE(P-18:1/18:2) (a)	PE(P-18:1/18:2) (a)	No LIPID match	0
PE(P-18:1/18:2) (b)	PE(P-18:1/18:2) (b)	No LIPID match	0
PE(P-18:1/18:3)	PE(P-18:1/18:3)	No LIPID match	0
PE(P-18:1/20:3) (a)	PE(P-18:1/20:3) (a)	No LIPID match	0
PE(P-18:1/20:3) (b)	PE(P-18:1/20:3) (b)	No LIPID match	0
PE(P-18:1/20:4) (a)	PE(P-18:1/20:4) (a)	No LIPID match	0
PE(P-18:1/20:4) (b)	PE(P-18:1/20:4) (b)	No LIPID match	0
PE(P-18:1/22:4)	PE(P-18:1/22:4)	No LIPID match	0
PE(P-18:1/22:5) (a)	PE(P-18:1/22:5) (a)	No LIPID match	0
PE(P-18:1/22:5) (b)	PE(P-18:1/22:5) (b)	No LIPID match	0
PE(P-18:1/22:6) (a)	PE(P-18:1/22:6) (a)	No LIPID match	0
PE(P-18:1/22:6) (b)	PE(P-18:1/22:6) (b)	No LIPID match	0
PE(P-19:0/20:4) (a)	PE(P-19:0/20:4) (a)	No LIPID match	0
PE(P-19:0/20:4) (b)	PE(P-19:0/20:4) (b)	No LIPID match	0
PE(P-20:0/18:1)	PE(P-20:0/18:1)	No LIPID match	0
PE(P-20:0/18:2)	PE(P-20:0/18:2)	No LIPID match	0
PE(P-20:0/22:6)	PE(P-20:0/22:6)	No LIPID match	0
PE(P-20:1/20:4)	PE(P-20:1/20:4)	No LIPID match	0
PE(P-20:1/22:6)	PE(P-20:1/22:6)	No LIPID match	0
PG(34:2)	PG(34:2)	No LIPID match	0
PI(15-MHDA_18:1)/PI(17:0_18:1)	PI(15-MHDA_18:1)/PI(17:0_18:1)	No LIPID match	0
PI(15-MHDA_18:2)/PI(17:0_18:2)	PI(15-MHDA_18:2)/PI(17:0_18:2)	No LIPID match	0
PI(15-MHDA_20:4)\PI(17:0_20:4)	PI(15-MHDA_20:4)\PI(17:0_20:4)	No LIPID match	0
PI(37:6)	PI(37:6)	No LIPID match	0
PI(39:6)	PI(39:6)	No LIPID match	0
PS(38:5)	PS(38:5)	No LIPID match	0
PS(40:5)	PS(40:5)	No LIPID match	0
PS(40:6)	PS(40:6)	No LIPID match	0
S1P(d16:1)	S1P(d16:1)	No LIPID match	0
S1P(d18:0)	S1P(d18:0)	No LIPID match	0
S1P(d18:1)	S1P(d18:1)	No LIPID match	0
S1P(d18:2)	S1P(d18:2)	No LIPID match	0
SHexCer(d18:1/16:0(OH))	SHexCer(d18:1/16:0(OH))	No LIPID match	0
SHexCer(d18:1/16:0)	SHexCer(d18:1/16:0)	No LIPID match	0
SHexCer(d18:1/18:0(OH))	SHexCer(d18:1/18:0(OH))	No LIPID match	0
SHexCer(d18:1/18:0)	SHexCer(d18:1/18:0)	No LIPID match	0
SHexCer(d18:1/24:0(OH))	SHexCer(d18:1/24:0(OH))	No LIPID match	0
SHexCer(d18:1/24:0)	SHexCer(d18:1/24:0)	No LIPID match	0
SHexCer(d18:1/24:1(OH))	SHexCer(d18:1/24:1(OH))	No LIPID match	0
SHexCer(d18:1/24:1)	SHexCer(d18:1/24:1)	No LIPID match	0
SHexCer(d18:2/18:0(OH))	SHexCer(d18:2/18:0(OH))	No LIPID match	0
SHexCer(d18:2/18:0)	SHexCer(d18:2/18:0)	No LIPID match	0
SM(37:1)	SM(37:1)	No LIPID match	0
SM(38:3) (a)	SM(38:3) (a)	No LIPID match	0
SM(38:3) (b)	SM(38:3) (b)	No LIPID match	0
SM(40:3) (a)	SM(40:3) (a)	No LIPID match	0
SM(40:3) (b)	SM(40:3) (b)	No LIPID match	0
SM(41:0)	SM(41:0)	No LIPID match	0
SM(43:1)	SM(43:1)	No LIPID match	0
SM(43:2) (b)	SM(43:2) (b)	No LIPID match	0
SM(43:2) (c)	SM(43:2) (c)	No LIPID match	0
SM(44:1)	SM(44:1)	No LIPID match	0
SM(44:2)	SM(44:2)	No LIPID match	0
SM(44:3)	SM(44:3)	No LIPID match	0
SM(d16:1/24:1)	SM(d16:1/24:1)	No LIPID match	0
SM(d18:0/22:0)	SM(d18:0/22:0)	No LIPID match	0
SM(d18:1/22:0)/SM(d16:1/24:0)	SM(d18:1/22:0)/SM(d16:1/24:0)	No LIPID match	0
SM(d18:1/24:1)	SM(d18:1/24:1)	No LIPID match	0
SM(d18:2/22:0)	SM(d18:2/22:0)	No LIPID match	0
SM(d18:2/24:0)	SM(d18:2/24:0)	No LIPID match	0
SM(d19:1/24:1)	SM(d19:1/24:1)	No LIPID match	0
Sph(d16:1)	Sph(d16:1)	No LIPID match	0
Sph(d17:1)	Sph(d17:1)	No LIPID match	0
Sph(d18:1)	Sph(d18:1)	No LIPID match	0
Sph(d18:2)	Sph(d18:2)	No LIPID match	0
TG(48:0) [NL-18:0]	TG(48:0) [NL-18:0]	No LIPID match	0
TG(48:0) [SIM]	TG(48:0) [SIM]	No LIPID match	0
TG(48:1) [NL-16:1]	TG(48:1) [NL-16:1]	No LIPID match	0
TG(48:1) [SIM]	TG(48:1) [SIM]	No LIPID match	0
TG(48:2) [NL-14:0]	TG(48:2) [NL-14:0]	No LIPID match	0
TG(48:2) [NL-18:2]	TG(48:2) [NL-18:2]	No LIPID match	0
TG(48:2) [SIM]	TG(48:2) [SIM]	No LIPID match	0
TG(48:3) [NL-14:0]	TG(48:3) [NL-14:0]	No LIPID match	0
TG(48:3) [NL-18:3]	TG(48:3) [NL-18:3]	No LIPID match	0
TG(48:3) [SIM]	TG(48:3) [SIM]	No LIPID match	0
TG(49:1) [NL-16:1]	TG(49:1) [NL-16:1]	No LIPID match	0
TG(49:1) [NL-17:1]	TG(49:1) [NL-17:1]	No LIPID match	0
TG(49:1) [SIM]	TG(49:1) [SIM]	No LIPID match	0
TG(50:0) [SIM]	TG(50:0) [SIM]	No LIPID match	0
TG(50:1) [NL-16:0]	TG(50:1) [NL-16:0]	No LIPID match	0
TG(50:1) [SIM]	TG(50:1) [SIM]	No LIPID match	0
TG(50:2) [NL-14:0]	TG(50:2) [NL-14:0]	No LIPID match	0
TG(50:2) [NL-16:1]	TG(50:2) [NL-16:1]	No LIPID match	0
TG(50:2) [SIM]	TG(50:2) [SIM]	No LIPID match	0
TG(50:3) [NL-14:0]	TG(50:3) [NL-14:0]	No LIPID match	0
TG(50:3) [NL-18:2]	TG(50:3) [NL-18:2]	No LIPID match	0
TG(50:3) [NL-18:3]	TG(50:3) [NL-18:3]	No LIPID match	0
TG(50:3) [SIM]	TG(50:3) [SIM]	No LIPID match	0
TG(50:4) [NL-18:3]	TG(50:4) [NL-18:3]	No LIPID match	0
TG(50:4) [NL-20:4]	TG(50:4) [NL-20:4]	No LIPID match	0
TG(50:4) [SIM]	TG(50:4) [SIM]	No LIPID match	0
TG(51:1) [NL-17:0]	TG(51:1) [NL-17:0]	No LIPID match	0
TG(51:1) [SIM]	TG(51:1) [SIM]	No LIPID match	0
TG(51:2) [NL-17:0]	TG(51:2) [NL-17:0]	No LIPID match	0
TG(51:2) [NL-17:1]	TG(51:2) [NL-17:1]	No LIPID match	0
TG(51:2) [SIM]	TG(51:2) [SIM]	No LIPID match	0
TG(52:1) [NL-18:1]	TG(52:1) [NL-18:1]	No LIPID match	0
TG(52:1) [SIM]	TG(52:1) [SIM]	No LIPID match	0
TG(52:2) [NL-18:2]	TG(52:2) [NL-18:2]	No LIPID match	0
TG(52:2) [SIM]	TG(52:2) [SIM]	No LIPID match	0
TG(52:3) [SIM]	TG(52:3) [SIM]	No LIPID match	0
TG(52:4) [NL-16:1]	TG(52:4) [NL-16:1]	No LIPID match	0
TG(52:4) [NL-18:2]	TG(52:4) [NL-18:2]	No LIPID match	0
TG(52:4) [NL-18:3]	TG(52:4) [NL-18:3]	No LIPID match	0
TG(52:4) [SIM]	TG(52:4) [SIM]	No LIPID match	0
TG(52:5) [NL-18:3]	TG(52:5) [NL-18:3]	No LIPID match	0
TG(52:5) [NL-20:4]	TG(52:5) [NL-20:4]	No LIPID match	0
TG(52:5) [NL-20:5]	TG(52:5) [NL-20:5]	No LIPID match	0
TG(52:5) [SIM]	TG(52:5) [SIM]	No LIPID match	0
TG(53:2) [NL-17:1]	TG(53:2) [NL-17:1]	No LIPID match	0
TG(53:2) [NL-18:1]	TG(53:2) [NL-18:1]	No LIPID match	0
TG(53:2) [SIM]	TG(53:2) [SIM]	No LIPID match	0
TG(54:0) [SIM]	TG(54:0) [SIM]	No LIPID match	0
TG(54:1) [SIM]	TG(54:1) [SIM]	No LIPID match	0
TG(54:2) [NL-20:1]	TG(54:2) [NL-20:1]	No LIPID match	0
TG(54:2) [SIM]	TG(54:2) [SIM]	No LIPID match	0
TG(54:3) [NL-18:2]	TG(54:3) [NL-18:2]	No LIPID match	0
TG(54:3) [SIM]	TG(54:3) [SIM]	No LIPID match	0
TG(54:4) [NL-20:3]	TG(54:4) [NL-20:3]	No LIPID match	0
TG(54:4) [SIM]	TG(54:4) [SIM]	No LIPID match	0
TG(54:5) [NL-18:3]	TG(54:5) [NL-18:3]	No LIPID match	0
TG(54:5) [NL-20:4]	TG(54:5) [NL-20:4]	No LIPID match	0
TG(54:5) [SIM]	TG(54:5) [SIM]	No LIPID match	0
TG(54:6) [NL-18:3]	TG(54:6) [NL-18:3]	No LIPID match	0
TG(54:6) [NL-20:4]	TG(54:6) [NL-20:4]	No LIPID match	0
TG(54:6) [NL-20:5]	TG(54:6) [NL-20:5]	No LIPID match	0
TG(54:6) [NL-22:6]	TG(54:6) [NL-22:6]	No LIPID match	0
TG(54:6) [SIM]	TG(54:6) [SIM]	No LIPID match	0
TG(54:7) [NL-20:5]	TG(54:7) [NL-20:5]	No LIPID match	0
TG(54:7) [NL-22:6]	TG(54:7) [NL-22:6]	No LIPID match	0
TG(54:7) [SIM]	TG(54:7) [SIM]	No LIPID match	0
TG(56:6) [NL-22:5] (a)	TG(56:6) [NL-22:5] (a)	No LIPID match	0
TG(56:6) [NL-22:5] (b)	TG(56:6) [NL-22:5] (b)	No LIPID match	0
TG(56:6) [SIM]	TG(56:6) [SIM]	No LIPID match	0
TG(56:7) [NL-20:4]	TG(56:7) [NL-20:4]	No LIPID match	0
TG(56:7) [NL-20:5]	TG(56:7) [NL-20:5]	No LIPID match	0
TG(56:7) [NL-22:5] (a)	TG(56:7) [NL-22:5] (a)	No LIPID match	0
TG(56:7) [NL-22:5] (b)	TG(56:7) [NL-22:5] (b)	No LIPID match	0
TG(56:7) [NL-22:6]	TG(56:7) [NL-22:6]	No LIPID match	0
TG(56:7) [SIM]	TG(56:7) [SIM]	No LIPID match	0
TG(56:8) [NL-20:5]	TG(56:8) [NL-20:5]	No LIPID match	0
TG(56:8) [NL-22:6]	TG(56:8) [NL-22:6]	No LIPID match	0
TG(56:8) [SIM]	TG(56:8) [SIM]	No LIPID match	0
TG(56:9) [NL-22:6]	TG(56:9) [NL-22:6]	No LIPID match	0
TG(56:9) [SIM]	TG(56:9) [SIM]	No LIPID match	0
TG(58:10) [NL-22:6]	TG(58:10) [NL-22:6]	No LIPID match	0
TG(58:10) [SIM]	TG(58:10) [SIM]	No LIPID match	0
TG(58:8) [SIM]	TG(58:8) [SIM]	No LIPID match	0
TG(58:9) [NL-22:6]	TG(58:9) [NL-22:6]	No LIPID match	0
TG(58:9) [SIM]	TG(58:9) [SIM]	No LIPID match	0
TG(O-50:1) [NL-15:0]	TG(O-50:1) [NL-15:0]	No LIPID match	0
TG(O-50:1) [NL-16:0]	TG(O-50:1) [NL-16:0]	No LIPID match	0
TG(O-50:1) [NL-17:1]	TG(O-50:1) [NL-17:1]	No LIPID match	0
TG(O-50:1) [NL-18:1]	TG(O-50:1) [NL-18:1]	No LIPID match	0
TG(O-50:1) [SIM]	TG(O-50:1) [SIM]	No LIPID match	0
TG(O-50:2) [NL-16:1]	TG(O-50:2) [NL-16:1]	No LIPID match	0
TG(O-50:2) [NL-18:1]	TG(O-50:2) [NL-18:1]	No LIPID match	0
TG(O-50:2) [NL-18:2]	TG(O-50:2) [NL-18:2]	No LIPID match	0
TG(O-50:2) [SIM]	TG(O-50:2) [SIM]	No LIPID match	0
TG(O-50:3) [NL-18:2]	TG(O-50:3) [NL-18:2]	No LIPID match	0
TG(O-50:3) [SIM]	TG(O-50:3) [SIM]	No LIPID match	0
TG(O-52:0) [NL-16:0]	TG(O-52:0) [NL-16:0]	No LIPID match	0
TG(O-52:1) [NL-16:0]	TG(O-52:1) [NL-16:0]	No LIPID match	0
TG(O-52:1) [NL-18:1]	TG(O-52:1) [NL-18:1]	No LIPID match	0
TG(O-52:1) [SIM]	TG(O-52:1) [SIM]	No LIPID match	0
TG(O-52:2) [NL-16:0]	TG(O-52:2) [NL-16:0]	No LIPID match	0
TG(O-52:2) [NL-17:1]	TG(O-52:2) [NL-17:1]	No LIPID match	0
TG(O-52:2) [NL-18:1]	TG(O-52:2) [NL-18:1]	No LIPID match	0
TG(O-52:2) [SIM]	TG(O-52:2) [SIM]	No LIPID match	0
TG(O-54:2) [NL-17:1]	TG(O-54:2) [NL-17:1]	No LIPID match	0
TG(O-54:2) [NL-18:1]	TG(O-54:2) [NL-18:1]	No LIPID match	0
TG(O-54:2) [SIM]	TG(O-54:2) [SIM]	No LIPID match	0
TG(O-54:3) [NL-17:1]	TG(O-54:3) [NL-17:1]	No LIPID match	0
TG(O-54:3) [NL-18:1]	TG(O-54:3) [NL-18:1]	No LIPID match	0
TG(O-54:3) [SIM]	TG(O-54:3) [SIM]	No LIPID match	0
TG(O-54:4) [NL-17:1]	TG(O-54:4) [NL-17:1]	No LIPID match	0
TG(O-54:4) [NL-18:2]	TG(O-54:4) [NL-18:2]	No LIPID match	0
TG(O-54:4) [SIM]	TG(O-54:4) [SIM]	No LIPID match	0
Ubiquinone	Ubiquinone	No LIPID match	0
CE(14:0)	CE(14:0)	Single	1
CE(15:0)	CE(15:0)	Single	1
CE(16:0)	CE(16:0)	Single	1
CE(16:1)	CE(16:1)	Single	1
CE(16:2)	CE(16:2)	Single	1
CE(17:0)	CE(17:0)	Single	1
CE(17:1)	CE(17:1)	Single	1
CE(18:0)	CE(18:0)	Single	1
CE(18:1)	CE(18:1)	Single	1
CE(18:2)	CE(18:2)	Single	1
CE(18:3)	CE(18:3)	Single	1
CE(20:1)	CE(20:1)	Single	1
CE(20:2)	CE(20:2)	Single	1
CE(20:3)	CE(20:3)	Single	1
CE(20:4)	CE(20:4)	Single	1
CE(20:5)	CE(20:5)	Single	1
CE(22:0)	CE(22:0)	Single	1
CE(22:1)	CE(22:1)	Single	1
CE(22:4)	CE(22:4)	Single	1
CE(22:5) (n6)	CE(22:5) (n6)	Single	1
CE(22:6)	CE(22:6)	Single	1
CE(24:0)	CE(24:0)	Single	1
CE(24:1)	CE(24:1)	Single	1
CE(24:4)	CE(24:4)	Single	1
CE(24:5)	CE(24:5)	Single	1
CE(24:6)	CE(24:6)	Single	1
Cer(d18:1/16:0)	Cer(d18:1/16:0)	Single	1
Cer(d18:1/18:0)	Cer(d18:1/18:0)	Single	1
Cer(d18:1/20:0)	Cer(d18:1/20:0)	Single	1
Cer(d18:1/22:0)	Cer(d18:1/22:0)	Single	1
Cer(d18:1/24:0)	Cer(d18:1/24:0)	Single	1
Cer(d18:1/24:1)	Cer(d18:1/24:1)	Single	1
COH	COH	Single	1
DG(14:0_16:0)	DG(14:0_16:0)	Single	1
DG(14:0_18:2)	DG(14:0_18:2)	Single	1
DG(16:0_16:0)	DG(16:0_16:0)	Single	1
DG(16:0_16:1)	DG(16:0_16:1)	Single	1
DG(16:0_18:1)	DG(16:0_18:1)	Single	1
DG(16:0_18:2)	DG(16:0_18:2)	Single	1
DG(16:0_20:4)	DG(16:0_20:4)	Single	1
DG(16:0_22:5)	DG(16:0_22:5)	Single	1
DG(16:0_22:6)	DG(16:0_22:6)	Single	1
DG(16:1_18:1)	DG(16:1_18:1)	Single	1
DG(18:0_18:1)	DG(18:0_18:1)	Single	1
DG(18:0_18:2)	DG(18:0_18:2)	Single	1
DG(18:0_20:4)	DG(18:0_20:4)	Single	1
DG(18:1_18:1)	DG(18:1_18:1)	Single	1
DG(18:1_18:2)	DG(18:1_18:2)	Single	1
DG(18:1_18:3)	DG(18:1_18:3)	Single	1
DG(18:1_20:3)	DG(18:1_20:3)	Single	1
DG(18:1_20:4)	DG(18:1_20:4)	Single	1
DG(18:2_18:2)	DG(18:2_18:2)	Single	1
DG(18:2_20:4)	DG(18:2_20:4)	Single	1
dhCer(d18:0/16:0)	dhCer(d18:0/16:0)	Single	1
dhCer(d18:0/18:0)	dhCer(d18:0/18:0)	Single	1
dhCer(d18:0/20:0)	dhCer(d18:0/20:0)	Single	1
dhCer(d18:0/22:0)	dhCer(d18:0/22:0)	Single	1
dhCer(d18:0/24:0)	dhCer(d18:0/24:0)	Single	1
dhCer(d18:0/24:1)	dhCer(d18:0/24:1)	Single	1
GM3(d18:1/16:0)	GM3(d18:1/16:0)	Single	1
GM3(d18:1/18:0)	GM3(d18:1/18:0)	Single	1
GM3(d18:1/20:0)	GM3(d18:1/20:0)	Single	1
GM3(d18:1/22:0)	GM3(d18:1/22:0)	Single	1
GM3(d18:1/24:0)	GM3(d18:1/24:0)	Single	1
GM3(d18:1/24:1)	GM3(d18:1/24:1)	Single	1
Hex2Cer(d18:1/16:0)	Hex2Cer(d18:1/16:0)	Single	1
Hex2Cer(d18:1/18:0)	Hex2Cer(d18:1/18:0)	Single	1
Hex2Cer(d18:1/20:0)	Hex2Cer(d18:1/20:0)	Single	1
Hex2Cer(d18:1/22:0)	Hex2Cer(d18:1/22:0)	Single	1
Hex2Cer(d18:1/24:0)	Hex2Cer(d18:1/24:0)	Single	1
Hex2Cer(d18:1/24:1)	Hex2Cer(d18:1/24:1)	Single	1
Hex3Cer(d18:1/16:0)	Hex3Cer(d18:1/16:0)	Single	1
Hex3Cer(d18:1/18:0)	Hex3Cer(d18:1/18:0)	Single	1
Hex3Cer(d18:1/20:0)	Hex3Cer(d18:1/20:0)	Single	1
Hex3Cer(d18:1/22:0)	Hex3Cer(d18:1/22:0)	Single	1
Hex3Cer(d18:1/24:0)	Hex3Cer(d18:1/24:0)	Single	1
Hex3Cer(d18:1/24:1)	Hex3Cer(d18:1/24:1)	Single	1
HexCer(d18:1/16:0)	HexCer(d18:1/16:0)	Single	1
HexCer(d18:1/18:0)	HexCer(d18:1/18:0)	Single	1
HexCer(d18:1/20:0)	HexCer(d18:1/20:0)	Single	1
HexCer(d18:1/22:0)	HexCer(d18:1/22:0)	Single	1
HexCer(d18:1/24:0)	HexCer(d18:1/24:0)	Single	1
HexCer(d18:1/24:1)	HexCer(d18:1/24:1)	Single	1
LPC(O-16:0)	LPC(O-16:0)	Single	1
LPC(O-18:0)	LPC(O-18:0)	Single	1
LPC(O-18:1)	LPC(O-18:1)	Single	1
LPC(O-20:1)	LPC(O-20:1)	Single	1
LPC(O-22:0)	LPC(O-22:0)	Single	1
LPC(O-22:1)	LPC(O-22:1)	Single	1
LPC(O-24:0)	LPC(O-24:0)	Single	1
LPC(O-24:1)	LPC(O-24:1)	Single	1
LPC(O-24:2)	LPC(O-24:2)	Single	1
PC(14:0_16:0)	PC(14:0_16:0)	Single	1
PC(14:0_20:4)	PC(14:0_20:4)	Single	1
PC(15:0_20:4)	PC(15:0_20:4)	Single	1
PC(15:0_22:6)	PC(15:0_22:6)	Single	1
PC(16:0_16:0)	PC(16:0_16:0)	Single	1
PC(16:0_18:0)	PC(16:0_18:0)	Single	1
PC(16:0_18:1)	PC(16:0_18:1)	Single	1
PC(16:0_18:2)	PC(16:0_18:2)	Single	1
PC(16:0_20:4)	PC(16:0_20:4)	Single	1
PC(16:0_22:6)	PC(16:0_22:6)	Single	1
PC(18:0_18:1)	PC(18:0_18:1)	Single	1
PC(18:0_20:3)	PC(18:0_20:3)	Single	1
PC(18:0_22:6)	PC(18:0_22:6)	Single	1
PC(18:2_18:2)	PC(18:2_18:2)	Single	1
PC(28:0)	PC(28:0)	Single	1
PC(32:1)	PC(32:1)	Single	1
PC(32:2)	PC(32:2)	Single	1
PC(33:1)	PC(33:1)	Single	1
PC(33:2)	PC(33:2)	Single	1
PC(34:5)	PC(34:5)	Single	1
PC(38:2)	PC(38:2)	Single	1
PC(38:6) (a)	PC(38:6) (a)	Single	1
PC(40:8)	PC(40:8)	Single	1
PC(O-16:0/16:0)	PC(O-16:0/16:0)	Single	1
PC(O-16:0/20:4)	PC(O-16:0/20:4)	Single	1
PC(O-18:0/18:1)	PC(O-18:0/18:1)	Single	1
PC(O-18:0/20:4)	PC(O-18:0/20:4)	Single	1
PC(O-18:0/22:6)	PC(O-18:0/22:6)	Single	1
PC(O-32:1)	PC(O-32:1)	Single	1
PC(O-32:2)	PC(O-32:2)	Single	1
PC(O-34:1)	PC(O-34:1)	Single	1
PC(O-34:2)	PC(O-34:2)	Single	1
PC(O-34:4)	PC(O-34:4)	Single	1
PC(O-36:0)	PC(O-36:0)	Single	1
PC(O-36:5)	PC(O-36:5)	Single	1
PC(O-38:5)	PC(O-38:5)	Single	1
PC(O-40:5)	PC(O-40:5)	Single	1
PC(P-16:0/14:0)	PC(P-16:0/14:0)	Single	1
PC(P-16:0/16:0)	PC(P-16:0/16:0)	Single	1
PC(P-16:0/16:1)	PC(P-16:0/16:1)	Single	1
PC(P-16:0/18:1)	PC(P-16:0/18:1)	Single	1
PC(P-16:0/18:2)	PC(P-16:0/18:2)	Single	1
PC(P-16:0/18:3)	PC(P-16:0/18:3)	Single	1
PC(P-16:0/20:4)	PC(P-16:0/20:4)	Single	1
PC(P-16:0/20:5)	PC(P-16:0/20:5)	Single	1
PC(P-16:0/22:6)	PC(P-16:0/22:6)	Single	1
PC(P-18:0/20:4)	PC(P-18:0/20:4)	Single	1
PC(P-18:0/22:6)	PC(P-18:0/22:6)	Single	1
PE(16:0_16:0)	PE(16:0_16:0)	Single	1
PE(16:0_16:1)	PE(16:0_16:1)	Single	1
PE(16:0_18:1)	PE(16:0_18:1)	Single	1
PE(16:0_18:2)	PE(16:0_18:2)	Single	1
PE(16:0_20:4)	PE(16:0_20:4)	Single	1
PE(16:0_22:6)	PE(16:0_22:6)	Single	1
PE(18:0_18:1)	PE(18:0_18:1)	Single	1
PE(18:0_20:4)	PE(18:0_20:4)	Single	1
PE(18:0_22:6)	PE(18:0_22:6)	Single	1
PE(36:0)	PE(36:0)	Single	1
PE(O-16:0/18:2)	PE(O-16:0/18:2)	Single	1
PE(O-18:0/22:5)	PE(O-18:0/22:5)	Single	1
PE(O-18:0/22:6)	PE(O-18:0/22:6)	Single	1
PE(O-34:1)	PE(O-34:1)	Single	1
PE(O-36:5)	PE(O-36:5)	Single	1
PE(P-16:0/18:1)	PE(P-16:0/18:1)	Single	1
PE(P-16:0/18:2)	PE(P-16:0/18:2)	Single	1
PE(P-16:0/20:4)	PE(P-16:0/20:4)	Single	1
PE(P-18:0/18:1)	PE(P-18:0/18:1)	Single	1
PE(P-18:0/18:2)	PE(P-18:0/18:2)	Single	1
PE(P-18:0/20:4)	PE(P-18:0/20:4)	Single	1
PE(P-18:0/22:6)	PE(P-18:0/22:6)	Single	1
PE(P-20:0/20:4)	PE(P-20:0/20:4)	Single	1
PG(34:1)	PG(34:1)	Single	1
PG(36:1)	PG(36:1)	Single	1
PG(36:2)	PG(36:2)	Single	1
PI(16:0_16:1)	PI(16:0_16:1)	Single	1
PI(16:0_20:4)	PI(16:0_20:4)	Single	1
PI(16:0/16:0)	PI(16:0/16:0)	Single	1
PI(18:0_18:1)	PI(18:0_18:1)	Single	1
PI(18:0_20:2)	PI(18:0_20:2)	Single	1
PI(18:0_20:4)	PI(18:0_20:4)	Single	1
PI(18:0_22:6)	PI(18:0_22:6)	Single	1
PI(34:0)	PI(34:0)	Single	1
PI(34:1)	PI(34:1)	Single	1
PI(36:2)	PI(36:2)	Single	1
PI(38:6)	PI(38:6)	Single	1
PS(36:1)	PS(36:1)	Single	1
PS(36:2)	PS(36:2)	Single	1
PS(38:3)	PS(38:3)	Single	1
PS(38:4)	PS(38:4)	Single	1
SM(34:3)	SM(34:3)	Single	1
SM(37:2)	SM(37:2)	Single	1
SM(d16:1/23:0)/SM(d17:1/22:0)	SM(d16:1/23:0)/SM(d17:1/22:0)	Single	1
SM(d17:1/14:0)	SM(d17:1/14:0)	Single	1
SM(d17:1/16:0)	SM(d17:1/16:0)	Single	1
SM(d18:0/14:0)	SM(d18:0/14:0)	Single	1
SM(d18:0/16:0)	SM(d18:0/16:0)	Single	1
SM(d18:1/14:0)/SM(d16:1/16:0)	SM(d18:1/14:0)/SM(d16:1/16:0)	Single	1
SM(d18:1/16:0)	SM(d18:1/16:0)	Single	1
SM(d18:1/18:0)/SM(d16:1/20:0)	SM(d18:1/18:0)/SM(d16:1/20:0)	Single	1
SM(d18:1/20:0)/SM(d16:1/22:0)	SM(d18:1/20:0)/SM(d16:1/22:0)	Single	1
SM(d18:1/24:0)	SM(d18:1/24:0)	Single	1
SM(d18:2/14:0)	SM(d18:2/14:0)	Single	1
SM(d18:2/16:0)	SM(d18:2/16:0)	Single	1
SM(d18:2/18:0)	SM(d18:2/18:0)	Single	1
SM(d18:2/18:1)	SM(d18:2/18:1)	Single	1
SM(d18:2/20:0)	SM(d18:2/20:0)	Single	1
TG(48:0) [NL-16:0]	TG(48:0) [NL-16:0]	Single	1
TG(48:1) [NL-18:1]	TG(48:1) [NL-18:1]	Single	1
TG(48:2) [NL-14:1]	TG(48:2) [NL-14:1]	Single	1
TG(48:2) [NL-16:1]	TG(48:2) [NL-16:1]	Single	1
TG(48:3) [NL-16:1]	TG(48:3) [NL-16:1]	Single	1
TG(50:0) [NL-18:0]	TG(50:0) [NL-18:0]	Single	1
TG(50:1) [NL-14:0]	TG(50:1) [NL-14:0]	Single	1
TG(50:1) [NL-18:1]	TG(50:1) [NL-18:1]	Single	1
TG(50:2) [NL-18:1]	TG(50:2) [NL-18:1]	Single	1
TG(50:2) [NL-18:2]	TG(50:2) [NL-18:2]	Single	1
TG(50:3) [NL-14:1]	TG(50:3) [NL-14:1]	Single	1
TG(50:3) [NL-16:1]	TG(50:3) [NL-16:1]	Single	1
TG(50:4) [NL-14:0]	TG(50:4) [NL-14:0]	Single	1
TG(51:0) [NL-16:0]	TG(51:0) [NL-16:0]	Single	1
TG(51:2) [NL-15:0]	TG(51:2) [NL-15:0]	Single	1
TG(52:1) [NL-18:0]	TG(52:1) [NL-18:0]	Single	1
TG(52:2) [NL-16:0]	TG(52:2) [NL-16:0]	Single	1
TG(52:3) [NL-16:1]	TG(52:3) [NL-16:1]	Single	1
TG(52:3) [NL-18:2]	TG(52:3) [NL-18:2]	Single	1
TG(54:0) [NL-18:0]	TG(54:0) [NL-18:0]	Single	1
TG(54:1) [NL-18:1]	TG(54:1) [NL-18:1]	Single	1
TG(54:2) [NL-18:0]	TG(54:2) [NL-18:0]	Single	1
TG(54:3) [NL-18:1]	TG(54:3) [NL-18:1]	Single	1
TG(54:4) [NL-18:2]	TG(54:4) [NL-18:2]	Single	1
TG(56:6) [NL-20:4]	TG(56:6) [NL-20:4]	Single	1
TG(56:8) [NL-20:4]	TG(56:8) [NL-20:4]	Single	1
TG(58:8) [NL-22:6]	TG(58:8) [NL-22:6]	Single	1
