# Supplementary material for: Imputation of plasma lipid species to facilitate integration of lipidomic datasets
Source: Nat Commun. 2024 Feb 20;15:1540. doi: 10.1038/s41467-024-45838-3 (PMC10879118; doi:10.1038/s41467-024-45838-3)
Supplement: Supplementary file 7 — Supplementary Data 4 [file 41467_2024_45838_MOESM7_ESM.xlsx]

## Sheet: Supp. Data 4
Supplementary Data 4. Conditions for tandem mass spectrometry analysis of the LIPID study
Lipid Class	Parent Ion	Fragmentation*	Number of features	Internal Standard	Internal Standard amount (pmol)	Collision Energy (V)
Dihydroceramide (Cer(d18:0))	[M+H]+	NL, 18 Da	6	Cer(d18:0/8:0)	50	21
Ceramide (Cer(d18:1))	[M+H]+	PI, m/z 264.3	6	Cer(d18:1/17:0)	100	29
Monohexocylceramide (HexCer)	[M+H]+	PI, m/z 264.3	6	Glucosylceramide 16:0d3	50	33
Dihexosylceramide (Hex2Cer)	[M+H]+	PI, m/z 264.3	6	Lactosylceramide 16:0 d3	50	53
Trihexosylceramide (Hex3Cer)	[M+H]+	PI, m/z 264.3	6	Hex3Cer(17:0)	50	57
GM3 ganglioside (GM3)	[M+H]+	PI, m/z 264.3	6	Hex3Cer(17:0)	50	57
Sphingomyelin (SM)	[M+H]+	PI, m/z 184.1	21	SM(d18:1/12:0)	200	25
Phosphatidylcholine (PC)	[M+H]+	PI, m/z 184.1	50	PC(13:0/13:0)	100	21
Alkylphosphatidylcholine (PC(O))	[M+H]+	PI, m/z 184.1	18	PC(13:0/13:0)	100	21
Alkenylphosphatidylcholine (PC(P))	[M+H]+	PI, m/z 184.1	13	PC(13:0/13:0)	100	21
Lysophosphatidylcholine (LPC)	[M+H]+	PI, m/z 184.1	22	LPC(13:0)	100	21
Lysoalkylphosphatidylcholine (LPC(O))	[M+H]+	PI, m/z 104.1	9	LPC(13:0)	100	21
Phosphatidylethanolamine (PE)	[M+H]+	NL, 141 Da	21	PE(17:0/17:0)	100	17
Alkylphosphatidylethanolamine (PE(O))	[M+H]+	NL, 141 Da	12	PE(17:0/17:0)	100	17
Alkenylphosphatidylethanolamine (PE(P))	[M+H]+	PI, acyl chain specific	11	PE(17:0/17:0)	100	17
Lysophosphatidylethanolamine (LPE)	[M+H]+	NL, 141 Da	6	LPE(14:0)	100	17
Phosphatidylinositol (PI)	[M+NH4]+	NL, 277 Da	16	PE(17:0/17:0)	100	17
Lysophosphatidylinositol (LPI)	[M+NH4]+	NL, 277 Da	4	PE(17:0/17:0)	100	17
Phosphatidylserine (PS)	[M+H]+	NL, 185 Da	7	PS(17:0/17:0)	100	25
Phosphatidylglycerol (PG)	[M+NH4]+	NL, 189 Da	3	PG(17:0/17:0)	100	21
Cholesterol ester (CE)	[M+NH4]+	PI, m/z 369.3	26	CE(18:0)-d6	1000	10
Free cholesterol (COH)	[M-H2O]+	PI, m/z 161.2	1	COH-d7	10000	23
Diacylglycerol (DG)	[M+NH4]+	NL, NH3 + fatty acid	25	DG(15:0/15:0)	200	21
Triacylglycerol (TG)	[M+NH4]+	NL, NH3 + fatty acid	44	TG(17:0/17:0/17:0)	100	21
* PI, product ion; NL, neutral loss
