# Supplementary material for: Imputation of plasma lipid species to facilitate integration of lipidomic datasets
Source: Nat Commun. 2024 Feb 20;15:1540. doi: 10.1038/s41467-024-45838-3 (PMC10879118; doi:10.1038/s41467-024-45838-3)
Supplement: Supplementary file 9 — Source Data [file 41467_2024_45838_MOESM9_ESM.xlsx]

## Sheet: Figure1a
dist	excluded
0.198868	0
0.190766	0
0.219005	0
0.224856	0
0.271081	0
0.257982	0
0.249817	0
0.237459	0
0.250717	0
0.235404	0
0.24916	0
0.27628	0
0.245114	0
0.316064	0
0.310224	0
0.438631	0
0.331062	0
0.316543	0
0.264116	0
0.434431	0
0.378114	0
0.399433	0
0.341798	0
0.343624	0
0.309151	0
0.195693	0
0.178694	0
0.212035	0
0.34021	0
0.201008	0
0.206952	0
0.338794	0
0.239341	0
0.33692	0
0.252607	0
0.65558	0
0.494426	0
0.374394	0
0.293378	0
0.185086	0
0.353937	0
0.166464	0
0.259218	0
0.373934	0
0.248024	0
0.293884	0
0.326411	0
0.382623	0
0.209195	0
0.232075	0
0.215594	0
0.403642	0
0.193318	0
0.217869	0
0.264155	0
0.497604	0
0.288715	0
0.228235	0
0.278116	0
0.218488	0
0.160187	0
0.335197	0
0.277559	0
0.217152	0
0.287931	0
0.160773	0
0.18553	0
0.17601	0
0.143839	0
0.163502	0
0.154766	0
0.138606	0
0.148332	0
0.108498	0
0.161924	0
0.194882	0
0.167127	0
0.270657	0
0.186614	0
0.190256	0
0.302463	0
0.303574	0
0.37004	0
0.383974	0
0.274226	0
0.375146	0
0.312459	0
0.321371	0
0.399754	0
0.442134	0
0.370247	0
0.362331	0
0.361917	0
0.448436	0
0.437787	0
0.461584	0
0.313377	0
0.31558	0
0.330787	0
0.229582	0
0.365529	0
0.384711	0
0.261719	0
0.205401	0
0.22109	0
0.399015	0
0.627071	0
0.662718	0
1.00979	0
0.208988	0
0.617547	0
0.424842	0
0.277249	0
0.232153	0
0.236515	0
0.415553	0
0.237911	0
0.256896	0
0.248103	0
0.274755	0
0.324647	0
0.185972	0
0.216469	0
0.230731	0
0.235109	0
0.325344	0
0.427434	0
0.282098	0
0.218841	0
0.253103	0
0.29747	0
0.346106	0
0.258641	0
0.345408	0
0.392992	0
0.321442	0
0.271404	0
0.302052	0
0.173719	0
0.323487	0
0.340095	0
0.456411	0
0.276919	0
0.235054	0
0.292209	0
0.386344	0
0.387855	0
0.351248	0
0.274972	0
0.381759	0
0.243175	0
0.193538	0
0.292088	0
0.311135	0
0.337874	0
0.694866	0
0.240533	0
0.364462	0
0.30475	0
0.29953	0
0.439531	0
0.337291	0
0.4127	0
0.390824	0
0.366446	0
0.264001	0
0.302397	0
0.35655	0
0.491229	0
0.337507	0
0.53572	0
0.278837	0
0.336231	0
0.491055	0
0.660413	0
0.375189	0
0.258234	0
0.352678	0
0.46052	0
0.498932	0
0.28331	0
0.40677	0
0.577995	0
0.208142	0
0.259867	0
0.270925	0
0.252397	0
0.267869	0
0.295938	0
0.239186	0
0.284471	0
0.30507	0
0.372319	0
0.627787	0
0.305866	0
0.358162	0
0.145005	0
0.1273	0
0.213186	0
0.268604	0
0.295298	0
0.267516	0
0.238428	0
0.249235	0
0.20165	0
0.148177	0
0.14805	0
0.12584	0
0.173771	0
0.264837	0
0.20518	0
0.15661	0
0.191785	0
0.252007	0
0.271714	0
0.384685	0
0.178411	0
0.191908	0
0.235289	0
0.539264	0
0.15537	0
0.140276	0
0.163774	0
0.518522	0
0.256328	0
0.248262	0
0.283607	0
0.324217	0
0.219522	0
0.214372	0
0.305998	0
0.268556	0
0.207179	0
0.249306	0
0.301283	0
0.279701	0
0.152402	0
0.127156	0
0.221906	0
0.238079	0
0.253063	0
0.149129	0
0.136031	0
0.168094	0
0.261666	0
0.208809	0
0.149893	0
0.202508	0
0.337137	0
0.22855	0
0.396676	0
0.245012	0
0.197827	0
0.212729	0
0.27654	0
0.228373	0
0.222234	0
0.20475	0
0.207024	0
0.256908	0
0.369074	0
0.222386	0
0.513396	0
0.385959	0
0.447325	0
0.488149	0
0.195211	0
0.191669	0
0.255282	0
0.256581	0
0.368816	0
0.248302	0
0.397635	0
0.588594	0
0.428333	0
0.195481	0
0.207014	0
0.318603	0
0.265417	0
0.605823	0
0.27156	0
0.187369	0
0.201722	0
0.202773	0
0.31137	0
0.407145	0
0.328355	0
0.176604	0
0.210589	0
0.170201	0
0.169508	0
0.243096	0
0.319659	0
0.466284	0
0.218219	0
0.346265	0
0.205855	0
0.195336	0
0.21686	0
0.975484	0
0.592554	0
0.223191	0
0.309427	0
0.298249	0
0.261512	0
0.242856	0
0.187092	0
0.197298	1
0.190694	1
0.219257	1
0.225824	1
0.269903	1
0.256539	1
0.24627	1
0.237514	1
0.250279	1
0.234565	1
0.249291	1
0.272153	1
0.244041	1
0.316232	1
0.309499	1
0.436976	1
0.331086	1
0.313094	1
0.26453	1
0.435205	1
0.376062	1
0.399694	1
0.34045	1
0.339047	1
0.305406	1
0.194685	1
0.17969	1
0.212985	1
0.340701	1
0.201466	1
0.206785	1
0.339417	1
0.239157	1
0.336369	1
0.252166	1
0.655846	1
0.495188	1
0.375137	1
0.291173	1
0.185466	1
0.353772	1
0.165904	1
0.259079	1
0.375438	1
0.2496	1
0.293297	1
0.326963	1
0.380523	1
0.209716	1
0.232559	1
0.214817	1
0.400186	1
0.193155	1
0.217645	1
0.261964	1
0.495291	1
0.288938	1
0.227503	1
0.277891	1
0.217624	1
0.160466	1
0.33706	1
0.276673	1
0.215833	1
0.288536	1
0.15288	1
0.185376	1
0.175416	1
0.143851	1
0.161432	1
0.155414	1
0.138872	1
0.146949	1
0.107758	1
0.162149	1
0.195498	1
0.167277	1
0.270971	1
0.186301	1
0.192172	1
0.305101	1
0.302717	1
0.368247	1
0.381031	1
0.271237	1
0.374599	1
0.303548	1
0.332011	1
0.253037	1
0.434991	1
0.363578	1
0.349373	1
0.358543	1
0.441257	1
0.367423	1
0.452371	1
0.310504	1
0.315937	1
0.331276	1
0.224063	1
0.345398	1
0.380967	1
0.265543	1
0.206621	1
0.222182	1
0.395172	1
0.591663	1
0.581418	1
0.210331	1
0.309958	1
0.407831	1
0.256115	1
0.229252	1
0.235878	1
0.416506	1
0.235868	1
0.254671	1
0.247731	1
0.275379	1
0.326712	1
0.185897	1
0.216071	1
0.228927	1
0.235153	1
0.323474	1
0.428201	1
0.279516	1
0.218422	1
0.248064	1
0.294517	1
0.347333	1
0.259176	1
0.344865	1
0.394454	1
0.319902	1
0.268392	1
0.3012	1
0.171803	1
0.323825	1
0.337965	1
0.456861	1
0.275768	1
0.232939	1
0.292974	1
0.386646	1
0.386666	1
0.348005	1
0.274207	1
0.370228	1
0.242084	1
0.193804	1
0.290957	1
0.310747	1
0.332411	1
0.692962	1
0.241593	1
0.36337	1
0.305006	1
0.301825	1
0.397881	1
0.338588	1
0.406107	1
0.388705	1
0.366429	1
0.260432	1
0.304231	1
0.355872	1
0.488765	1
0.33841	1
0.538663	1
0.282222	1
0.332346	1
0.480924	1
0.664492	1
0.372862	1
0.255719	1
0.350138	1
0.46532	1
0.498978	1
0.281874	1
0.335714	1
0.580843	1
0.208027	1
0.260353	1
0.271556	1
0.251637	1
0.265462	1
0.295859	1
0.237564	1
0.284561	1
0.303754	1
0.369453	1
0.629636	1
0.307271	1
0.358723	1
0.145495	1
0.12768	1
0.212301	1
0.268926	1
0.295758	1
0.268383	1
0.237974	1
0.248579	1
0.201641	1
0.148805	1
0.146509	1
0.125591	1
0.174351	1
0.264118	1
0.205619	1
0.156171	1
0.192818	1
0.252251	1
0.2709	1
0.38504	1
0.178509	1
0.192197	1
0.235379	1
0.538379	1
0.155653	1
0.140434	1
0.16408	1
0.517281	1
0.256567	1
0.248676	1
0.283785	1
0.322574	1
0.218948	1
0.214289	1
0.30636	1
0.268326	1
0.205815	1
0.24983	1
0.298653	1
0.274739	1
0.152338	1
0.127629	1
0.221993	1
0.237151	1
0.252285	1
0.149253	1
0.136068	1
0.16806	1
0.262027	1
0.210018	1
0.149981	1
0.202387	1
0.337793	1
0.228263	1
0.396068	1
0.244441	1
0.197411	1
0.212044	1
0.27579	1
0.228231	1
0.216781	1
0.204781	1
0.206348	1
0.243663	1
0.368948	1
0.222794	1
0.507949	1
0.387096	1
0.437802	1
0.48346	1
0.195149	1
0.19213	1
0.255108	1
0.250384	1
0.367715	1
0.248078	1
0.396592	1
0.584531	1
0.426807	1
0.190022	1
0.205085	1
0.316715	1
0.244895	1
0.605037	1
0.268524	1
0.187744	1
0.203	1
0.201581	1
0.310358	1
0.405095	1
0.328304	1
0.176796	1
0.20958	1
0.170189	1
0.169306	1
0.243484	1
0.320573	1
0.466706	1
0.218564	1
0.33652	1
0.205602	1
0.195916	1
0.217289	1
0.974828	1
0.592324	1
0.22357	1
0.308886	1
0.295618	1
0.261389	1
0.245226	1
0.186496	1
0.197854	2
0.19115	2
0.214738	2
0.226507	2
0.277863	2
0.252934	2
0.249706	2
0.227285	2
0.25024	2
0.233607	2
0.250398	2
0.268505	2
0.243708	2
0.316661	2
0.310106	2
0.438689	2
0.332169	2
0.313614	2
0.26479	2
0.441654	2
0.372928	2
0.400946	2
0.339997	2
0.339164	2
0.305646	2
0.194802	2
0.17913	2
0.212521	2
0.339285	2
0.20177	2
0.205481	2
0.34206	2
0.239246	2
0.336836	2
0.254497	2
0.661744	2
0.487094	2
0.383256	2
0.292832	2
0.189846	2
0.357595	2
0.165493	2
0.263946	2
0.36026	2
0.252093	2
0.283605	2
0.324205	2
0.38791	2
0.21012	2
0.232786	2
0.216808	2
0.40353	2
0.192586	2
0.217823	2
0.265961	2
0.495604	2
0.286292	2
0.22841	2
0.277951	2
0.218868	2
0.160482	2
0.336482	2
0.276604	2
0.215468	2
0.288951	2
0.152729	2
0.185918	2
0.175549	2
0.142772	2
0.160261	2
0.1555	2
0.139123	2
0.147971	2
0.10713	2
0.163062	2
0.193788	2
0.16725	2
0.272016	2
0.186467	2
0.186998	2
0.305404	2
0.302335	2
0.368742	2
0.376638	2
0.269209	2
0.374402	2
0.304013	2
0.330827	2
0.254829	2
0.435377	2
0.363882	2
0.350123	2
0.360111	2
0.439175	2
0.365582	2
0.452057	2
0.309618	2
0.315805	2
0.333471	2
0.223943	2
0.34556	2
0.37904	2
0.267198	2
0.206861	2
0.222614	2
0.395117	2
0.592343	2
0.581297	2
0.209744	2
0.309882	2
0.408092	2
0.256849	2
0.229684	2
0.239039	2
0.409484	2
0.231497	2
0.255477	2
0.248212	2
0.275268	2
0.322866	2
0.187264	2
0.215587	2
0.229527	2
0.235794	2
0.324044	2
0.427365	2
0.279796	2
0.216999	2
0.248826	2
0.294969	2
0.352167	2
0.259129	2
0.346087	2
0.395632	2
0.319297	2
0.267379	2
0.301194	2
0.170493	2
0.325679	2
0.33586	2
0.45654	2
0.273835	2
0.23123	2
0.292234	2
0.38522	2
0.388751	2
0.348737	2
0.274981	2
0.370517	2
0.241772	2
0.1939	2
0.291063	2
0.312135	2
0.327229	2
0.694684	2
0.241029	2
0.365003	2
0.305762	2
0.300839	2
0.398018	2
0.338672	2
0.406968	2
0.389679	2
0.364386	2
0.259629	2
0.303767	2
0.356257	2
0.489277	2
0.338797	2
0.536215	2
0.283297	2
0.332634	2
0.482947	2
0.662822	2
0.371115	2
0.254393	2
0.348092	2
0.466048	2
0.498777	2
0.282099	2
0.334171	2
0.579424	2
0.20879	2
0.259311	2
0.271925	2
0.252243	2
0.265372	2
0.297008	2
0.236621	2
0.284982	2
0.304258	2
0.369139	2
0.627496	2
0.307753	2
0.358904	2
0.145558	2
0.127153	2
0.211471	2
0.267956	2
0.295459	2
0.269085	2
0.222233	2
0.249619	2
0.20178	2
0.149073	2
0.14798	2
0.126381	2
0.179688	2
0.267203	2
0.202116	2
0.156908	2
0.192976	2
0.252755	2
0.271551	2
0.385942	2
0.178935	2
0.19231	2
0.234174	2
0.540319	2
0.155373	2
0.142434	2
0.162873	2
0.517056	2
0.255342	2
0.248339	2
0.283914	2
0.323301	2
0.21875	2
0.213757	2
0.307195	2
0.268123	2
0.20606	2
0.250206	2
0.29669	2
0.274963	2
0.15142	2
0.127751	2
0.221854	2
0.237354	2
0.25228	2
0.152792	2
0.137037	2
0.168369	2
0.256964	2
0.21013	2
0.151497	2
0.201697	2
0.338491	2
0.229246	2
0.397527	2
0.244308	2
0.197055	2
0.212793	2
0.276273	2
0.227772	2
0.215237	2
0.204553	2
0.205496	2
0.243134	2
0.368371	2
0.221542	2
0.508367	2
0.386772	2
0.434	2
0.485395	2
0.195673	2
0.192367	2
0.255834	2
0.249862	2
0.36443	2
0.247787	2
0.393702	2
0.585339	2
0.425372	2
0.188386	2
0.20406	2
0.317714	2
0.244889	2
0.601854	2
0.255138	2
0.187096	2
0.196276	2
0.20136	2
0.310203	2
0.434914	2
0.311452	2
0.166513	2
0.211319	2
0.169332	2
0.170489	2
0.232653	2
0.316624	2
0.296547	2
0.216393	2
0.36709	2
0.18691	2
0.197002	2
0.222133	2
0.208392	2
0.225149	2
0.297673	2
0.287183	2
0.254327	2
0.244522	2
0.189092	2
0.199324	3
0.190434	3
0.215953	3
0.225269	3
0.274202	3
0.255251	3
0.252306	3
0.225398	3
0.250863	3
0.234892	3
0.251127	3
0.270619	3
0.206446	3
0.321415	3
0.308101	3
0.439564	3
0.332015	3
0.308439	3
0.264726	3
0.442583	3
0.371639	3
0.402113	3
0.330535	3
0.33974	3
0.306049	3
0.195387	3
0.17904	3
0.210045	3
0.335344	3
0.201705	3
0.206406	3
0.341841	3
0.241295	3
0.335405	3
0.25498	3
0.661625	3
0.486082	3
0.383298	3
0.29548	3
0.189898	3
0.350508	3
0.165375	3
0.264375	3
0.360819	3
0.244944	3
0.283522	3
0.323392	3
0.38713	3
0.197542	3
0.232984	3
0.215003	3
0.403072	3
0.192522	3
0.215936	3
0.265309	3
0.494915	3
0.286939	3
0.228359	3
0.27407	3
0.219854	3
0.156317	3
0.335542	3
0.277312	3
0.214681	3
0.282554	3
0.152348	3
0.18715	3
0.175406	3
0.14214	3
0.159875	3
0.1533	3
0.139233	3
0.148537	3
0.107181	3
0.164469	3
0.192381	3
0.16666	3
0.27055	3
0.18677	3
0.183526	3
0.303629	3
0.300738	3
0.365349	3
0.376468	3
0.269146	3
0.37448	3
0.30487	3
0.3304	3
0.249522	3
0.439576	3
0.357224	3
0.346703	3
0.35273	3
0.421769	3
0.310566	3
0.220847	3
0.310097	3
0.310548	3
0.334726	3
0.223739	3
0.339266	3
0.378814	3
0.263363	3
0.203778	3
0.219097	3
0.395616	3
0.581044	3
0.580243	3
0.209623	3
0.310367	3
0.409444	3
0.257087	3
0.227903	3
0.239161	3
0.409762	3
0.224714	3
0.246101	3
0.247354	3
0.273324	3
0.322533	3
0.187675	3
0.216793	3
0.228976	3
0.235458	3
0.32642	3
0.428181	3
0.280029	3
0.21722	3
0.249504	3
0.295029	3
0.34586	3
0.257476	3
0.348249	3
0.370093	3
0.310373	3
0.265819	3
0.300909	3
0.169687	3
0.327094	3
0.335018	3
0.440444	3
0.272758	3
0.232079	3
0.294747	3
0.388104	3
0.388798	3
0.358868	3
0.275592	3
0.371175	3
0.244037	3
0.194546	3
0.288189	3
0.310464	3
0.32735	3
0.243096	3
0.356814	3
0.290902	3
0.300906	3
0.40017	3
0.343142	3
0.398016	3
0.392858	3
0.367722	3
0.260461	3
0.302648	3
0.354747	3
0.481722	3
0.336194	3
0.528743	3
0.283397	3
0.333406	3
0.483756	3
0.663308	3
0.369954	3
0.253273	3
0.347282	3
0.467662	3
0.499946	3
0.280056	3
0.330755	3
0.579297	3
0.208871	3
0.258598	3
0.272454	3
0.250218	3
0.263965	3
0.297174	3
0.238149	3
0.28521	3
0.301375	3
0.369226	3
0.626709	3
0.307349	3
0.35963	3
0.145743	3
0.127002	3
0.20647	3
0.269409	3
0.295862	3
0.268912	3
0.22166	3
0.250378	3
0.201808	3
0.147491	3
0.148358	3
0.125568	3
0.179127	3
0.261358	3
0.202804	3
0.153287	3
0.197109	3
0.249022	3
0.27095	3
0.386364	3
0.178429	3
0.192577	3
0.235769	3
0.538493	3
0.159684	3
0.142333	3
0.162773	3
0.517817	3
0.256023	3
0.248816	3
0.285344	3
0.323308	3
0.21872	3
0.213507	3
0.307238	3
0.266644	3
0.206855	3
0.250331	3
0.295572	3
0.275558	3
0.152291	3
0.127599	3
0.21893	3
0.238036	3
0.244456	3
0.152494	3
0.137473	3
0.163595	3
0.257415	3
0.210206	3
0.149312	3
0.196407	3
0.336978	3
0.224375	3
0.392595	3
0.245293	3
0.196164	3
0.212957	3
0.276387	3
0.226654	3
0.21586	3
0.204637	3
0.204847	3
0.240667	3
0.3706	3
0.222213	3
0.507664	3
0.386022	3
0.413909	3
0.485638	3
0.197554	3
0.193755	3
0.25346	3
0.24957	3
0.36641	3
0.24867	3
0.390833	3
0.584696	3
0.348382	3
0.18879	3
0.199053	3
0.318565	3
0.246486	3
0.602032	3
0.254889	3
0.187725	3
0.196627	3
0.200787	3
0.31153	3
0.435662	3
0.312537	3
0.167187	3
0.211407	3
0.170067	3
0.171075	3
0.23084	3
0.317508	3
0.295501	3
0.214975	3
0.367094	3
0.186808	3
0.197228	3
0.222566	3
0.206576	3
0.223195	3
0.29551	3
0.286971	3
0.255535	3
0.245199	3
0.18931	3
0.199663	4
0.192681	4
0.216103	4
0.22077	4
0.272307	4
0.256545	4
0.248771	4
0.225275	4
0.250746	4
0.234536	4
0.250374	4
0.269258	4
0.207028	4
0.32139	4
0.309325	4
0.437777	4
0.331954	4
0.310073	4
0.262205	4
0.443432	4
0.372422	4
0.402166	4
0.330656	4
0.339733	4
0.307508	4
0.194258	4
0.178308	4
0.211558	4
0.336325	4
0.202397	4
0.206196	4
0.341825	4
0.240076	4
0.336317	4
0.255505	4
0.664359	4
0.487325	4
0.383871	4
0.29629	4
0.188081	4
0.350819	4
0.162957	4
0.268934	4
0.361523	4
0.244938	4
0.278386	4
0.320888	4
0.389496	4
0.198048	4
0.231762	4
0.21467	4
0.404423	4
0.191304	4
0.21696	4
0.26559	4
0.491835	4
0.285836	4
0.226777	4
0.271449	4
0.22128	4
0.156806	4
0.336742	4
0.277114	4
0.213818	4
0.282948	4
0.15216	4
0.187522	4
0.175292	4
0.14253	4
0.155493	4
0.152702	4
0.139019	4
0.144655	4
0.107537	4
0.164543	4
0.192644	4
0.167087	4
0.270921	4
0.186757	4
0.184033	4
0.303986	4
0.301853	4
0.366803	4
0.378698	4
0.27079	4
0.374907	4
0.30181	4
0.329392	4
0.249112	4
0.428541	4
0.355193	4
0.340275	4
0.353173	4
0.419656	4
0.311587	4
0.221768	4
0.316332	4
0.312327	4
0.334112	4
0.223554	4
0.339989	4
0.376863	4
0.262609	4
0.203623	4
0.217822	4
0.365201	4
0.572662	4
0.562901	4
0.209924	4
0.30509	4
0.413014	4
0.254559	4
0.227828	4
0.239631	4
0.410358	4
0.226387	4
0.245557	4
0.246812	4
0.273704	4
0.324172	4
0.187561	4
0.218181	4
0.229776	4
0.235007	4
0.325467	4
0.427537	4
0.278702	4
0.21809	4
0.249824	4
0.295272	4
0.345033	4
0.259262	4
0.348861	4
0.37028	4
0.310412	4
0.265298	4
0.301031	4
0.168603	4
0.326862	4
0.33575	4
0.443014	4
0.275643	4
0.232397	4
0.292573	4
0.386558	4
0.392486	4
0.358941	4
0.268759	4
0.36909	4
0.243059	4
0.188548	4
0.291442	4
0.313053	4
0.325631	4
0.245908	4
0.358886	4
0.288476	4
0.299337	4
0.401622	4
0.343445	4
0.394833	4
0.387113	4
0.368297	4
0.262442	4
0.304056	4
0.354755	4
0.456237	4
0.338895	4
0.524597	4
0.277982	4
0.298013	4
0.486643	4
0.344762	4
0.256201	4
0.332761	4
0.359251	4
0.456924	4
0.279992	4
0.331569	4
0.581545	4
0.209679	4
0.249724	4
0.272969	4
0.200615	4
0.253895	4
0.294599	4
0.235935	4
0.285922	4
0.301793	4
0.362152	4
0.627211	4
0.307491	4
0.362132	4
0.145776	4
0.125235	4
0.208106	4
0.266196	4
0.295247	4
0.270086	4
0.223362	4
0.251075	4
0.20212	4
0.147872	4
0.148764	4
0.12329	4
0.179851	4
0.261175	4
0.204343	4
0.153605	4
0.194356	4
0.249716	4
0.27169	4
0.386653	4
0.178035	4
0.143168	4
0.236068	4
0.53856	4
0.15986	4
0.143066	4
0.1617	4
0.519585	4
0.252156	4
0.247647	4
0.287428	4
0.318232	4
0.218662	4
0.20658	4
0.304993	4
0.265997	4
0.207955	4
0.248511	4
0.294141	4
0.276399	4
0.152577	4
0.127995	4
0.218402	4
0.235326	4
0.244901	4
0.151241	4
0.136859	4
0.162916	4
0.259023	4
0.207993	4
0.149352	4
0.194414	4
0.338239	4
0.224606	4
0.395039	4
0.244889	4
0.193192	4
0.212808	4
0.276568	4
0.225786	4
0.21505	4
0.205345	4
0.205165	4
0.242611	4
0.364866	4
0.222288	4
0.506678	4
0.385973	4
0.412538	4
0.483246	4
0.195971	4
0.193085	4
0.254527	4
0.249561	4
0.365168	4
0.250808	4
0.391258	4
0.5863	4
0.347878	4
0.189639	4
0.198987	4
0.319169	4
0.243109	4
0.602931	4
0.251991	4
0.185347	4
0.197492	4
0.201758	4
0.312278	4
0.436871	4
0.312451	4
0.169403	4
0.211818	4
0.171028	4
0.172318	4
0.23363	4
0.311349	4
0.295388	4
0.215223	4
0.365813	4
0.186901	4
0.197161	4
0.222659	4
0.20439	4
0.221975	4
0.296706	4
0.28613	4
0.254933	4
0.245262	4
0.184066	4
0.199592	5
0.191888	5
0.213696	5
0.221211	5
0.27229	5
0.263136	5
0.251088	5
0.224646	5
0.250022	5
0.234765	5
0.250843	5
0.27002	5
0.207416	5
0.319032	5
0.30962	5
0.438349	5
0.330067	5
0.312028	5
0.26255	5
0.444499	5
0.37567	5
0.401666	5
0.330433	5
0.339027	5
0.308675	5
0.193534	5
0.178214	5
0.212253	5
0.33761	5
0.202828	5
0.20434	5
0.342224	5
0.24159	5
0.353453	5
0.250799	5
0.324891	5
0.368864	5
0.303221	5
0.186803	5
0.351026	5
0.164844	5
0.25717	5
0.357389	5
0.240787	5
0.27133	5
0.324256	5
0.390462	5
0.197709	5
0.232698	5
0.216772	5
0.404664	5
0.191801	5
0.214568	5
0.267391	5
0.488718	5
0.2861	5
0.227468	5
0.271061	5
0.222072	5
0.15756	5
0.338758	5
0.277503	5
0.212726	5
0.281624	5
0.152277	5
0.184301	5
0.175384	5
0.142476	5
0.152888	5
0.151258	5
0.137637	5
0.141128	5
0.107677	5
0.1645	5
0.193347	5
0.167934	5
0.269568	5
0.186084	5
0.1854	5
0.307217	5
0.302491	5
0.367512	5
0.378498	5
0.272679	5
0.377848	5
0.302123	5
0.329113	5
0.245174	5
0.429028	5
0.355604	5
0.340267	5
0.353398	5
0.421052	5
0.312413	5
0.222224	5
0.316914	5
0.312843	5
0.3336	5
0.223787	5
0.340056	5
0.376085	5
0.262027	5
0.202046	5
0.218515	5
0.364084	5
0.576156	5
0.563435	5
0.209178	5
0.304347	5
0.414339	5
0.254359	5
0.227508	5
0.239981	5
0.410578	5
0.227061	5
0.246274	5
0.247266	5
0.27466	5
0.325142	5
0.188369	5
0.218333	5
0.230612	5
0.235362	5
0.325828	5
0.428345	5
0.280595	5
0.219769	5
0.25083	5
0.295652	5
0.344334	5
0.258368	5
0.350326	5
0.371348	5
0.311018	5
0.265209	5
0.301613	5
0.169053	5
0.327152	5
0.336198	5
0.442772	5
0.277744	5
0.231312	5
0.294522	5
0.388266	5
0.392308	5
0.359264	5
0.267903	5
0.369483	5
0.242204	5
0.187736	5
0.292089	5
0.312668	5
0.326482	5
0.246642	5
0.355984	5
0.287804	5
0.300574	5
0.399794	5
0.344398	5
0.396414	5
0.386598	5
0.369402	5
0.263781	5
0.303693	5
0.355091	5
0.457423	5
0.340729	5
0.525647	5
0.278464	5
0.297854	5
0.486451	5
0.344817	5
0.256685	5
0.332887	5
0.360038	5
0.455801	5
0.27891	5
0.328217	5
0.581909	5
0.210066	5
0.250332	5
0.274421	5
0.202423	5
0.253003	5
0.292625	5
0.237628	5
0.284329	5
0.301894	5
0.361905	5
0.628142	5
0.312347	5
0.362665	5
0.146265	5
0.127914	5
0.209973	5
0.266406	5
0.296369	5
0.270264	5
0.224707	5
0.250195	5
0.202469	5
0.150148	5
0.148435	5
0.123798	5
0.180402	5
0.260152	5
0.202235	5
0.15242	5
0.191697	5
0.248164	5
0.269424	5
0.386722	5
0.178112	5
0.143365	5
0.235308	5
0.538384	5
0.15985	5
0.14281	5
0.161811	5
0.512107	5
0.247744	5
0.246173	5
0.285327	5
0.318455	5
0.218839	5
0.206403	5
0.305362	5
0.266624	5
0.207787	5
0.247554	5
0.294788	5
0.279288	5
0.152739	5
0.129095	5
0.215985	5
0.23486	5
0.246286	5
0.151859	5
0.13656	5
0.161452	5
0.259195	5
0.208461	5
0.148665	5
0.193177	5
0.33937	5
0.227018	5
0.394941	5
0.243901	5
0.1924	5
0.21312	5
0.276979	5
0.223522	5
0.214995	5
0.208551	5
0.205173	5
0.238154	5
0.365411	5
0.222099	5
0.509518	5
0.386518	5
0.41061	5
0.483712	5
0.196515	5
0.193017	5
0.254426	5
0.251017	5
0.365678	5
0.249818	5
0.392163	5
0.587128	5
0.347474	5
0.189334	5
0.198764	5
0.319211	5
0.240485	5
0.603186	5
0.244358	5
0.187603	5
0.194554	5
0.203891	5
0.315598	5
0.44945	5
0.317008	5
0.1699	5
0.211051	5
0.17154	5
0.172301	5
0.232741	5
0.311027	5
0.277043	5
0.224376	5
0.358115	5
0.185174	5
0.196197	5
0.223293	5
0.204907	5
0.222573	5
0.298652	5
0.287418	5
0.249316	5
0.248186	5
0.183494	5
0.198093	6
0.190484	6
0.211538	6
0.220769	6
0.27287	6
0.263386	6
0.25142	6
0.223953	6
0.251077	6
0.235002	6
0.251033	6
0.270357	6
0.207786	6
0.318244	6
0.309414	6
0.439311	6
0.330416	6
0.31199	6
0.263225	6
0.446167	6
0.376286	6
0.401783	6
0.329321	6
0.339403	6
0.310288	6
0.193379	6
0.177964	6
0.212293	6
0.337328	6
0.201783	6
0.203787	6
0.342273	6
0.240982	6
0.351986	6
0.251048	6
0.325632	6
0.369588	6
0.303123	6
0.186982	6
0.351015	6
0.16549	6
0.257206	6
0.3579	6
0.241246	6
0.270906	6
0.323925	6
0.389106	6
0.197571	6
0.232957	6
0.217191	6
0.404727	6
0.191765	6
0.214249	6
0.267754	6
0.487625	6
0.286014	6
0.22758	6
0.271587	6
0.222416	6
0.157854	6
0.339001	6
0.277849	6
0.212412	6
0.27873	6
0.151104	6
0.184165	6
0.175574	6
0.142721	6
0.151899	6
0.151406	6
0.137607	6
0.141572	6
0.108085	6
0.164919	6
0.192675	6
0.168463	6
0.268859	6
0.186026	6
0.185091	6
0.305543	6
0.301534	6
0.366825	6
0.377608	6
0.272424	6
0.378735	6
0.302353	6
0.329637	6
0.245807	6
0.430116	6
0.356295	6
0.340857	6
0.353399	6
0.420279	6
0.310249	6
0.22238	6
0.31701	6
0.312431	6
0.334052	6
0.223645	6
0.337757	6
0.374508	6
0.26417	6
0.202205	6
0.217409	6
0.364214	6
0.576569	6
0.564181	6
0.209037	6
0.303691	6
0.415964	6
0.255048	6
0.227532	6
0.239171	6
0.410528	6
0.226994	6
0.246692	6
0.247606	6
0.274428	6
0.326333	6
0.188652	6
0.217772	6
0.230509	6
0.234574	6
0.327031	6
0.426283	6
0.278773	6
0.220274	6
0.247644	6
0.296576	6
0.345135	6
0.258677	6
0.346431	6
0.366481	6
0.312625	6
0.267421	6
0.302435	6
0.169555	6
0.326242	6
0.336151	6
0.440983	6
0.276722	6
0.231167	6
0.293739	6
0.388815	6
0.391245	6
0.360156	6
0.269872	6
0.370176	6
0.241988	6
0.187562	6
0.292245	6
0.31381	6
0.326614	6
0.246886	6
0.355499	6
0.28907	6
0.30143	6
0.400209	6
0.344867	6
0.388068	6
0.386143	6
0.367131	6
0.265092	6
0.30423	6
0.351901	6
0.456189	6
0.332252	6
0.392385	6
0.277787	6
0.299939	6
0.486456	6
0.345223	6
[truncated: 2,793 more rows]

## Sheet: Figure1b
excluded	dist
0	0.000969775
1	0.000953602
2	0.000942657
3	0.000933734
4	0.000927128
5	0.000924252
6	0.000918344
7	0.000915466
8	0.000910529
9	0.000909229
10	0.000908926
11	0.000905087
12	0.000903671
13	0.000900649
14	0.000899901
15	0.00089679
16	0.000897516
17	0.000893761
18	0.000894809
19	0.000894907
20	0.000893711
21	0.000895611

## Sheet: Figure2.AusDiab
rownames	CE(14:0)	CE(15:0)	CE(16:0)	CE(16:1)	CE(16:2)	CE(17:0)	CE(17:1)	CE(18:0)	CE(18:1)	CE(18:2)	CE(18:3)	CE(20:1)	CE(20:2)	CE(20:3)	CE(20:4)	CE(20:5)	CE(22:0)	CE(22:1)	CE(22:4)	CE(22:5) (n6)	CE(22:6)	CE(24:0)	CE(24:1)	CE(24:4)	CE(24:5)	CE(24:6)	Cer(d18:1/16:0)	Cer(d18:1/18:0)	Cer(d18:1/20:0)	Cer(d18:1/22:0)	Cer(d18:1/24:0)	Cer(d18:1/24:1)	COH	DG(14:0_16:0)	DG(14:0_18:2)	DG(16:0_16:1)	DG(16:0_18:1)	DG(16:0_18:2)	DG(16:0_20:4)	DG(16:0_22:5)	DG(16:0_22:6)	DG(16:1_18:1)	DG(18:0_18:1)	DG(18:0_18:2)	DG(18:0_20:4)	DG(18:1_18:1)	DG(18:1_18:2)	DG(18:1_18:3)	DG(18:1_20:3)
CE(14:0)	0	1	0	1	0	0	0	0	0	0	0	0	0	0	0	0	0	0	0	0	0	0	0	0	0	0	0	0	0	0	0	0	0	0	0	0	0	0	0	0	0	0	0	0	0	0	0	0	0
CE(15:0)	1	0	0	0	0	0.109073	1	0	0	0	0	0	0	0	0	0	0	0	0	0	0	0	0	0	0	0	0	0	0	0	0	0	0	0	0	0	0	0	0	0	0	0	0	0	0	0	0	0	0
CE(16:0)	0	0	0	0	0	0	0	1	0	0.155264	0	0	0	0	0	0	0	0	0	0	0	0	0	0	0	0	0	0	0	0	0	0	0	0	0	0	0	0	0	0	0	0	0	0	0	0	0	0	0
CE(16:1)	1	0	0	0	0	0	1	0	0	0	0.0973776	0	0	0	0	0	0	0	0	0	0	0	0	0	0	0	0	0	0	0	0	0	0	0	0	0	0	0	0	0	0	0	0	0	0	0	0	0	0
CE(16:2)	0	0	0	0	0	0	0	0	0	0	1	0	0	0	0	0	0	0	0	0	0.0980925	0	0	0	0	0	0	0	0	0	0	0	0	0	0	0	0	0	0	0	0	0	0	0	0	0	0	0	0
CE(17:0)	0	0.109073	0	0	0	0	1	1	0	0	0	0	0	0	0	0	0	0	0	0	0	0	0	0	0	0	0	0	0	0	0	0	0	0	0	0	0	0	0	0	0	0	0	0	0	0	0	0	0
CE(17:1)	0	1	0	1	0	1	0	0	0	0	0	0	0	0.138746	0	0	0	0	0.122516	0	0	0	0	0	0	0	0	0	0	0	0	0	0	0	0	0	0	0	0	0	0	0	0	0	0	0	0	0	0
CE(18:0)	0	0	1	0	0	1	0	0	0.126176	0	0	1	0	0	0	0	1	0	0	0	0	1	0	0	0	0	0	0	0	0	0	0	0	0	0	0	0	0	0	0	0	0	0	0	0	0	0	0	0
CE(18:1)	0	0	0	0	0	0	0	0.126176	0	1	0	0	1	0	0	0	0	0	0	0	0	0	0	0	0	0	0	0	0	0	0	0	0	0	0	0	0	0	0	0	0	0	0	0	0	0	0	0	0
CE(18:2)	0	0	0.155264	0	0	0	0	0	1	0	0	0	0	0	1	0	0	0	0	0	0	0	0	0	0	0	0	0	0	0	0	0	0	0	0	0	0	0	0	0	0	0	0	0	0	0	0	0	0
CE(18:3)	0	0	0	0.0973776	1	0	0	0	0	0	0	0	0	0	0	1	0	0	0	0	1	0	0	0	0	0	0	0	0	0	0	0	0	0	0	0	0	0	0	0	0	0	0	0	0	0	0	0	0
CE(20:1)	0	0	0	0	0	0	0	1	0	0	0	0	0.122049	0	0	0	1	1	0	0	0	0	1	0.0963466	0	0	0	0	0	0	0	0	0	0	0	0	0	0	0	0	0	0	0	0	0	0	0	0	0
CE(20:2)	0	0	0	0	0	0	0	0	1	0	0	0.122049	0	0.132253	0	0	0	0	0	0	0	0	0	0.102474	0	0	0	0	0	0	0	0	0	0	0	0	0	0	0	0	0	0	0	0	0	0	0	0	0
CE(20:3)	0	0	0	0	0	0	0.138746	0	0	0	0	0	0.132253	0	1	0	0	0	1	0	1	0	0	0	0	0	0	0	0	0	0	0	0	0	0	0	0	0	0	0	0	0	0	0	0	0	0	0	0
CE(20:4)	0	0	0	0	0	0	0	0	0	1	0	0	0	1	0	1	0	0	1	1	1	0	0	0	0	0	0	0	0	0	0	0	0	0	0	0	0	0	0	0	0	0	0	0	0	0	0	0	0
CE(20:5)	0	0	0	0	0	0	0	0	0	0	1	0	0	0	1	0	0	0	0	0	0	0	0	0	0	0	0	0	0	0	0	0	0	0	0	0	0	0	0	0	0	0	0	0	0	0	0	0	0
CE(22:0)	0	0	0	0	0	0	0	1	0	0	0	1	0	0	0	0	0	0	0	0	0	1	0.0959503	0	0	0	0	0	0	0	0	0	0	0	0	0	0	0	0	0	0	0	0	0	0	0	0	0	0
CE(22:1)	0	0	0	0	0	0	0	0	0	0	0	1	0	0	0	0	0	0	0	0	0	0	1	0	0	0	0	0	0	0	0	0	0	0	0	0	0	0	0	0	0	0	0	0	0	0	0	0	0
CE(22:4)	0	0	0	0	0	0	0.122516	0	0	0	0	0	0	1	1	0	0	0	0	1	0	0	0	0.206379	0	0	0	0	0	0	0	0	0	0	0	0	0	0	0	0	0	0	0	0	0	0	0	0	0
CE(22:5) (n6)	0	0	0	0	0	0	0	0	0	0	0	0	0	0	1	0	0	0	1	0	1	0	0	0	0	0.122243	0	0	0	0	0	0	0	0	0	0	0	0	0	0.0960791	0	0	0	0	0	0	0	0	0
CE(22:6)	0	0	0	0	0.0980925	0	0	0	0	0	1	0	0	1	1	0	0	0	0	1	0	0	0	0	0	0	0	0	0	0	0	0	0	0	0	0	0	0	0	0	0	0	0	0	0	0	0	0	0
CE(24:0)	0	0	0	0	0	0	0	1	0	0	0	0	0	0	0	0	1	0	0	0	0	0	1	0	0	0	0	0	0	0	0	0	0	0	0	0	0	0	0	0	0	0	0	0	0	0	0	0	0
CE(24:1)	0	0	0	0	0	0	0	0	0	0	0	1	0	0	0	0	0.0959503	1	0	0	0	1	0	0.235631	0	0	0	0	0	0	0	0	0	0	0	0	0	0	0	0	0	0	0	0	0	0	0	0	0
CE(24:4)	0	0	0	0	0	0	0	0	0	0	0	0.0963466	0.102474	0	0	0	0	0	0.206379	0	0	0	0.235631	0	1	0	0	0	0	0	0	0	0	0	0	0	0	0	0	0	0	0	0	0	0	0	0	0	0
CE(24:5)	0	0	0	0	0	0	0	0	0	0	0	0	0	0	0	0	0	0	0	0	0	0	0	1	0	1	0	0	0	0	0	0	0	0	0	0	0	0	0	0	0	0	0	0	0	0	0	0	0
CE(24:6)	0	0	0	0	0	0	0	0	0	0	0	0	0	0	0	0	0	0	0	0.122243	0	0	0	0	1	0	0	0	0	0	0	0	0	0	0	0	0	0	0	0	0	0	0	0	0	0	0	0	1
Cer(d18:1/16:0)	0	0	0	0	0	0	0	0	0	0	0	0	0	0	0	0	0	0	0	0	0	0	0	0	0	0	0	1	1	0	0	0	0	0	0	0	0	0	0	0	0	0	0	0	0	0	0	0	0
Cer(d18:1/18:0)	0	0	0	0	0	0	0	0	0	0	0	0	0	0	0	0	0	0	0	0	0	0	0	0	0	0	1	0	1	0	0	0	0	0	0	0	0	0	0	0	0	0	0	0	0	0	0	0	0
Cer(d18:1/20:0)	0	0	0	0	0	0	0	0	0	0	0	0	0	0	0	0	0	0	0	0	0	0	0	0	0	0	1	1	0	1	0	1	0	0	0	0	0.162021	0	0	0	0	0	0	0	0	0	0	0	0
Cer(d18:1/22:0)	0	0	0	0	0	0	0	0	0	0	0	0	0	0	0	0	0	0	0	0	0	0	0	0	0	0	0	0	1	0	1	1	0	0	0	0	0	0	0	0	0	0	0	0	0	0	0	0	0
Cer(d18:1/24:0)	0	0	0	0	0	0	0	0	0	0	0	0	0	0	0	0	0	0	0	0	0	0	0	0	0	0	0	0	0	1	0	1	0	0	0	0	0	0	0	0	0	0	0	0	0	0	0	0	0
Cer(d18:1/24:1)	0	0	0	0	0	0	0	0	0	0	0	0	0	0	0	0	0	0	0	0	0	0	0	0	0	0	0	0	1	1	1	0	0	0	0	0	0	0	0	0	0	0	0	0	0	0	0	0	0
COH	0	0	0	0	0	0	0	0	0	0	0	0	0	0	0	0	0	0	0	0	0	0	0	0	0	0	0	0	0	0	0	0	0	0	0	0	0	0	0	0	0	0	0	0	0	0	0	0	0
DG(14:0_16:0)	0	0	0	0	0	0	0	0	0	0	0	0	0	0	0	0	0	0	0	0	0	0	0	0	0	0	0	0	0	0	0	0	0	0	0.100125	1	0	0	0	0	0	0	0	0	0	0	0	0	0
DG(14:0_18:2)	0	0	0	0	0	0	0	0	0	0	0	0	0	0	0	0	0	0	0	0	0	0	0	0	0	0	0	0	0	0	0	0	0	0.100125	0	0	0	1	0	0	0	0	0	0	0	0	0	0	0
DG(16:0_16:1)	0	0	0	0	0	0	0	0	0	0	0	0	0	0	0	0	0	0	0	0	0	0	0	0	0	0	0	0	0	0	0	0	0	1	0	0	1	1	0	0	0	1	0	0	0	0	0	0	0
DG(16:0_18:1)	0	0	0	0	0	0	0	0	0	0	0	0	0	0	0	0	0	0	0	0	0	0	0	0	0	0	0	0	0.162021	0	0	0	0	0	0	1	0	1	0	0	0	0	1	0	0	1	0	0	0
DG(16:0_18:2)	0	0	0	0	0	0	0	0	0	0	0	0	0	0	0	0	0	0	0	0	0	0	0	0	0	0	0	0	0	0	0	0	0	0	1	1	1	0	1	0.148927	1	0	0	1	0	-0.145192	1	0	-0.139559
DG(16:0_20:4)	0	0	0	0	0	0	0	0	0	0	0	0	0	0	0	0	0	0	0	0	0	0	0	0	0	0	0	0	0	0	0	0	0	0	0	0	0	1	0	0	1	0	0	0	1	0	0	0	0
DG(16:0_22:5)	0	0	0	0	0	0	0	0	0	0	0	0	0	0	0	0	0	0	0	0.0960791	0	0	0	0	0	0	0	0	0	0	0	0	0	0	0	0	0	0.148927	0	0	1	0	0	0	0	0	0	0	0
DG(16:0_22:6)	0	0	0	0	0	0	0	0	0	0	0	0	0	0	0	0	0	0	0	0	0	0	0	0	0	0	0	0	0	0	0	0	0	0	0	0	0	1	1	1	0	0	0	0	0	0	0	0	0
DG(16:1_18:1)	0	0	0	0	0	0	0	0	0	0	0	0	0	0	0	0	0	0	0	0	0	0	0	0	0	0	0	0	0	0	0	0	0	0	0	1	0	0	0	0	0	0	0	0	0	1	1	1	0
DG(18:0_18:1)	0	0	0	0	0	0	0	0	0	0	0	0	0	0	0	0	0	0	0	0	0	0	0	0	0	0	0	0	0	0	0	0	0	0	0	0	1	0	0	0	0	0	0	1	0	1	0	0	0
DG(18:0_18:2)	0	0	0	0	0	0	0	0	0	0	0	0	0	0	0	0	0	0	0	0	0	0	0	0	0	0	0	0	0	0	0	0	0	0	0	0	0	1	0	0	0	0	1	0	1	0	0	0	0
DG(18:0_20:4)	0	0	0	0	0	0	0	0	0	0	0	0	0	0	0	0	0	0	0	0	0	0	0	0	0	0	0	0	0	0	0	0	0	0	0	0	0	0	1	0	0	0	0	1	0	0	0	0	0
DG(18:1_18:1)	0	0	0	0	0	0	0	0	0	0	0	0	0	0	0	0	0	0	0	0	0	0	0	0	0	0	0	0	0	0	0	0	0	0	0	0	1	-0.145192	0	0	0	1	1	0	0	0	1	0	0
DG(18:1_18:2)	0	0	0	0	0	0	0	0	0	0	0	0	0	0	0	0	0	0	0	0	0	0	0	0	0	0	0	0	0	0	0	0	0	0	0	0	0	1	0	0	0	1	0	0	0	1	0	1	0
DG(18:1_18:3)	0	0	0	0	0	0	0	0	0	0	0	0	0	0	0	0	0	0	0	0	0	0	0	0	0	0	0	0	0	0	0	0	0	0	0	0	0	0	0	0	0	1	0	0	0	0	1	0	1
DG(18:1_20:3)	0	0	0	0	0	0	0	0	0	0	0	0	0	0	0	0	0	0	0	0	0	0	0	0	0	1	0	0	0	0	0	0	0	0	0	0	0	-0.139559	0	0	0	0	0	0	0	0	0	1	0
DG(18:1_20:4)	0	0	0	0	0	0	0	0	0	0	0	0	0	0	0	0	0	0	0	0	0	0	0	0	0	0	0	0	0	0	0	0	0	0	0	0	0	0	1	0	0	0	0	0	0	0	0	0	1
DG(18:2_18:2)	0	0	0	0	0	0	0	0	0	0	0	0	0	0	0	0	0	0	0	0	0	0	0	0	0	0	0	0	0	0	0	0	0	0	0	0	1	1	0	0	0	0	0	1	0	0	1	0	0
DG(18:2_20:4)	0	0	0	0	0	0	0	0	0	0	0	0	0	0	0	0	0	0	0	0	0	0	0	0	0	0	0	0	0	0	0	0	0	0	0	0	0	0	1	0	0	0	0	0	0	0	0	0	0
dhCer(d18:0/16:0)	0	0	0	0	0	0	0	0	0	0	0	0	0	0	0	0	0	0	0	0	0	0	0	0	0	0	0	0	0	0	0	0	0	0	0	0	0	0	0	0	0	0	0	0	0	0	0	0	0
dhCer(d18:0/18:0)	0	0	0	0	0	0	0	0	0	0	0	0	0	0	0	0	0	0	0	0	0	0.102012	0	0	0	0	0	0	0	0	0	0	0	0	0	0	0	0	0	0	0	0	0	0	0	0	0	0	0
dhCer(d18:0/20:0)	0	0	0	0	0	0	0	0	0	0	0	0	0	0	0	0	0	0	0	0	0	0	0	0	0	0	0	0	0	0	0	0	0	0	0	0	0	0	0	0	0	0	0	0	0	0	0	0	0
dhCer(d18:0/22:0)	0	0	0	0	0	0	0	0	0	0	0	0	0	0	0	0	0	0	0	0	0	0	0	0	0	0	0	0	0	1	0	0	0	0	0	0	0	0	0	0	0	0	0	0	0	0	0	0	0
dhCer(d18:0/24:0)	0	0	0	0	0	0	0	0	0	0	0	0	0	0	0	0	0	0	0	0	0	0	0	0	0	0	0	0	0	0	1	0	0	0	0	0	0	0	0	0	0	0	0	0	0	0	0	0	0
dhCer(d18:0/24:1)	0	0	0	0	0	0	0	0	0	0	0	0	0	0	0	0	0	0	0	0	0	0	0	0	0	0	0	0	0	0	0	1	0	0	0	0	0	0	0	0	0	0	0	0	0	0	0	0	0
GM3(d18:1/16:0)	0	0	0	0	0	0	0	0	0	0	0	0	0	0	0	0	0	0	0	0	0	0	0	0	0	0	0	0	0	0	0	0	0	0	0	0	0	0	0	0	0	0	0	0	0	0	0	0	0
GM3(d18:1/18:0)	0	0	0	0	0	0	0	0	0	0	0	0	0	0	0	0	0	0	0	0	0	0	0	0	0	0	0	0	0	0	0	0	0	0	0	0	0	0	0	0	0	0	0	0	0	0	0	0	0
GM3(d18:1/20:0)	0	0	0	0	0	0	0	0	0	0	0	0	0	0	0	0	0	0	0	0	0	0	0	0	0	0	0	0	1	0	0	0	0	0	0	0	-0.109073	0	0	0	0	0	0	0	0	0	0	0	0
GM3(d18:1/22:0)	0	0	0	0	0	0	0	0	0	0	0	0	0	0	0	0	0	0	0	0	0	0	0	0	0	0	0	0	0	0.105296	0	0	0	0	0	0	0	0	0	0	0	0	0	0	0	0	0	0	0
GM3(d18:1/24:0)	0	0	0	0	0	0	0	0	0	0	0	0	0	0	0	0	0	0	0	0	0	0	0	0	0	0	0	0	0	0	0.122568	0	0	0	0	0	0	0	0	0	0	0	0	0	0	0	0	0	0
GM3(d18:1/24:1)	0	0	0	0	0	0	0	0	0	0	0	0	0	0	0	0	0	0	0	0	0	0	0	0	0	0	0	0	0	0	0	1	0	0	0	0	0	0	0	0	0	0	0	0	0	0	0	0	0
Hex2Cer(d18:1/16:0)	0	0	0	0	0	0	0	0	0	0	0	0	0	0	0	0	0	0	0	0	0	0	0	0	0	0	0	0	0	0	0	0	0	0	0	0	0	0	0	0	0	0	0	0	0	0	0	0	0
Hex2Cer(d18:1/18:0)	0	0	0	0	0	0	0	0	0	0	0	0	0	0	0	0	0	0	0	0	0	0	0	0	0	0	0	0	0	0	0	0	0	0	0	0	0	0	0	0	0	0	0	0	0	0	0	0	0
Hex2Cer(d18:1/20:0)	0	0	0	0	0	0	0	0	0	0	0	0	0	0	0	0	0	0	0	0	0	0	0	0	0	0	0	0	0	0	0	0	0	0	0	0	0	0	0	0	0	0	0	0	0	0	0	0	0
Hex2Cer(d18:1/22:0)	0	0	0	0	0	0	0	0	0	0	0	0	0	0	0	0	0	0	0	0	0	0	0	0	0	0	0	0	0	0	0	0	0	0	0	0	0	0	0	0	0	0	0	0	0	0	0	0	0
Hex2Cer(d18:1/24:0)	0	0	0	0	0	0	0	0	0	0	0	0	0	0	0	0	0	0	0	0	0	0	0	0	0	0	0	0	0	0	0	0	0	0	0	0	0	0	0	0	0	0	0	0	0	0	0	0	0
Hex2Cer(d18:1/24:1)	0	0	0	0	0	0	0	0	0	0	0	0	0	0	0	0	0	0	0	0	0	0	0	0	0	0	0	0	0	0	0	0	0	0	0	0	0	0	0	0	0	0	0	0	0	0	0	0	0
Hex3Cer(d18:1/16:0)	0	0	0	0	0	0	0	0	0	0	0	0	0	0	0	0	0	0	0	0	0	0	0	0	0	0	0	0	0	0	0	0	0	0	0	0	0	0	0	0	0	0	0	0	0	0	0	0	0
Hex3Cer(d18:1/18:0)	0	0	0	0	0	0	0	0	0	0	0	0	0	0	0	0	0	0	0	0	0	0	0	0	0	0	0	0	0	0	0	0	0	0	0	0	0	0	0	0	0	0	0	0	0	0	0	0	0
Hex3Cer(d18:1/20:0)	0	0	0	0	0	0	0	0	0	0	0	0	0	0	0	0	0	0	0	0	0	0	0	0	0	0	0	0	0	0	0	0	0	0	0	0	0	0	0	0	0	0	0	0	0	0	0	0	0
Hex3Cer(d18:1/22:0)	0	0	0	0	0	0	0	0	0	0	0	0	0	0	0	0	0	0	0	0	0	0	0	0	0	0	0	0	0	0	0	0	0	0	0	0	0	0	0	0	0	0	0	0	0	0	0	0	0
Hex3Cer(d18:1/24:0)	0	0	0	0	0	0	0	0	0	0	0	0	0	0	0	0	0	0	0	0	0	0	0	0	0	0	0	0	0	0	0	0	0	0	0	0	0	0	0	0	0	0	0	0	0	0	0	0	0
Hex3Cer(d18:1/24:1)	0	0	0	0	0	0	0	0	0	0	0	0	0	0	0	0	0	0	0	0	0	0	0	0	0	0	0	0	0	0	0	0	0	0	0	0	0	0	0	0	0	0	0	0	0	0	0	0	0
HexCer(d18:1/16:0)	0	0	0	0	0	0	0	0	0	0	0	0	0	0	0	0	0	0	0	0	0	0	0	0	0	0	0	0	0	0	0	0	0	0	0	0	0	0	0	0	0	0	0	0	0	0	0	0	0
HexCer(d18:1/18:0)	0	0	0	0	0	0	0	0	0	0	0	0	0	0	0	0	0	0	0	0	0	0	0	0	0	0	0	0	0	0	0	0	0	0	0	0	0	0	0	0	0	0	0	0	0	0	0	0	0
HexCer(d18:1/20:0)	0	0	0	0	0	0	0	0	0	0	0	0	0	0	0	0	0	0	0	0	0	0	0	0	0	0	0	0	0	0	0	0	0	0	0	0	0	0	0	0	0	0	0	0	0	0	0	0	0
HexCer(d18:1/22:0)	0	0	0	0	0	0	0	0	0	0	0	0	0	0	0	0	0	0	0	0	0	0	0	0	0	0	0	0	0	1	0	0	0	0	0	0	0	0	0	0	0	0	0	0	0	0	0	0	0
HexCer(d18:1/24:0)	0	0	0	0	0	0	0	0	0	0	0	0	0	0	0	0	0	0	0	0	0	0	0	0	0	0	0	0	0	0	0	0	0	0	0	0	0	0	0	0	0	0	0	0	0	0	0	0	0
HexCer(d18:1/24:1)	0	0	0	0	0	0	0	0	0	0	0	0	0	0	0	0	0	0	0	0	0	0	0.100736	0	0	0	0	0	0	0	0	1	0	0	0	0	0	0	0	0	0	0	0	0	0	0	0	0	0
LPC(14:0)	1	0	0	0	0	0	0	0	0	0	0	0	0	0	0	0	0	0	0	0	0	0	0	0	0	0	0	0	0	0	0	0	0	0	0	0	0	0	0	0	0	0	0	0	0	0	0	0	0
LPC(15:0)	0	0	0	0	0	0	0	0	0	0	0	0	0	0	0	0	0	0	0	0	0	0	0	0	0	0	0	0	0	0	0	0	0	0	0	0	0	0	0	0	0	0	0	0	0	0	0	0	0
LPC(16:0)	0	0	0	0	0	0	0	0	0	0	0	0	0	0	0	0	0	0	0	0	0	0	0	0	0	0	0	0	0	0	0	0	0	0	0	0	0	0	0	0	0	0	0	0	0	0	0	0	0
LPC(16:1)	0	0	0	0.09965	0	0	0	0	0	0	0	0	0	0	0	0	0	0	0	0	0	0	0	0	0	0	0	0	0	0	0	0	0	0	0	0	0	0	0	0	0	0	0	0	0	0	0	-0.106231	0
LPC(17:0)	0	0	0	0	0	0	0	0	0	0	0	0	0	0	0	0	0	0	0	0	0	0	0	0	0	0	0	0	0	0	0	0	0	0	0	0	0	0	0	0	0	0	0	0	0	0	0	0	0
LPC(17:1)	0	0	0	0	0	0	1	0	0	0	0	0	0	0	0	0	0	0	0	0	0	0	0	0	0	0	0	0	0	0	0	0	0	0	0	0	0	0	0	0	0	0	0	0	0	0	0	0	0
LPC(18:0)	0	0	0	0	0	0	0	0	0	0	0	0	0	0	0	0	0	0	0	0	0	0	0	0	0	0	0	0	0	0	0	0	0	0	0	0	0	0	0	0	0	0	0	0	0	0	0	0	0
LPC(18:1)	0	0	0	0	0	0	0	0	1	0	0	0	0	0	0	0	0	0	0	0	0	0	0	0	0	0	0	0	0	0	0	0	0	0	0	0	0	0	0	0	0	0	0	0	0	0	0	0	0
LPC(18:2)	0	0	0	0	0	0	0	0	0	0	0	0	0	0	0	0	0	0	0	0	0	0	0	0	0	0	0	0	0	0	0	0	0	0	0	0	0	0	0	0	0	0	0	0	0	0	0	0	0
LPC(18:3)	0	0	0	0	0	0	0	0	0	0	1	0	0	0	0	0	0	0	0	0	0	0	0	0	0	0	0	0	0	0	0	0	0	0	0	0	0	0	0	0	0	0	0	0	0	0	-0.103485	1	0
LPC(20:0)	0	0	0	0	0	0	0	0	0	0	0	0	0	0	0	0	0	-0.119481	0	0	0	0	0	0	0	0	0	1	1	0	0	0	0	0	0	0	0	0	0	0	0	0	0	0	0	0	0	0	0
LPC(20:1)	0	0	0	0	0	0	0	-0.126736	0	0	0	1	0	0	0	0	0	0	0	0	0	0	0	0	0	0	0	0	0	0	0	0	0	0	0	0	0	0	0	0	0	0	0	0	0	0	0	0	0
LPC(20:2)	0	0	0	0	0	0	0	0	-0.0955165	0	0	0	1	-0.127336	0	0	0	0	0	0	0	0	0	0	0	0	0	0	0	0	0	0	0	0	0	0	0	0	0	0	0	0	0	0	0	0	0	0	0
LPC(20:3)	0	0	0	0	0	0	0	0	0	0	0	0	0	1	0	0	0	0	0	0	0	0	0	0	0	0	0	0	0	0	0	0	0	0	0	0	0	0	0	0	0	0	0	0	0	0	0	0	0
LPC(20:4)	0	0	0	0	0	0	0	0	0	0	0	0	0	0	1	0	0	0	0	0	0	0	0	0	0	0	0	0	0	0	0	0	0	0	0	0	0	0	0	0	0	0	0	0	0	0	0	0	0
LPC(20:5)	0	0	0	0	0	0	0	0	0	0	0	0	0	0	0	1	0	0	0	0	0	0	0	0	0	0	0	0	0	0	0	0	0	0	0	0	0	0	0	0	0	0	0	0	0	0	0	0	0
LPC(22:0)	0	0	0	0	0	0	0	0	0	0	0	0	0	0	0	0	0.0982067	0	0	0	0	0	0	0	0	0	0	0	0	1	0	0	0	0	0	0	0	0	0	0	0	0	0	0	0	0	0	0	0
LPC(22:1)	0	0	0	0	0	0	0	0	0	0	0	0	0	0	0	0	0	1	0	0	0	0	-0.115469	-0.101932	0	0	0	0	0	0	0	0	0	0	0	0	0	0	0	0	0	0	0	0	0	0	0	0	0
LPC(22:5)	0	0	0	0	0	0	0	0	0	0	0	0	0	0	0	0	0	0	0	1	0	0	0	0	0	0	0	0	0	0	0	0	0	0	0	0	0	0	0	1	0	0	0	0	0	0	0	0	0
LPC(22:6)	0	0	0	0	0	0	0	0	0	0	0	0	0	0	0	0	0	0	0	0	1	0	0	0	0	0	0	0	0	0	0	0	0	0	0	0	0	0	0	0	0	0	0	0	0	0	0	0	0
LPC(24:0)	0	0	0	0	0	0	0	0	0	0	0	0	0	0	0	0	0	0	0	0	0	0	0	0	0	0	0	0	0	0	0.10704	0	0	0	0	0	0	0	0	0	0	0	0	0	0	0	0	0	0
LPC(26:0)	0	0	0	0	0	0	0	0	0	0	0	0	0	0	0	0	0	0	0	0	0	0	0	0	0	0	0	0	0	0	0	0	0	0	0	0	0	0	0	0	0	0	0	0	0	0	0	0	0
LPC(O-16:0)	0	0	0	0	0	0	0	0	0	0	0	0	0	0	0	0	0	0	0	0	0	0	0	0	0	0	0	0	0	0	0	0	0	0	0	0	0	0	0	0	0	0	0	0	0	0	0	0	0
LPC(O-22:0)	0	0	0	0	0	0	0	0	0	0	0	0	0	0	0	0	0	0	0	0	0	0	0	0	0	0	0	0	0	0	0	0	0	0	0	0	0	0	0	0	0	0	0	0	0	0	0	0	0
LPC(O-22:1)	0	0	0	0	0	0	0	0	0	0	0	0	0	0	0	0	0	0	0	0	0	0	0	0	0	0	0	0	0	0	0	0	0	0	0	0	0	0	0	0	0	0	0	0	0	0	0	0	0
LPC(O-24:0)	0	0	0	0	0	0	0	0	0	0	0	0	0	0	0	0	0	0	0	0	0	0	0	0	0	0	0	0	0	0	0	0	0	0	0	0	0	0	0	0	0	0	0	0	0	0	0	0	0
LPC(O-24:1)	0	0	0	0	0	0	0	0	0	0	0	0	0	0	0	0	0	0	0	0	0	0	0	0	0	0	0	0	0	0	0	0	0	0	0	0	0	0	0	0	0	0	0	0	0	0	0	0	0
LPC(O-24:2)	0	0	0	0	0	0	0	0	0	0	0	0	0	0	0	0	0	0	0	0	0	0	0	0	0	0	0	0	0	0	0	0	0	0	0	0	0	0	0	0	0	0	0	0	0	0	0	0	0
LPE(16:0)	0	0	0	0	0	0	0	0	0	0	0	0	0	0	0	0	0	0	0	0	0	0	0	0	0	0	0	0	0	0	0	0	0	0	0	0	0	0	0	0	0	0	0	0	0	0	0	0	0
LPE(18:0)	0	0	0	0	0	0	0	0	0	0	0	0	0	0	0	0	0	0	0	0	0	0	0	0	0	0	0	0	0	0	0	0	0	0	0	0	0	0	0	0	0	0	0	0	0	0	0	0	0
LPE(18:1)	0	0	0	0	0	0	0	0	0	0	0	0	0	0	0	0	0	0	0	0	0	0	0	0	0	0	0	0	0	0	0	0	0	0	0	0	0	0	0	0	0	0	0	0	0	0	0	0	0
LPE(18:2)	0	0	0	0	0	0	0	0	0	0	0	0	0	0	0	0	0	0	0	0	0	0	0	0	0	0	0	0	0	0	0	0	0	0	0	0	0	0	0	0	0	0	0	0	0	0	0	0	0
LPE(20:4)	0	0	0	0	0	0	0	0	0	0	0	0	0	0	0	0	0	0	0	0	0	0	0	0	0	0	0	0	0	0	0	0	0	0	0	0	0	0	0	0	0	0	0	0	0	0	0	0	0
LPE(22:6)	0	0	0	0	0	0	0	0	0	0	0	0	0	0	0	0	0	0	0	0	0	0	0	0	0	0	0	0	0	0	0	0	0	0	0	0	0	0	0	0	0	0	0	0	0	0	0	0	0
LPI(18:0)	0	0	0	0	0	0	0	0	0	0	0	0	0	0	0	0	0	0	0	0	0	0	0	0	0	0	0	0	0	0	0	0	0	0	0	0	0	0	0	0	0	0	0	0	0	0	0	0	0
LPI(18:1)	0	0	0	0	0	0	0	0	0	0	0	0	0	0	0	0	0	0	0	0	0	0	0	0	0	0	0	0	0	0	0	0	0	0	0	0	0	0	0	0	0	0	0	0	0	0	0	0	0
LPI(18:2)	0	0	0	0	0	0	0	0	0	0	0	0	0	0	0	0	0	0	0	0	0	0	0	0	0	0	0	0	0	0	0	0	0	0	0	0	0	0	0	0	0	0	0	0	0	0	0	0	0
LPI(20:4)	0	0	0	0	0	0	0	0	0	0	0	0	0	0	0	0	0	0	0	0	0	0	0	0	0	0	0	0	0	0	0	0	0	0	0	0	0	0	0	0	0	0	0	0	0	0	0	0	0
PC(14:0_16:0)	0	0	0	0	0	0	0	0	0	0	0	0	0	0	0	0	0	0	0	0	0	0	0	0	0	0	0	0	0	0	0	0	0	0	0	0	0	0	0	0	0	0	0	0	0	0	0	0	0
PC(14:0_20:4)	0	0	0	0	0	0	0	0	0	0	0	0	0	0	0	0	0	0	0	0	0	0	0	0	0	0	0	0	0	0	0	0	0	0	0	0	0	0	0	0	0	0	0	0	0	0	0	0	0
PC(15:0_20:4)	0	0	0	0	0	0	0	0	0	0	0	0	0	0	0	0	0	0	0	0	0	0	0	0	0	0	0	0	0	0	0	0	0	0	0	0	0	0	0	0	0	0	0	0	0	0	0	0	0
PC(15:0_22:6)	0	0	0	0	0	0	0	0	0	0	0	0	0	0	0	0	0	0	0	0	0	0	0	0	0	0	0	0	0	0	0	0	0	0	0	0	0	0	0	0	0	0	0	0	0	0	0	0	0
PC(16:0_16:0)	0	0	0	0	0	0	0	0	0	0	0	0	0	0	0	0	0	0	0	0	0	0	0	0	0	0	0	0	0	0	0	0	0	0	0	0	0	0	0	0	0	0	0	0	0	0	0	0	0
PC(16:0_18:0)	0	0	0	0	0	0	0	1	0	0	0	0	0	0	0	0	0	0	0	0	0	0	0	0	0	0	0	0	0	0	0	0	0	0	0	0	0	0	0	0	0	0	0	0	0	0	0	0	0
PC(16:0_18:1)	0	0	0	0	0	0	0	0	0	0	0	0	0	0	0	0	0	0	0	0	0	0	0	0	0	0	0	0	0	0	0	0	0	0	0	0	0	0	0	0	0	0	0	0	0	0	0	0	0
PC(16:0_18:2)	0	0	0	0	0	0	0	0	0	0	0	0	0	0	0	0	0	0	0	0	0	0	0	0	0	0	0	0	0	0	0	0	0	0	0	0	0	0	0	0	0	0	0	0	0	0	0	0	0
PC(16:0_20:4)	0	0	0	0	0	0	0	0	0	0	0	0	0	0	0	0	0	0	0	0	0	0	0	0	0	0	0	0	0	0	0	0	0	0	0	0	0	0	0	0	0	0	0	0	0	0	0	0	0
PC(16:0_22:6)	0	0	0	0	0	0	0	0	0	0	0	0	0	0	0	0	0	0	0	0	0	0	0	0	0	0	0	0	0	0	0	0	0	0	0	0	0	0	0	0	0	0	0	0	0	0	0	0	0
PC(18:0_18:1)	0	0	0	0	0	0	0	0	0	0	0	0	0	0	0	0	0	0	0	0	0	0	0	0	0	0	0	0	0	0	0	0	0	0	0	0	0	0	0	0	0	0	0	0	0	0	0	0	0
PC(18:0_20:3)	0	0	0	0	0	0	0	0	0	0	0	0	0	1	0	0	0	0	0	0	0	0	0	0	0	0	0	0	0	0	0	0	0	0	0	0	0	0	0	0	0	0	0	0	0	0	0	0	0
PC(18:0_22:6)	0	0	0	0	0	0	0	0	0	0	0	0	0	0	0	0	0	0	0	0	1	0	0	0	0	0	0	0	0	0	0	0	0	0	0	0	0	0	0	0	0	0	0	0	0	0	0	0	0
PC(18:2_18:2)	0	0	0	0	0	0	0	0	0	0	0	0	0	0	0	0	0	0	0	0	0	0	0	0	0	0	0	0	0	0	0	0	0	0	0	0	0	0	0	0	0	0	0	0	0	0	0	0	0
PC(28:0)	0	0	0	0	0	0	0	0	0	0	0	0	0	0	0	0	0	0	0	0	0	0	0	0	0	0	0	0	0	0	0	0	0	0	0	0	0	0	0	0	0	0	0	0	0	0	0	0	0
PC(31:0)	0	0	0	0	0	0	-0.102993	0	0	0	0	0	0	0	0	0	0	0	0	0	0	0	0	0	0	0	0	0	0	0	0	0	0	0	0	0	0	0	0	0	0	0	0	0	0	0	0	0	0
PC(32:1)	0	0	0	0.142636	0	0	0	0	0	0	0	0	0	0	0	0	0	0	0	0	0	0	0	0	0	0	0	0	0	0	0	0	0	0	0	0	0	0	0	0	0	0	0	0	0	0	0	0	0
PC(32:2)	0	0	0	0	0	0	0	0	0	0	0	0	0	0	0	0	0	0	0	0	0	0	0	0	0	0	0	0	0	0	0	0	0	0	0	0	0	0	0	0	0	0	0	0	0	0	0	0	0
PC(33:0)	0	0	0	0	0	0.156056	0	0	0	0	0	0	0	0	0	0	0	0	0	0	0	0	0	0	0	0	0	0	0	0	0	0	0	0	0	0	0	0	0	0	0	0	0	0	0	0	0	0	0
PC(33:1)	0	0	0	0	0	0	0	0	0	0	0	0	0	0	0	0	0	0	0	0	0	0	0	0	0	0	0	0	0	0	0	0	0	0	0	0	0	0	0	0	0	0	0	0	0	0	0	0	0
PC(33:2)	0	0	0	0	0	0	0	0	0	0	0	0	0	0	0	0	0	0	0	0	0	0	0	0	0	0	0	0	0	0	0	0	0	0	0	0	0	0	0	0	0	0	0	0	0	0	0	0	0
PC(34:3)	0	0	0	0	0	0	0	0	0	0	0	0	0	0	0	0	0	0	0	0	0	0	0	0	0	0	0	0	0	0	0	0	0	0	0	0	0	0	0	0	0	0	0	0	0	0	0	0	0
PC(34:5)	0	0	0	0	0	0	0	0	0	0	0	0	0	0	0	0	0	0	0	0	0	0	0	0	0	0	0	0	0	0	0	0	0	0	0	0	0	0	0	0	0	0	0	0	0	0	0	0	0
PC(35:1)	0	0	0	0	0	0	0	0	0	0	0	0	0	0	0	0	0	0	0	0	0	0	0	0	0	0	0	0	0	0	0	0	0	0	0	0	0	0	0	0	0	0	0	0	0	0	0	0	0
PC(35:2)	0	0	0	0	0	0	0	0	0	0	0	0	0	0	0	0	0	0	0	0	0	0	0	0	0	0	0	0	0	0	0	0	0	0	0	0	0	0	0	0	0	0	0	0	0	0	0	0	0
PC(35:3)	0	0	0	0	0	0	0	0	0	0	0	0	0	0	0	0	0	0	0	0	0	0	0	0	0	0	0	0	0	0	0	0	0	0	0	0	0	0	0	0	0	0	0	0	0	0	0	0	0
PC(36:2)	0	0	0	0	0	0	0	0	0	0	0	0	0	0	0	0	0	0	0	0	0	0	0	0	0	0	0	0	0	0	0	0	0	0	0	0	0	0	0	0	0	0	0	0	0	0	0	0	0
PC(36:3)	0	0	0	0	0	0	0	0	0	0	0	0	0	0	0	0	0	0	0	0	0	0	0	0	0	0	0	0	0	0	0	0	0	0	0	0	0	0	0	0	0	0	0	0	0	0	0	0	0
PC(36:5)	0	0	0	0	0	0	0	0	0	0	0	0	0	0	0	0.119986	0	0	0	0	0	0	0	0	0	0	0	0	0	0	0	0	0	0	0	0	0	0	0	0	0	0	0	0	0	0	0	0	0
PC(36:6)	0	0	0	0	0	0	0	0	0	0	0	0	0	0	0	0	0	0	0	0	0	0	0	0	0	0	0	0	0	0	0	0	0	0	0	0	0	0	0	0	0	0	0	0	0	0	0	0	0
PC(37:4)	0	0	0	0	0	0	0	0	0	0	0	0	0	0	0	0	0	0	0	0	0	0	0	0	0	0	0	0	0	0	0	0	0	0	0	0	0	0	0	0	0	0	0	0	0	0	0	0	0
PC(38:4)	0	0	0	0	0	0	0	0	0	0	0	0	0	0	0	0	0	0	0	0	0	0	0	0	0	0	0	0	0	0	0	0	0	0	0	0	0	0	0	0	0	0	0	0	0	0	0	0	0
PC(38:5)	0	0	0	0	0	0	0	0	0	0	0	0	0	0	0	0	0	0	0	0	0	0	0	0	0	0	0	0	0	0	0	0	0	0	0	0	0	0	0	0	0	0	0	0	0	0	0	0	0
PC(38:6) (a)	0	0	0	0	0	0	0	0	0	0	0	0	0	0	0	0	0	0	0	0	0	0	0	0	0	0	0	0	0	0	0	0	0	0	0	0	0	0	0	0	0	0	0	0	0	0	0	0	0
PC(38:7)	0	0	0	0	0	0	0	0	0	0	0	0	0	0	0	0	0	0	0	0	0	0	0	0	0	0	0	0	0	0	0	0	0	0	0	0	0	0	0	0	0	0	0	0	0	0	0	0	0
PC(39:5)	0	0	0	0	0	0	0	0	0	0	0	0	0	0	0	0	0	0	0	-0.163329	0	0	0	0	0	0	0	0	0	0	0	0	0	0	0	0	0	0	0	0	0	0	0	0	0	0	0	0	0
PC(39:6)	0	0	0	0	0	0	0	0	0	0	0	0	0	0	0	0	0	0	0	0	0	0	0	0	0	0	0	0	0	0	0	0	0	0	0	0	0	0	0	0	0	0	0	0	0	0	0	0	0
PC(40:4)	0	0	0	0	0	0	0	0	0	0	0	0	0	0	0	0	0	0	1	0	0	0	0	0	0	0	0	0	0	0	0	0	0	0	0	0	0	0	0	0	0	0	0	0	0	0	0	0	0
PC(40:5)	0	0	0	0	0	0	0	0	0	0	0	0	0	0	0	0	0	0	0	0.17443	0	0	0	0	0	0	0	0	0	0	0	0	0	0	0	0	0	0	0	0	0	0	0	0	0	0	0	0	0
PC(40:7)	0	0	0	0	0	0	0	0	0	0	0	0	0	0	0	0	0	0	0	0	0	0	0	0	0	0	0	0	0	0	0	0	0	0	0	0	0	0	0	0	0	0	0	0	0	0	0	0	0
PC(40:8)	0	0	0	0	0	0	0	0	0	0	0	0	0	0	0	0	0	0	0	0	0	0	0	0	0	0	0	0	0	0	0	0	0	0	0	0	0	0	0	0	0	0	0	0	0	0	0	0	0
PC(O-16:0/16:0)	0	0	0	0	0	0	0	0	0	0	0	0	0	0	0	0	0	0	0	0	0	0	0	0	0	0	0	0	0	0	0	0	0	0	0	0	0	0	0	0	0	0	0	0	0	0	0	0	0
PC(O-16:0/20:4)	0	0	0	0	0	0	0	0	0	0	0	0	0	0	0	0	0	0	0	0	0	0	0	0	0	0	0	0	0	0	0	0	0	0	0	0	0	0	0	0	0	0	0	0	0	0	0	0	0
PC(O-18:0/18:1)	0	0	0	0	0	0	0	0	0	0	0	0	0	0	0	0	0	0	0	0	0	0	0	0	0	0	0	0	0	0	0	0	0	0	0	0	0	0	0	0	0	0	0	0	0	0	0	0	0
PC(O-18:0/20:4)	0	0	0	0	0	0	0	0	0	0	0	0	0	0	0	0	0	0	0	0	0	0	0	0	0	0	0	0	0	0	0	0	0	0	0	0	0	0	0	0	0	0	0	0	0	0	0	0	0
PC(O-18:0/22:6)	0	0	0	0	0	0	0	0	0	0	0	0	0	0	0	0	0	0	0	0	0	0	0	0	0	0	0	0	0	0	0	0	0	0	0	0	0	0	0	0	0	0	0	0	0	0	0	0	0
PC(O-32:1)	0	0	0	0	0	0	0	0	0	0	0	0	0	0	0	0	0	0	0	0	0	0	0	0	0	0	0	0	0	0	0	0	0	0	0	0	0	0	0	0	0	0	0	0	0	0	0	0	0
PC(O-32:2)	0	0	0	0	0	0	0	0	0	0	0	0	0	0	0	0	0	0	0	0	0	0	0	0	0	0	0	0	0	0	0	0	0	0	0	0	0	0	0	0	0	0	0	0	0	0	0	0	0
PC(O-34:1)	0	0	0	0	0	0	0	0	0	0	0	0	0	0	0	0	0	0	0	0	0	0	0	0	0	0	0	0	0	0	0	0	0	0	0	0	0	0	0	0	0	0	0	0	0	0	0	0	0
PC(O-34:4)	0	0	0	0	0	0	0	0	0	0	0	0	0	0	0	0	0	0	0	0	0	0	0	0	0	0	0	0	0	0	0	0	0	0	0	0	0	0	0	0	0	0	0	0	0	0	0	0	0
PC(O-36:0)	0	0	0	0	0	0	0	0	0	0	0	0	0	0	0	0	0	0	0	0	0	0	0	0	0	0	0	0	0	0	0	0	0	0	0	0	0	0	0	0	0	0	0	0	0	0	0	0	0
PC(O-36:2)	0	0	0	0	0	0	0	0	0	0	0	0	0	0	0	0	0	0	0	0	0	0	0	0	0	0	0	0	0	0	0	0	0	0	0	0	0	0	0	0	0	0	0	0	0	0	0	0	0
PC(O-36:3)	0	0	0	0	0	0	0	0	0	0	0	0	0	0	0	0	0	0	0	0	0	0	0	0	0	0	0	0	0	0	0	0	0	0	0	0	0	0	0	0	0	0	0	0	0	0	0	0	0
PC(O-36:5)	0	0	0	0	0	0	0	0	0	0	0	0	0	0	0	0	0	0	0	0	0	0	0	0	0	0	0	0	0	0	0	0	0	0	0	0	0	0	0	0	0	0	0	0	0	0	0	0	0
PC(O-38:5)	0	0	0	0	0	0	0	0	0	0	0	0	0	0	0	0	0	0	0	0	0	0	0	0	0	0	0	0	0	0	0	0	0	0	0	0	0	0	0	0	0	0	0	0	0	0	0	0	0
PC(O-40:5)	0	0	0	0	0	0	0	0	0	0	0	0	0	0	0	0	0	0	0	0	0	0	0	0	0	0	0	0	0	0	0	0	0	0	0	0	0	0	0	0	0	0	0	0	0	0	0	0	0
PC(P-16:0/14:0)	0.107299	0	0	0	0	0	0	0	0	0	0	0	0	0	0	0	0	0	0	0	0	0	0	0	0	0	0	0	0	0	0	0	0	0	0	0	0	0	0	0	0	0	0	0	0	0	0	0	0
PC(P-16:0/16:0)	0	0	0	0	0	0	0	0	0	0	0	0	0	0	0	0	0	0	0	0	0	0	0	0	0	0	0	0	0	0	0	0	0	0	0	0	0	0	0	0	0	0	0	0	0	0	0	0	0
PC(P-16:0/16:1)	0	0	0	0.113412	0	0	0	0	0	0	0	0	0	0	0	0	0	0	0	0	0	0	0	0	0	0	0	0	0	0	0	0	0	0	0	0	0	0	0	0	0	0	0	0	0	0	0	0	0
PC(P-16:0/18:1)	0	0	0	0	0	0	0	0	0	0	0	0	0	0	0	0	0	0	0	0	0	0	0	0	0	0	0	0	0	0	0	0	0	0	0	0	0	0	0	0	0	0	0	0	0	0	0	0	0
PC(P-16:0/18:2)	0	0	0	0	0	0	0	0	0	0	0	0	0	0	0	0	0	0	0	0	0	0	0	0	0	0	0	0	0	0	0	0	0	0	0	0	0	0	0	0	0	0	0	0	0	0	0	0	0
PC(P-16:0/18:3)	0	0	0	0	0	0	0	0	0	0	0.119326	0	0	0	0	0	0	0	0	0	0	0	0	0	0	0	0	0	0	0	0	0	0	0	0	0	0	0	0	0	0	0	0	0	0	0	0	0	0
PC(P-16:0/20:4)	0	0	0	0	0	0	0	0	0	0	0	0	0	0	0	0	0	0	0	0	0	0	0	0	0	0	0	0	0	0	0	0	0	0	0	0	0	0	0	0	0	0	0	0	0	0	0	0	0
PC(P-16:0/20:5)	0	0	0	0	0	0	0	0	0	0	-0.112433	0	0	0	0	1	0	0	0	0	0	0	0	0	0	0	0	0	0	0	0	0	0	0	0	0	0	0	0	0	0	0	0	0	0	0	0	0	0
PC(P-16:0/22:6)	0	0	0	0	0	0	0	0	0	0	0	0	0	0	0	0	0	0	0	0	0	0	0	0	0	0	0	0	0	0	0	0	0	0	0	0	0	0	0	0	0	0	0	0	0	0	0	0	0
PC(P-18:0/20:4)	0	0	0	0	0	0	0	0	0	0	0	0	0	0	0	0	0	0	0	0	0	0	0	0	0	0	0	0	0	0	0	0	0	0	0	0	0	0	0	0	0	0	0	0	0	0	0	0	0
PC(P-36:2)	0	0	0	0	0	0	0	0	0	0	0	0	0	0	0	0	0	0	0	0	0	0	0	0	0	0	0	0	0	0	0	0	0	0	0	0	0	0	0	0	0	0	0	0	0	0	0	0	0
PC(P-38:5)	0	0	0	0	0	0	0	0	0	0	0	0	0	0	0	0	0	0	0	0	0	0	0	0	0	0	0	0	0	0	0	0	0	0	0	0	0	0	0	0	0	0	0	0	0	0	0	0	0
PE(16:0_16:0)	0	0	0	0	0	0	0	0	0	0	0	0	0	0	0	0	0	0	0	0	0	0	0	0	0	0	0	0	0	0	0	0	0	0	0	0	0	0	0	0	0	0	0	0	0	0	0	0	0
PE(16:0_16:1)	0	0	0	0	0	0	0	0	0	0	0	0	0	0	0	0	0	0	0	0	0	0	0	0	0	0	0	0	0	0	0	0	0	0	0	0	0	0	0	0	0	0	0	0	0	0	0	0	0
PE(16:0_18:1)	0	0	0	0	0	0	0	0	0	0	0	0	0	0	0	0	0	0	0	0	0	0	0	0	0	0	0	0	0	0	0	0	0	0	0	0	0	0	0	0	0	0	0	0	0	0	0	0	0
PE(16:0_18:2)	0	0	0	0	0	0	0	0	0	0	0	0	0	0	0	0	0	0	0	0	0	0	0	0	0	0	0	0	0	0	0	0	0	0	0	0	0	0	0	0	0	0	0	0	0	0	0	0	0
PE(16:0_20:4)	0	0	0	0	0	0	0	0	0	0	0	0	0	0	0	0	0	0	0	0	0	0	0	0	0	0	0	0	0	0	0	0	0	0	0	0	0	0	0	0	0	0	0	0	0	0	0	0	1
PE(16:0_22:6)	0	0	0	0	0	0	0	0	0	0	0	0	0	0	0	0	0	0	0	0	0	0	0	0	0	0	0	0	0	0	0	0	0	0	0	0	0	0	0	0	0	0	0	0	0	0	0	0	0
PE(18:0_18:1)	0	0	0	0	0	0	0	0	0	0	0	0	0	0	0	0	0	0	0	0	0	0	0	0	0	0	0	0	0	0	0	0	0	0	0	0	0	0	0	0	0	0	0	0	0	0	0	0	0
PE(18:0_20:4)	0	0	0	0	0	0	0	0	0	0	0	0	0	0	0	0	0	0	0	0	0	0	0	0	0	0	0	0	0	0	0	0	0	0	0	0	0	0	0	0	0	0	0	0	0	0	0	0	0
PE(18:0_22:6)	0	0	0	0	0	0	0	0	0	0	0	0	0	0	0	0	0	0	0	0	0	0	0	0	0	0	0	0	0	0	0	0	0	0	0	0	0	0	0	0	0	0	0	0	0	0	0	0	-0.114368
PE(34:3)	0	0	0	0	0	0	0	0	0	0	0	0	0	0	0	0	0	0	0	0	0	0	0	0	0	0	0	0	0	0	0	0	0	0	0	0	0	0	0	0	0	0	0	0	0	0	0	0	0
PE(35:1)	0	0	0	0	0	0	0	0	0	0	0	0	0	0	0	0	0	0	0	0	0	0	0	0	0	0	0	0	0	0	0	0	0	0	0	0	0	0	0	0	0	0	0	0	0	0	0	0	0
PE(35:2)	0	0	0	0	0	0	0	0	0	0	0	0	0	0	0	0	0	0	0	0	0	0	0	0	0	0	0	0	0	0	0	0	0	0	0	0	0	0	0	0	0	0	0	0	0	0	0	0	0
PE(36:0)	0	0	0	0	0	0	0	0	0	0	0	0	0	0	0	0	0	0	0	0	0	0	0	0	0	0	0	0	0	0	0	0	0	0	0	0	0	0	0	0	0	0	0	0	0	0	0	0	0
PE(36:2)	0	0	0	0	0	0	0	0	0	0	0	0	0	0	0	0	0	0	0	0	0	0	0	0	0	0	0	0	0	0	0	0	0	0	0	0	0	0	0	0	0	0	0	0	0	0	0	0	0
PE(36:3)	0	0	0	0	0	0	0	0	0	0	0	0	0	0	0	0	0	0	0	0	0	0	0	0	0	0	0	0	0	0	0	0	0	0	0	0	0	0	0	0	0	0	0	0	0	0	0	0	0
PE(36:5)	0	0	0	0	0	0	0	0	0	0	0	0	0	0	0	0	0	0	0	0	0	0	0	0	0	0	0	0	0	0	0	0	0	0	0	0	0	0	0	0	0	0	0	0	0	0	0	0	0
PE(38:3)	0	0	0	0	0	0	0	0	0	0	0	0	0	0	0	0	0	0	0	0	0	0	0	0	0	0	0	0	0	0	0	0	0	0	0	0	0	0	0	0	0	0	0	0	0	0	0	0	0
PE(38:5)	0	0	0	0	0	0	0	0	0	0	0	0	0	0	0	0	0	0	0	0	0	0	0	0	0	0	0	0	0	0	0	0	0	0	0	0	0	0	0	0	0	0	0	0	0	0	0	0	0
PE(40:4)	0	0	0	0	0	0	0	0	0	0	0	0	0	0	0	0	0	0	0.138314	0	0	0	0	0	0	0	0	0	0	0	0	0	0	0	0	0	0	0	0	0	0	0	0	0	0	0	0	0	0
PE(40:5)	0	0	0	0	0	0	0	0	0	0	0	0	0	0	0	0	0	0	0	1	0	0	0	0	0	0	0	0	0	0	0	0	0	0	0	0	0	0	0	0	0	0	0	0	0	0	0	0	0
PE(40:7)	0	0	0	0	0	0	0	0	0	0	0	0	0	0	0	0	0	0	0	0	0	0	0	0	0	0	0	0	0	0	0	0	0	0	0	0	0	0	0	0	0	0	0	0	0	0	0	0	0
PE(O-16:0/18:2)	0	0	0	0	0	0	0	0	0	0	0	0	0	0	0	0	0	0	0	0	0	0	0	0	0	0	0	0	0	0	0	0	0	0	0	0	0	0	0	0	0	0	0	0	0	0	0	0	0
PE(O-18:0/22:5)	0	0	0	0	0	0	0	0	0	0	0	0	0	0	0	0	0	0	0	0	0	0	0	0	0	0	0	0	0	0	0	0	0	0	0	0	0	0	0	0	0	0	0	0	0	0	0	0	0
PE(O-34:1)	0	0	0	0	0	0	0	0	0	0	0	0	0	0	0	0	0	0	0	0	0	0	0	0	0	0	0	0	0	0	0	0	0	0	0	0	0	0	0	0	0	0	0	0	0	0	0	0	0
PE(O-36:3)	0	0	0	0	0	0	0	0	0	0	0	0	0	0	0	0	0	0	0	0	0	0	0	0	0	0	0	0	0	0	0	0	0	0	0	0	0	0	0	0	0	0	0	0	0	0	0	0	0
PE(O-36:5)	0	0	0	0	0	0	0	0	0	0	0	0	0	0	0	0	0	0	0	0	0	0	0	0	0	0	0	0	0	0	0	0	0	0	0	0	0	0	0	0	0	0	0	0	0	0	0	0	0
PE(O-38:4)	0	0	0	0	0	0	0	0	0	0	0	0	0	0	0	0	0	0	0	0	0	0	0	0	0	0	0	0	0	0	0	0	0	0	0	0	0	0	0	0	0	0	0	0	0	0	0	0	0
PE(O-38:5)	0	0	0	0	0	0	0	0	0	0	0	0	0	0	0	0	0	0	0	0	0	0	0	0	0	0	0	0	0	0	0	0	0	0	0	0	0	0	0	0	0	0	0	0	0	0	0	0	0
PE(P-16:0/18:1)	0	0	0	0	0	0	0	0	0	0	0	0	0	0	0	0	0	0	0	0	0	0	0	0	0	0	0	0	0	0	0	0	0	0	0	0	0	0	0	0	0	0	0	0	0	0	0	0	0
PE(P-16:0/18:2)	0	0	0	0	0	0	0	0	0	0	0	0	0	0	0	0	0	0	0	0	0	0	0	0	0	0	0	0	0	0	0	0	0	0	0	0	0	0	0	0	0	0	0	0	0	0	0	0	0
PE(P-16:0/20:4)	0	0	0	0	0	0	0	0	0	0	0	0	0	0	0	0	0	0	0	0	0	0	0	0	0	0	0	0	-0.0980034	0	0	0	0	0	0	0	0	0	0	0	0	0	0	0	0	0	0	0	0
PE(P-18:0/18:1)	0	0	0	0	0	0	0	0	0	0	0	0	0	0	0	0	0	0	0	0	0	0	0	0	0	0	0	0	0	0	0	0	0	0	0	0	0	0	0	0	0	0	0	0	0	0	0	0	0
PE(P-18:0/18:2)	0	0	0	0	0	0	0	0	0	0	0	0	0	0	0	0	0	0	0	0	0	0	0	0	0	0	0	0	0	0	0	0	0	0	0	0	0	0	0	0	0	0	0	0	0	0	0	0	0
PE(P-18:0/20:4)	0	0	0	0	0	0	0	0	0	0	0	0	0	0	0	0	0	0	0	0	0	0	0	0	0	0	0	0	0	0	0	0	0	0	0	0	0	0	0	0	0	0	0	0	0	0	0	0	0
PE(P-18:0/22:6)	0	0	0	0	0	0	0	0	0	0	0	0	0	0	0	0	0	0	0	0	0	0	0	0	0	0	0	0	0	0	0	0	0	0	0	0	0	0	0	0	0	0	0	0	0	0	0	0	0
PE(P-20:0/20:4)	0	0	0	0	0	0	0	0	0	0	0	0	0	0	0	0	0	0	0	0	0	0	0	0	0	0	0	0	0	0	0	0	0	0	0	0	0	0	0	0	0	0	0	0	0	0	0	0	0
PE(P-38:5)	0	0	0	0	0	0	0	0	0	0	0	0	0	0	0	0	0	0	0	0	0	0	0	0	0	0	0	0	0	0	0	0	0	0	0	0	0	0	0	0	0	0	0	0	0	0	0	0	0
PE(P-38:6)	0	0	0	0	0	0	0	0	0	0	0	0	0	0	0	0	0	0	0	0	0	0	0	0	0	0	0	0	0	0	0	0	0	0	0	0	0	0	0	0	0	0	0	0	0	0	0	0	0
PE(P-40:5)	0	0	0	0	0	0	0	0	0	0	0	0	0	0	0	0	0	0	0	0	0	0	0	0	0	0	0	0	0	0	0	0	0	0	0	0	0	0	0	0	0	0	0	0	0	0	0	0	0
PG(34:1)	0	0	0	0	0	0	0	0	0	0	0	0	0	0	0	0	0	0	0	0	0	0	0	0	0	0	0	0	0	0	0	0	0	0	0	0	0	0	0	0	0	0	0	0	0	0	0	0	0
PG(36:1)	0	0	0	0	0	0	0	0	0	0	0	0	0	0	0	0	0	0	0	0	0	0	0	0	0	0	0	0	0	0	0	0	0	0	0	0	0	0	0	0	0	0	0	0	0	0	0	0	0
PG(36:2)	0	0	0	0	0	0	0	0	0	0	0	0	0	0	0	0	0	0	0	0	0	0	0	0	0	0	0	0	0	0	0	0	0	0	0	0	0	0	0	0	0	0	0	0	0	0	0	0	0
PI(16:0_16:1)	0	0	0	1	0	0	0	0	0	0	0	0	0	0	0	0	0	0	0	0	0	0	0	0	0	0	0	0	0	0	0	0	0	0	0	0	0	0	0	0	0	0	0	0	0	0	0	0	0
PI(16:0_20:4)	0	0	0	0	0	0	0	0	0	0	0	0	0	0	0	0	0	0	0	0	0	0	0	0	0	0	0	0	0	0	0	0	0	0	0	0	0	0	0	0	0	0	0	0	0	0	0	0	0
PI(16:0/16:0)	0	0	0	0	0	0	0	0	0	0	0	0	0	0	0	0	0	0	0	0	0	0	0	0	0	0	0	0	0	0	0	0	0	0	0	0	0	0	0	0	0	0	0	0	0	0	0	0	0
PI(18:0_18:1)	0	0	0	0	0	0	0	0	0	0	0	0	0	0	0	0	0	0	0	0	0	0	0	0	0	0	0	0	0	0	0	0	0	0	0	0	0	0	0	0	0	0	0	0	0	0	0	0	0
PI(18:0_20:2)	0	0	0	0	0	0	0	0	0	0	0	0	0	0	0	0	0	0	0	0	0	0	0	0	0	0	0	0	0	0	0	0	0	0	0	0	0	0	0	0	0	0	0	0	0	0	0	0	0
PI(18:0_20:4)	0	0	0	0	0	0	0	0	0	0	0	0	0	0	0	0	0	0	0	0	0	0	0	0	0	0	0	0	0	0	0	0	0	0	0	0	0	0	0	0	0	0	0	0	0	0	0	0	0
PI(18:0_22:6)	0	0	0	0	0	0	0	0	0	0	0	0	0	0	0	0	0	0	0	0	0	0	0	0	0	0	0	0	0	0	0	0	0	0	0	0	0	0	0	0	0	0	0	0	0	0	0	0	0
PI(34:0)	0	0	0	0	0	0	0	0	0	0	0	0	0	0	0	0	0	0	0	0	0	0	0	0	0	0	0	0	0	0	0	0	0	0	0	0	0	0	0	0	0	0	0	0	0	0	0	0	0
PI(34:1)	0	0	0	0	0	0	0	0	0	0	0	0	0	0	0	0	0	0	0	0	0	0	0	0	0	0	0	0	0	0	0	0	0	0	0	0	0	0	0	0	0	0	0	0	0	0	0	0	0
PI(36:2)	0	0	0	0	0	0	0	0	0	0	0	0	0	0	0	0	0	0	0	0	0	0	0	0	0	0	0	0	0	0	0	0	0	0	0	0	0	0	0	0	0	0	0	0	0	0	0	0	0
PI(36:3)	0	0	0	0	0	0	0	0	0	0	0	0	0	0	0	0	0	0	0	0	0	0	0	0	0	0	0	0	0	0	0	0	0	0	0	0	0	0	0	0	0	0	0	0	0	0	0	0	0.118496
PI(38:3)	0	0	0	0	0	0	0	0	0	0	0	0	0	1	0	0	0	0	0	0	0	0	0	0	0	0	0	0	0	0	0	0	0	0	0	0	0	0	0	0	0	0	0	0	0	0	0	0	0
PI(38:5)	0	0	0	0	0	0	0	0	0	0	0	0	0	0	0	0	0	0	0	0	0	0	0	0	0	0	0	0	0	0	0	0	0	0	0	0	0	0	0	0	0	0	0	0	0	0	0	0	0
PI(38:6)	0	0	0	0	0	0	0	0	0	0	0	0	0	0	0	0	0	0	0	0	0	0	0	0	0	0	0	0	0	0	0	0	0	0	0	0	0	0	0	0	0	0	0	0	0	0	0	0	0
PI(40:4)	0	0	0	0	0	0	0	0	0	0	0	0	0	0	0	0	0	0	0	0	0	0	0	0	0	0	0	0	0	0	0	0	0	0	0	0	0	0	0	0	0	0	0	0	0	0	0	0	0
PI(40:5)	0	0	0	0	0	0	0	0	0	0	0	0	0	0	0	0	0	0	0	0	0	0	0	0	0	0	0	0	0	0	0	0	0	0	0	0	0	0	0	0	0	0	0	0	0	0	0	0	0
PS(36:1)	0	0	0	0	0	0	0	0	0	0	0	0	0	0	0	0	0	0	0	0	0	0	0	0	0	0	0	0	0	0	0	0	0	0	0	0	0	0	0	0	0	0	0	0	1	0	0	0	0
PS(36:2)	0	0	0	0	0	0	0	0	0	0	0	0	0	0	0	0	0	0	0	0	0	0	0	0	0	0	0	0	0	0	0	0	0	0	0	0	0	0	0	0	0	0	0	0	0	0	0	0	0
PS(38:3)	0	0	0	0	0	0	0	0	0	0	0	0	0	0	0	0	0	0	0	0	0	0	0	0	0	0	0	0	0	0	0	0	0	0	0	0	0	0	0	0	0	0	0	0	0	0	0	0	0
PS(38:4)	0	0	0	0	0	0	0	0	0	0	0	0	0	0	0	0	0	0	0	0	0	0	0	0	0	0	0	0	0	0	0	0	0	0	0	0	0	0	0	0	0	0	0	0	0.155604	0	0	0	0
SM(34:3)	0	0	0	0	0	0	0	0	0	0	0	0	0	0	0	0	0	0	0	0	0	0	0	0	0	0	0	0	0	0	0	0	0	0	0	0	0	0	0	0	0	0	0	0	0	0	0	0	0
SM(35:1)	0	0	0	0	0	0	0	0	0	0	0	0	0	0	0	0	0	0	0	0	0	0	0	0	0	0	0	0	0	0	0	0	0	0	0	0	0	0	0	0	0	0	0	0	0	0	0	0	0
SM(35:2)	0	0	0	0	0	0	0	0	0	0	0	0	0	0	0	0	0	0	0	0	0	0	0	0	0	0	0	0	0	0	0	0	0	0	0	0	0	0	0	0	0	0	0	0	0	0	0	0	0
SM(41:1)	0	0	0	0	0	0	0	0	0	0	0	0	0	0	0	0	0	0	0	0	0	0	0	0	0	0	0	0	0	0	0	-0.0987503	0	0	0	0	0.104236	0	0	0	0	0	0	0	0	0	0	0	0
SM(41:2)	0	0	0	0	0	0	0	0	0	0	0	0	0	0	0	0	0	0	0	0	0	0	0	0	0	0	0	0	0	-0.110301	0	0.261532	0	0	0	0	0	0	0	0	0	0	0	0	0	0	0	0	0
SM(d16:1/23:0)/SM(d17:1/22:0)	0	0	0	0	0	0	0	0	0	0	0	0	0	0	0	0	0	0	0	0	0	0	0	0	0	0	0	0	0	0.133257	0	-0.165095	0	0	0	0	0	0	0	0	0	0	0	0	0	0	0	0	0
SM(d17:1/14:0)	0	0	0	0	0	0	0	0	0	0	0	0	0	0	0	0	0	0	0	0	0	0	0	0	0	0	0	0	0	0	0	0	0	0	0	0	0	0	0	0	0	0	0	0	0	0	0	0	0
SM(d17:1/16:0)	0	0	0	0	0	0	0	0	0	0	0	0	0	0	0	0	0	0	0	0	0	0	0	0	0	0	0	0	0	0	0	0	0	0	0	0	0	0	0	0	0	0	0	0	0	0	0	0	0
SM(d18:0/14:0)	0	0	0	0	0	0	0	0	0	0	0	0	0	0	0	0	0	0	0	0	0	0	0	0	0	0	0	0	0	0	0	0	0	0	0	0	0	0	0	0	0	0	0	0	0	0	0	0	0
SM(d18:0/16:0)	0	0	0	0	0	0	0	0	0	0	0	0	0	0	0	0	0	0	0	0	0	0	0	0	0	0	0	0	0	0	0	0	0	0	0	0	0	0	0	0	0	0	0	0	0	0	0	0	0
SM(d18:1/14:0)/SM(d16:1/16:0)	0	0	0	0	0	0	0	0	0	0	0	0	0	0	0	0	0	0	0	0	0	0	0	0	0	0	0	0	0	0	0	0	0	0	0	0	0	0	0	0	0	0	0	0	0	0	0	0	0
SM(d18:1/16:0)	0	0	0	0	0	0	0	0	0	0	0	0	0	0	0	0	0	0	0	0	0	0	0	0	0	0	0	0	0	0	0	0	0	0	0	0	0	0	0	0	0	0	0	0	0	0	0	0	0
SM(d18:1/18:0)/SM(d16:1/20:0)	0	0	0	0	0	0	0	0	0	0	0	0	0	0	0	0	0	0	0	0	0	0	0	0	0	0	-0.127001	1	0.116283	0	0	0	0	0	0	0	0	0	0	0	0	0	0	0	0	0	0	0	0
SM(d18:1/24:0)	0	0	0	0	0	0	0	0	0	0	0	0	0	0	0	0	0	0	0	0	0	0	0	0	0	0	0	0	0	0	1	1	0	0	0	0	0	0	0	0	0	0	0	0	0	0	0	0	0
SM(d18:2/14:0)	0	0	0	0	0	0	0	0	0	0	0	0	0	0	0	0	0	0	0	0	0	0	0	0	0	0	0	0	0	0	0	0	0	0	0	0	0	0	0	0	0	0	0	0	0	0	0	0	0
SM(d18:2/16:0)	0	0	0	0	0	0	0	0	0	0	0	0	0	0	0	0	0	0	0	0	0	0	0	0	0	0	0	0	0	0	0	0	0	0	0	0	0	0	0	0	0	0	0	0	0	0	0	0	0
SM(d18:2/18:0)	0	0	0	0	0	0	0	0	0	0	0	0	0	0	0	0	0	0	0	0	0	0	0	0	0	0	0	1	0	0	0	0	0	0	0	0	0	0	0	0	0	0	0	0	0	0	0	0	0
SM(d18:2/18:1)	0	0	0	0	0	0	0	0	0	0	0	0	0	0	0	0	0	0	0	0	0	0	0	0	0	0	0	0	0	0	0	0	0	0	0	0	0	0	0	0	0	0	0	0	0	0	0	0	0
TG(48:0) [NL-16:0]	0	0	0	0	0	0	0	0	0	0	0	0	0	0	0	0	0	0	0	0	0	0	0	0	0	0	0	0	0	0	0	0	0	0	0	0	0	0	0	0	0	0	0	0	0	0	0	0	0
TG(48:1) [NL-18:1]	0	0	0	0	0	0	0	0	0	0	0	0	0	0	0	0	0	0	0	0	0	0	0	0	0	0	0	0	0	0	0	0	0	0	1	0	0	0	0	0	0	0	0	0	0	0	0	0	0
TG(48:2) [NL-14:1]	0	0	0	0	0	0	0	0	0	0	0	0	0	0	0	0	0	0	0	0	0	0	0	0	0	0	0	0	0	0	0	0	0	0	0	0	0	0	0	0	0	0	0	0	0	0	0	0	0
TG(48:2) [NL-16:1]	0	0	0	0	0	0	0	0	0	0	0	0	0	0	0	0	0	0	0	0	0	0	0	0	0	0	0	0	0	0	0	0	0	0	0	1	0	-0.114204	0	0	0	1	0	0	0	0	0	0	0
TG(48:3) [NL-16:1]	0	0	0	0	0	0	0	0	0	0	0	0	0	0	0	0	0	0	0	0	0	0	0	0	0	0	0	0	0	0	0	0	0	0	0	0	0	0	0	0	0	1	0	0	0	0	0	0	0
TG(50:0) [NL-18:0]	0	0	0	0	0	0	0	0	0	0	0	0	0	0	0	0	0	0	0	0	0	0	0	0	0	0	0	0	0	0	0	0	0	0	0	0	0	0	0	0	0	0	0	0	0	0	0	0	0
TG(50:1) [NL-14:0]	0	0	0	0	0	0	0	0	0	0	0	0	0	0	0.118727	0	0	0	0	0	0	0	0	0	0	0	0	0	0	0	0	0	0	0	1	0	0	0	0	0	0	0	0	0	0	0	0	0	0
TG(50:1) [NL-18:1]	0	0	0	0	0	0	0	0	0	0	0	0	0	0	0	0	0	0	0	0	0	0	0	0	0	0	0	0	0	0	0	0	0	0	0	0	0	0	1	0	0	0	0	0	0	0	0	0	0
TG(50:2) [NL-18:1]	0	0	0	0	0	0	0	0	0	0	0	0	0	0	0	0	0	0	0	0	0	0	0	0	0	0	0	0	0	0	0	0	0	0	0	0	0	0	0	0	0	0.0996091	0	0	0	0	0	0	0
TG(50:2) [NL-18:2]	0	0	0	0	0	0	0	0	0	0	0	0	0	0	0	0	0	0	0	0	0	0	0	0	0	0	0	0	0	0	0	0	0	0	0	0	0	1	1	0	0	-0.148505	0	0	0	0	0	0	0
TG(50:3) [NL-14:1]	0	0	0	0	0	0	0	0	0	0	0	0	0	0	0	0	0	0	0	0	0	0	0	0	0	0	0	0	0	0	0	0	0	0	0	0	0	0	0	0	0	0	0	0	0	0	0	0	0
TG(50:3) [NL-16:1]	0	0	0	0	0	0	0	0	0	0	0	0	0	0	0	0	0	0	0	0	0	0	0	0	0	0	0	0	0	0	0	0	0	-0.10883	0	0	0	0	0	0	0	1	0	0	0	0	0	0	0
TG(50:4) [NL-14:0]	0	0	0	0	0	0	0	0	0	0	0	0	0	0	0	-0.129237	0	0	0	0	0	0	0	0	0	0	0	0	0	0	0	0	0	0	1	0	0	0	0	0	0	1	0	0	0	0	1	1	0
TG(51:0) [NL-16:0]	0	0	0	0	0	0	0	0	0	0	0	0	0	0	0	0	0	0	0	0	0	0	0	0	0	0	0	0	0	0	0	0	0	0.158571	0	0	0	0	0	0	0	0	0	0	0	0	0	0	0
TG(51:2) [NL-15:0]	0	0	0	0	0	0	0	0	0	0	0	0	0	0	0	0	0	0	0	0	0	0	0	0	0	0	0	0	0	0	0	0	0	0	0	0	0	0	0	0	0	0	0	0	0	0	0	0	0
TG(52:1) [NL-18:0]	0	0	0	0	0	0	0	0	0	0	0	0	0	0	-0.10143	0	0	0	0	0	0	0	0	0	0	0	0	0	0	0	0	0	0	0	0	0	0	0	0	0	0	0	0	1	0	0	0	0	0
TG(52:2) [NL-16:0]	0	0	0	0	0	0	0	0	0	0	0	0	0	0	0	0	0	0	0	0	0	0	0	0	0	0	0	0	0	0	0	0	0	0	0	0	0	0	0	0	0	0	0	0	0	0	0	0	0
TG(52:3) [NL-16:1]	0	0	0	0	0	0	0	0	0	0	0	0	0	0	0	0	0	0	0	0	0	0	0	0	0	0	0	0	0	0	0	0	0	0	0	0	0	0	0	0	0	1	0	0	0	0	0	0	0
TG(52:3) [NL-18:2]	0	0	0	0	0	0	0	0	0	0	0	0	0	0	0	0	0	0	0	0	0	0	0	0	0	0	0	0	0	0	0	0	0	0	0	0	0	0.11525	0	0	0	-0.114303	0	0	0	0	0.107215	0	0
TG(54:1) [NL-18:1]	0	0	0	0	0	0	0	0	0	0	0	0	0	0	0	0	0	0	0	0	0	0	0	0	0	0	0	0	0	0	0	0	0	0	0	0	0	0	0	0	0	0	1	0	0	0	0	0	0
TG(54:2) [NL-18:0]	0	0	0	0	0	0	0	0	0	0	0	0	0	0	0	0	0	0	0	0	0	0	0	0	0	0	0	0	0	0	0	0	0	0	0	0	0	0	0	0	0	0	0	0	0	0	0	0	0
TG(54:3) [NL-18:1]	0	0	0	0	0	0	0	0	0	0	0	0	0	0	0	0	0	0	0	0	0	0	0	0	0	0	0	0	0	0	0	0	0	0	0	0	0	0	0	0	0	0	0	0	0	1	0	0	0
TG(54:4) [NL-18:2]	0	0	0	0	0	0	0	0	0	0	0	0	0	0	0	0	0	0	0	0	0	0	0	0	0	0	0	0	0	0	0	0	0	0	0	0	0	0	0	0	0	0	0	0	0	0	1	0	0
TG(56:6) [NL-20:4]	0	0	0	0	0	0	0	0	0	0	0	0	0	0	0	0	0	0	0	0	0	0	0	0	0	0	0	0	0	0	0	0	0	0	0	0	0	0	0	0	0	0	0	0	0	0	0	0	0
TG(56:8) [NL-20:4]	0	0	0	0	0	0	0	0	0	0	0	0	0	0	0	0	0	0	0	0	0	0	0	0	0	0	0	0	0	0	0	0	0	0	0	0	0	0	1	0	1	-0.155143	0	0	0	0	-0.108082	0.139849	0
TG(58:8) [NL-22:6]	0	0	0	0	0	0	0	0	0	0	0	0	0	0	0	0	0	0	0	0	0	0	0	0	0	0	0	0	0	0	0	0	0	0	0	0	0	1	0	0	1	0	0	0	0	0	0	0	0
[truncated: 245 more columns]

## Sheet: Figure2.LIPID
rownames	CE(14:0)	CE(15:0)	CE(16:0)	CE(16:1)	CE(16:2)	CE(17:0)	CE(17:1)	CE(18:0)	CE(18:1)	CE(18:2)	CE(18:3)	CE(20:1)	CE(20:2)	CE(20:3)	CE(20:4)	CE(20:5)	CE(22:0)	CE(22:1)	CE(22:4)	CE(22:5) (n6)	CE(22:6)	CE(24:0)	CE(24:1)	CE(24:4)	CE(24:5)	CE(24:6)	Cer(d18:1/16:0)	Cer(d18:1/18:0)	Cer(d18:1/20:0)	Cer(d18:1/22:0)	Cer(d18:1/24:0)	Cer(d18:1/24:1)	COH	DG(14:0_16:0)	DG(14:0_18:2)	DG(16:0_16:1)	DG(16:0_18:1)	DG(16:0_18:2)	DG(16:0_20:4)	DG(16:0_22:5)	DG(16:0_22:6)	DG(16:1_18:1)	DG(18:0_18:1)	DG(18:0_18:2)	DG(18:0_20:4)	DG(18:1_18:1)	DG(18:1_18:2)	DG(18:1_18:3)	DG(18:1_20:3)
CE(14:0)	0	1	0.089935	1	0.126738	0	0	0	0	0.106528	0	0	0	0	0	0	0	0	0	0	0	0	0	0	0	0	0	0	0	0	0	0	0	0	0	0	0	0	0	0	0	0	0	0	0	0	0	0	0
CE(15:0)	1	0	0	0	0	0	1	0	0	0	0	0	0	0	0	0	0	0	0	0	0	0	0	0	0	0	0	0	0	0	0	0	0	0	0	0	0	0	0	0	0	0	0	0	0	0	0	0	0
CE(16:0)	0.089935	0	0	0	0	0.19524	0	1	0	0	0	0	0	0	0	0	0	0	0	0	0	0	0	0	0	0	0	0	0	0	0	0	0	0	0	0	0	0	0	0	0	0	0	0	0	0	0	0	0
CE(16:1)	1	0	0	0	0	0	1	0	0.098729	0	0	0	0	0	0	0	0	0	0	0	0	0	0	0	0	0	0	0	0	0	0	0	0	0	0	0	0	0	0	0	0	0	0	0	0	0	0	0	0
CE(16:2)	0.126738	0	0	0	0	0	0	0	0	0	1	0	0	0	0	0	0	0	0	0	0	0	0	0	0	0	0	0	0	0	0	0	0	0	0	0	0	0	0	0	0	0	0	0	0	0	0	0	0
CE(17:0)	0	0	0.19524	0	0	0	1	1	0	0	0	0	0	0	0	0	0	0	0	0	0	0	0	0	0	0	0	0	0	0	0	0	0	0	0	0	0	0	0	0	0	0	0	0	0	0	0	0	0
CE(17:1)	0	1	0	1	0	1	0	0	0.112787	0	0	0	0	0	0	0	0	0	0	0	0	0	0	0	0	0	0	0	0	0	0	0	0	0	0	0	0	0	0	-0.0899196	0	0	0	0	0	0	0	0	0
CE(18:0)	0	0	1	0	0	1	0	0	0	0	0	1	0	0	0	0	1	0	0	0	0	1	0	0	0	0	0	0	0	0	0	0	0	0	0	0	0	0	0	0	0	0	0	0	0	0	0	0	0
CE(18:1)	0	0	0	0.098729	0	0	0.112787	0	0	1	0	0	1	0	0	0	0	0	0	0	0	0	0	0	0	0	0	0	0	0	0	0	0	0	0	0	0	0	0	0	0	0	0	0	0	0	0	0	0
CE(18:2)	0.106528	0	0	0	0	0	0	0	1	0	0.0921686	0	0	0.118407	1	0	0	0	0	0	0.0914636	0	0	0	0	0	0	0	0	0	0	0	0	0	0	0	0	0	0	0	0	0	0	0	0	0	0	0	0
CE(18:3)	0	0	0	0	1	0	0	0	0	0.0921686	0	0	0	0	0	1	0	0	0	0	1	0	0	0	0	0	0	0	0	0	0	0	0	0	0	0	0	0	0	0	0	0	0	0	0	0	0	0	0
CE(20:1)	0	0	0	0	0	0	0	1	0	0	0	0	0	0	0	0	1	1	0	0	0	0	1	0	0	0	0	0	0	0	0	0	0	0	0	0	0	0	0	0	0	0	0	0	0	0	0	0	0
CE(20:2)	0	0	0	0	0	0	0	0	1	0	0	0	0	0	0	0	0	0	0.102591	0	0	0	0	0	0	0	0	0	0	0	0	0	0	0	0	0	0	0	0	0	0	0	0	0	0	0	0	0	0
CE(20:3)	0	0	0	0	0	0	0	0	0	0.118407	0	0	0	0	1	0	0	0	1	0.10716	1	0	0	0	0	0	0	0	0	0	0	0	0	0	0	0	0	0	0	0	0	0	0	0	0	0	0	0	0
CE(20:4)	0	0	0	0	0	0	0	0	0	1	0	0	0	1	0	1	0	0	1	1	1	0	0	0	0	0	0	0	0	0	0	0	0	0	0	0	0	0	0	0	0	0	0	0	0	0	0	0	0
CE(20:5)	0	0	0	0	0	0	0	0	0	0	1	0	0	0	1	0	0	0	0	0	0.208782	0	0	0	0	0	0	0	0	0	0	0	0	0	0	0	0	0	0	0	0	0	0	0	0	0	0	0	0
CE(22:0)	0	0	0	0	0	0	0	1	0	0	0	1	0	0	0	0	0	0	0	0	0	1	0	0	0	0	0	0	0	0	0	0	0	0	0	0	0	0	0	0	0	0	0	0	0	0	0	0	0
CE(22:1)	0	0	0	0	0	0	0	0	0	0	0	1	0	0	0	0	0	0	0	0	0	0.147818	1	0	0	0	0	0	0	0	0	0	0	0	0	0	0	0	0	0	0	0	0	0	0	0	0	0	0
CE(22:4)	0	0	0	0	0	0	0	0	0	0	0	0	0.102591	1	1	0	0	0	0	1	0	0	0	0	0	0	0	0	0	0	0	0	0	0	0	0	0	0	0	0	0	0	0	0	0	0	0	0	0
CE(22:5) (n6)	0	0	0	0	0	0	0	0	0	0	0	0	0	0.10716	1	0	0	0	1	0	1	0	0	0	0	0	0	0	0	0	0	0	0	0	0	0	0	0	0	0	0	0	0	0	0	0	0	0	0
CE(22:6)	0	0	0	0	0	0	0	0	0	0.0914636	1	0	0	1	1	0.208782	0	0	0	1	0	0	0	0	0	0	0	0	0	0	0	0	0	0	0	0	0	0	0	0	0	0	0	0	0	0	0	0	0
CE(24:0)	0	0	0	0	0	0	0	1	0	0	0	0	0	0	0	0	1	0.147818	0	0	0	0	1	0	0	0	0	0	0	0	0	0	0	0	0	0	0	0	0	0	0	0	0	0	0	0	0	0	0
CE(24:1)	0	0	0	0	0	0	0	0	0	0	0	1	0	0	0	0	0	1	0	0	0	1	0	0	0	0	0	0	0	0	0	0	0	0	0	0	0	0	0	0	0	0	0	0	0	0	0	0	0
CE(24:4)	0	0	0	0	0	0	0	0	0	0	0	0	0	0	0	0	0	0	0	0	0	0	0	0	1	0.101842	0	0	0	0	0	0	0	0	0	0	0	0	0	0	0	0	0	0	0	0	0	0	0
CE(24:5)	0	0	0	0	0	0	0	0	0	0	0	0	0	0	0	0	0	0	0	0	0	0	0	1	0	1	0	0	0	0	0	0	0	0	0	0	0	0	0	0	0	0	0	0	0	0	0	0	0
CE(24:6)	0	0	0	0	0	0	0	0	0	0	0	0	0	0	0	0	0	0	0	0	0	0	0	0.101842	1	0	0	0	0	0	0	0	0	0	0	0	0	0	0	0	0	0	0	0	0	0	0	0	1
Cer(d18:1/16:0)	0	0	0	0	0	0	0	0	0	0	0	0	0	0	0	0	0	0	0	0	0	0	0	0	0	0	0	1	1	0.0925705	0	0	0	0	0	0	0	0	0	0	0	0	0	0	0	0	0	0	0
Cer(d18:1/18:0)	0	0	0	0	0	0	0	0	0	0	0	0	0	0	0	0	0	0	0	0	0	0	0	0	0	0	1	0	1	0.13077	-0.0927593	0.115548	0	0	0	0	0	0	0	0	0	0	0	0	0	0	0	0	0
Cer(d18:1/20:0)	0	0	0	0	0	0	0	0	0	0	0	0	0	0	0	0	0	0	0	0	0	0	0	0	0	0	1	1	0	1	0	1	0	0	0	0	0	0	0	0	0	0	0	0	0	0	0	0	0
Cer(d18:1/22:0)	0	0	0	0	0	0	0	0	0	0	0	0	0	0	0	0	0	0	0	0	0	0	0	0	0	0	0.0925705	0.13077	1	0	1	1	0	0	0	0	0	0	0	0	0	0	0	0	0	0	0	0	0
Cer(d18:1/24:0)	0	0	0	0	0	0	0	0	0	0	0	0	0	0	0	0	0	0	0	0	0	0	0	0	0	0	0	-0.0927593	0	1	0	1	0	0	0	0	0	0	0	0	0	0	0	0	0	0	0	0	0
Cer(d18:1/24:1)	0	0	0	0	0	0	0	0	0	0	0	0	0	0	0	0	0	0	0	0	0	0	0	0	0	0	0	0.115548	1	1	1	0	0	0	0	0	0	0	0	0	0	0	0	0	0	0	0	0	0
COH	0	0	0	0	0	0	0	0	0	0	0	0	0	0	0	0	0	0	0	0	0	0	0	0	0	0	0	0	0	0	0	0	0	-0.093902	0	0	0	0	0	0	0	0	0	0	0	0	0	0	0
DG(14:0_16:0)	0	0	0	0	0	0	0	0	0	0	0	0	0	0	0	0	0	0	0	0	0	0	0	0	0	0	0	0	0	0	0	0	-0.093902	0	0	1	0	0	0	0	0	0	0.13624	0	0	0	0	0	0
DG(14:0_18:2)	0	0	0	0	0	0	0	0	0	0	0	0	0	0	0	0	0	0	0	0	0	0	0	0	0	0	0	0	0	0	0	0	0	0	0	0	0	1	0	0	0	0	0	0	0	0	0	0	0
DG(16:0_16:1)	0	0	0	0	0	0	0	0	0	0	0	0	0	0	0	0	0	0	0	0	0	0	0	0	0	0	0	0	0	0	0	0	0	1	0	0	1	1	0	0	0	1	0	0	0	0	0	0	0
DG(16:0_18:1)	0	0	0	0	0	0	0	0	0	0	0	0	0	0	0	0	0	0	0	0	0	0	0	0	0	0	0	0	0	0	0	0	0	0	0	1	0	1	0.111987	0	0	0	1	0	0	1	0	0	0
DG(16:0_18:2)	0	0	0	0	0	0	0	0	0	0	0	0	0	0	0	0	0	0	0	0	0	0	0	0	0	0	0	0	0	0	0	0	0	0	1	1	1	0	1	0	1	0	0	1	0	0	1	0	0
DG(16:0_20:4)	0	0	0	0	0	0	0	0	0	0	0	0	0	0	0	0	0	0	0	0	0	0	0	0	0	0	0	0	0	0	0	0	0	0	0	0	0.111987	1	0	0	1	0	0	0	1	0	-0.102906	0	0
DG(16:0_22:5)	0	0	0	0	0	0	-0.0899196	0	0	0	0	0	0	0	0	0	0	0	0	0	0	0	0	0	0	0	0	0	0	0	0	0	0	0	0	0	0	0	0	0	1	0	0	0	0.142877	0	0	0	0
DG(16:0_22:6)	0	0	0	0	0	0	0	0	0	0	0	0	0	0	0	0	0	0	0	0	0	0	0	0	0	0	0	0	0	0	0	0	0	0	0	0	0	1	1	1	0	0	0	0	0.0969288	0	0	0	0
DG(16:1_18:1)	0	0	0	0	0	0	0	0	0	0	0	0	0	0	0	0	0	0	0	0	0	0	0	0	0	0	0	0	0	0	0	0	0	0	0	1	0	0	0	0	0	0	0	0	0	1	1	1	0
DG(18:0_18:1)	0	0	0	0	0	0	0	0	0	0	0	0	0	0	0	0	0	0	0	0	0	0	0	0	0	0	0	0	0	0	0	0	0	0.13624	0	0	1	0	0	0	0	0	0	1	0	1	0	0	0
DG(18:0_18:2)	0	0	0	0	0	0	0	0	0	0	0	0	0	0	0	0	0	0	0	0	0	0	0	0	0	0	0	0	0	0	0	0	0	0	0	0	0	1	0	0	0	0	1	0	1	0	0	0	0
DG(18:0_20:4)	0	0	0	0	0	0	0	0	0	0	0	0	0	0	0	0	0	0	0	0	0	0	0	0	0	0	0	0	0	0	0	0	0	0	0	0	0	0	1	0.142877	0.0969288	0	0	1	0	0	0	0	0
DG(18:1_18:1)	0	0	0	0	0	0	0	0	0	0	0	0	0	0	0	0	0	0	0	0	0	0	0	0	0	0	0	0	0	0	0	0	0	0	0	0	1	0	0	0	0	1	1	0	0	0	1	0.145235	0
DG(18:1_18:2)	0	0	0	0	0	0	0	0	0	0	0	0	0	0	0	0	0	0	0	0	0	0	0	0	0	0	0	0	0	0	0	0	0	0	0	0	0	1	-0.102906	0	0	1	0	0	0	1	0	1	0
DG(18:1_18:3)	0	0	0	0	0	0	0	0	0	0	0	0	0	0	0	0	0	0	0	0	0	0	0	0	0	0	0	0	0	0	0	0	0	0	0	0	0	0	0	0	0	1	0	0	0	0.145235	1	0	1
DG(18:1_20:3)	0	0	0	0	0	0	0	0	0	0	0	0	0	0	0	0	0	0	0	0	0	0	0	0	0	1	0	0	0	0	0	0	0	0	0	0	0	0	0	0	0	0	0	0	0	0	0	1	0
DG(18:1_20:4)	0	0	0	0	0	0	0	0	0	0	0	0	0	0	0	0	0	0	0	0	0	0	0	0	0	0	0	0	0	0	0	0	0	0	0	0	0	0	1	0	0	0	0	0	0	0	0	0	1
DG(18:2_18:2)	0	0	0	0	0	0	0	0	0	0	0	0	0	0	0	0	0	0	0	0	0	0	0	0	0	0	0	0	0	0	0	0	0	0	0	0	1	1	0	0	0	0	0	1	0	0	1	0.162083	0
DG(18:2_20:4)	0	0	0	0	0	0	0	0	0	0	0	0	0	0	0	0	0	0	0	0	0	0	0	0	0	0	0	0	0	0	0	0	0	0	0	0	-0.0949382	0	1	0	0	0	0	0	0	0	0	0	0
dhCer(d18:0/16:0)	0	0	0	0	0	0	0	0	0	0	0	0	0	0	0	0	0	0	0	0	0	0	0	0	0	0	0.168891	0	0	0	0	0	0	0	0	0	0	0	0	0	0	0	0	0	0	0	0	0	0
dhCer(d18:0/18:0)	0	0	0	0	0	0	0	0	0	0	0	0	0	0	0	0	0	0	0	0	0	0	0	0	0	0	0	0.159247	0	0	-0.137767	0	0	0	0	0	0	0	0	0.102656	0	0	0	0	0	0	0	0	0
dhCer(d18:0/20:0)	0	0	0	0	0	-0.105309	0	0	0	0	0	0	0	0	0	0	0	0	0	0	0	0	0	0	0	0	0	0	0	0	0	0	0	0	0	0.116581	0	0	0	0	0	0	0	0	0	0	0	0	0
dhCer(d18:0/22:0)	0	0	0	0	0	0	0	0	0	0	0	0	0	0	0	0	0	0	0	0	0	0	0	0	0	0	0	0	0	1	0	0	0	0	0	0	0	0	0	0	0	0	0	0	0	0	0	0	0
dhCer(d18:0/24:0)	0	0	0	0	0	0	0	0	0	0	0	0	0	0	0	0	0	0	0	0	0	0	0	0	0	0	0	0	0	0	1	0	0	0	0	0	0	0	0	0	0	0	0	0	0	0	0	0	0
dhCer(d18:0/24:1)	0	0	0	0	0	0	0	0	0	0	0	0	0	0	0	0	0	0	0	0	0	0	0	0	0	0	0	0	0	0	0	1	0	0	0	0	0	0	0	0	0	0	0	0	0	0	0	0	0
GM3(d18:1/16:0)	0	0	0	0	0	0	0	0	0	0	0	0	0	0	0	0	0	0	0	0	0	0	0	0	0	0	0.108608	0	0	0	0	0	0	0	0	0	0	0	0	0	0	0	0	0	0	0	0	0	0
GM3(d18:1/18:0)	0	0	0	0	0	0	0	0	0	0	0	0	0	0	0	0	0	0	0	0	0	0	0	0	0	0	0	0	0	0	0	0	0	0	0	0	0	0	0	0	0	0	0	0	0	0	0	0	0
GM3(d18:1/20:0)	0	0	0	0	0	0	0	0	0	0	0	0	0	0	0	0	0	0	0	0	0	0	0	0	0	0	0	0	1	0	0	0	0	0	0	0	0	0	0	0	0	0	0	0	0	0	0	0	0
GM3(d18:1/22:0)	0	0	0	0	0	0	0	0	0	0	0	0	0	0	0	0	0	0	0	0	0	0	0	0	0	0	0	0	0	0	0	0	0	0	0	0	0	0	0	0	0	0	0	0	0	0	0	0	0
GM3(d18:1/24:0)	0	0	0	0	0	0	0	0	0	0	0	0	0	0	0	0	0	0	0	0	0	0	0	0	0	0	0	0	0	0	0	0	0	0	0	0	0	0	0	0	0	0	0	0	0	0	0	0	0
GM3(d18:1/24:1)	0	0	0	0	0	0	0	0	0	0	0	0	0	0	0	0	0	0	0	0	0	0	0	0	0	0	0	0	0	0	0	1	0	0	0	0	0	0	0	0	0	0	0	0	0	0	0	0	0
Hex2Cer(d18:1/16:0)	0	0	0	0	0	0	0	0	0	0	0	0	0	0	0	0	0	0	0	0	0	0	0	0	0	0	0	0	0	0	0	0	0	0	0	0	0	0	0	0	0	0	0	0	0	0	0	0	0
Hex2Cer(d18:1/18:0)	0	0	0	0	0	0	0	0	0	0	0	0	0	0	0	0	0	0	0	0	0	0	0	0	0	0	0	0	0	0	0	0	0	0	0	0	0	0	0	0	0	0	0	0	0	0	0	0	0
Hex2Cer(d18:1/20:0)	0	0	0	0	0	0	0	0	0	0	0	0	0	0	0	0	0	0	0	0	0	0	0	0	0	0	0	0	0	0	0	0	0	0	0	0	0	0	0	0	0	0	0	0	0	0	0	0	0
Hex2Cer(d18:1/22:0)	0	0	0	0	0	0	0	0	0	0	0	0	0	0	0	0	0	0	0	0	0	0	0	0	0	0	0	0	0	0	0	0	0	0	0	0	0	0	0	0	0	0	0	0	0	0	0	0	0
Hex2Cer(d18:1/24:0)	0	0	0	0	0	0	0	0	0	0	0	0	0	0	0	0	0	0	0	0	0	0	0	0	0	0	0	0	0	0	0	0	0	0	0	0	0	0	0	0	0	0	0	0	0	0	0	0	0
Hex2Cer(d18:1/24:1)	0	0	0	0	0	0	0	0	0	0	0	0	0	0	0	0	0	0	0	0	0	0	0	0	0	0	0	0	0	0	0	0	0	0	0	0	0	0	0	0	0	0	0	0	0	0	0	0	0
Hex3Cer(d18:1/16:0)	0	0	0	0	0	0	0	0	0	0	0	0	0	0	0	0	0	0	0	0	0	0	0	0	0	0	0	0	0	0	0	0	0	0	0	0	0	0	0	0	0	0	0	0	0	0	0	0	0
Hex3Cer(d18:1/18:0)	0	0	0	0	0	0	0	0	0	0	0	0	0	0	0	0	0	0	0	0	0	0	0	0	0	0	0	0	0	0	0	0	0	0	0	0	0	0	0	0	0	0	0	0	0	0	0	0	0
Hex3Cer(d18:1/20:0)	0	0	0	0	0	0	0	0	0	0	0	0	0	0	0	0	0	0	0	0	0	0	0	0	0	0	0	0	0	0	0	0	0	0	0	0	0	0	0	0	0	0	0	0	0	0	0	0	0
Hex3Cer(d18:1/22:0)	0	0	0	0	0	0	0	0	0	0	0	0	0	0	0	0	0	0	0	0	0	0	0	0	0	0	0	0	0	0	0	0	0	0	0	0	0	0	0	0	0	0	0	0	0	0	0	0	0
Hex3Cer(d18:1/24:0)	0	0	0	0	0	0	0	0	0	0	0	0	0	0	0	0	0	0	0	0	0	0	0	0	0	0	0	0	0	0	0	0	0	0	0	0	0	0	0	0	0	0	0	0	0	0	0	0	0
Hex3Cer(d18:1/24:1)	0	0	0	0	0	0	0	0	0	0	0	0	0	0	0	0	0	0	0	0	0	0	0	0	0	0	0	0	0	0	0	0	0	0	0	0	0	0	0	0	0	0	0	0	0	0	0	0	0
HexCer(d18:1/16:0)	0	0	0	0	0	0	0	0	0	0	0	0	0	0	0	0	0	0	0	0	0	0	0	0	0	0	0	0	0	0	0	0	0	0	0	0	0	0	0	0	0	0	0	0	0	0	0	0	0
HexCer(d18:1/18:0)	0	0	0	0	0	0	0	0	0	0	0	0	0	0	0	0	0	0	0	0	0	0	0	0	0	0	0	0	0	0	0	0	0	0	0	0	0	0	0	0	0	0	0	0	0	0	0	0	0
HexCer(d18:1/20:0)	0	0	0	0	0	0	0	0	0	0	0	0	0	0	0	0	0	0	0	0	0	0	0	0	0	0	0	0	0.0967443	0	0	0	0	0	0	0	0	0	0	0	0	0	0	0	0	0	0	0	0
HexCer(d18:1/22:0)	0	0	0	0	0	0	0	0	0	0	0	0	0	0	0	0	0	0	0	0	0	0	0	0	0	0	0	0	0	1	0	-0.140959	0	0	0	0	0	0	0	0	0	0	0	0	0	0	0	0	0
HexCer(d18:1/24:0)	0	0	0	0	0	0	0	0	0	0	0	0	0	0	0	0	0	0	0	0	0	0	0	0	0	0	0	0	0	0	0	0	0	0	0	0	0	0	0	0	0	0	0	0	0	0	0	0	0
HexCer(d18:1/24:1)	0	0	0	0	0	0	0	0	0	0	0	0	0	0	0	0	0	0	0	0	0	0	0	0	0	0	0	0	0	-0.118556	-0.109743	1	0	0	0	0	0	0	0	0	0	0	0	0	0	0	0	0	0
LPC(14:0)	1	0	0	0	0	0	0	0	0	0	0	0	0	0	0	0	0	0	0	0	0	0	0	0	0	0	0	0	0	0	0	0	0	0	0	0	0	0	0	0	0	0	0	0	0	0	0	0	0
LPC(15:0)	0	0.12749	0	0	0	0	0	0	0	0	0	0	0	0	0	0	0	0	0	0	0	0	0	0	0	0	0	0	0	0	0	0	0	0	0	0	0	0	0	0	0	0	0	0	0	0	0	0	0
LPC(16:0)	0	0	0	0	0	0	0	0	0	0	0	0	0	0	0	0	0	0	0	0	0	0	0	0	0	0	0	0	0	0	0	0	0	0	0	0	0	0	0	0	0	0	0	0	0	0	0	0	0
LPC(16:1)	0	0	0	0	0.156546	0	0	0	0	0	0	0	0	0	0	0	0	0	0	0	0	0	0	0	0	0	0	0	0	0	0	0	0	0	0	0	0	0	0	0	0	0	0	0	0	0	0	0	0
LPC(17:0)	0	0	0	0	0	0	0	0	0	0	0	0	0	0	0	0	0	0	0	0	0	0	0	0	0	0	0	0	0	0	0	0	0	0	0	0	0	0	0	0	0	0	0	0	0	0	0	0	0
LPC(17:1)	0	0	0	0	0	0	1	0	0	0	0	0	0	0	0	0	0	0	0	0	0	0	0	0	0	0	0	0	0	0	0	0	0	0	0	0	0	0	0	0	0	0	0	0	0	0	0	0	0
LPC(18:0)	0	0	0	0	0	0	0	0	0	0	0	0	0	0	0	0	0	0	0	0	0	0	0	0	0	0	0	0	0	0	0	0	0	0	0	0	0	0	0	0	0	0	0	0	0	0	0	0	0
LPC(18:1)	0	0	0	0	0	0	0	0	1	0	0	0	0	0	0	0	0	0	0	0	0	0	0	0	0	0	0	0	0	0	0	0	0	0	0	0	0	0	0	0	0	0	0	0	0	0	0	0	0
LPC(18:2)	0	0	0	0	0	0	0	0	0	0	-0.116577	0	0	0	0	0	0	0	0	0	0	0	0	0	0	0	0	0	0	0	0	0	0	0	0	0	0	0	0	0	0	0	0	0	0	0	0	-0.0939027	0
LPC(18:3)	0	0	0	0	0	0	0	0	0	0	1	0	0	0	0	0	0	0	0	0	0	0	0	0	0	0	0	0	0	0	0	0	0	0	0	0	0	0	0	0	0	0	0	0	0	0	0	1	0
LPC(20:0)	0	0	0	0	0	0	0	0	0	0	0	0	0	0	0	0	0	0	0	0	0	0	0	0	0	0	0	1	1	0	0	0	0	0	0	0	0	0	0	0	0	0	0	0	0	0	0	0	0
LPC(20:1)	0	0	0	0	0	0	0	0	0	0	0	1	0	0	0	0	0	0	0	0	0	0	0	0	0	0	0	0	0	0	0	0	0	0	0	0	0	0	0	0	0	0	0	0	0	0	0	0	0
LPC(20:2)	0	0	0	0	0	0	0	0	0	0	0	0	1	0	0	0	0	0	0	0	0	0	0	0	0	0	0	0	0	0	0	0	0	0	0	0	0	0	0	0	0	0	0	0	0	0	0	0	0
LPC(20:3)	0	0	0	0	0	0	0	0	0	0	0.0961145	0	0	1	0	0	0	0	0	0	0	0	0	0	0	0	0	0	0	0	0	0	0	0	0	0	0	0	0	0	0	0	0	0	0	0	0	0	0.100643
LPC(20:4)	0	0	0	0	0	0	0	0	0	0	0	0	0	0	1	-0.0977328	0	0	0	0	0	0	0	0	0	0	0	0	0	0	0	0	0	0	0	0	0	0	0	0	0	0	0	0	0	0	0	0	0
LPC(20:5)	0	0	0	0	0	0	0	0	0	0	0	0	0	0	-0.0984509	1	0	0	0	0	-0.138071	0	0	0	0	0	0	0	0	0	0	0	0	0	0	0	0	0	0	0	0	0	0	0	0	0	0	0	0
LPC(22:0)	0	0	0	0	0	0	0	0	0	0	0	0	0	0	0	0	0	0	0	0	0	0	0	0	0	0	0	0	0	1	0	-0.139041	0	0	0	0	0	0	0	0	0	0	0	0	0	0	0	0	0
LPC(22:1)	0	0	0	0	0	0	0	0	0	0	0	0.112299	0	0	0	0	0	1	0	0	0	0	0	0	0	0	0	0	0	0	0	0.0933801	0	0	0	0	0	0	0	0	0	0	0	0	0	0	0	0	0
LPC(22:5)	0	0	0	0	0	0	0	0	0	0	0	0	0	-0.0925879	-0.100397	0	0	0	0	1	-0.132235	0	0	0	0	0	0	0	0	0	0	0	0	0	0	0	0	0	0	1	0	0	0	0	0	0	0	0	0
LPC(22:6)	0	0	0	0	0	0	0	0	0	0	0	0	0	0	0	0	0	0	0	-0.11784	1	0	0	0	0	0	0	0	0	0	0	0	0	0	0	0	0	0	0	0	0	0	0	0	0	0	0	0	0
LPC(24:0)	0	0	0	0	0	0	0	0	0	0	0	0	0	0	0	0	0	0	0	0	0	0	0	0	0	0	0	0	0	0	0	0	0	0	0	0	0	0	0	0	0	0	0	0	0	0	0	0	0
LPC(26:0)	0	0	0	0	0	0	0	0	0	0	0	0	0	0	0	0	0	0	0	0	0	0	0	0	0	0	0	0	0	0	0	0	0	0	0	0	0	0	0	0	0	0	0	0	0	0	0	0	0
LPC(O-16:0)	0	0	0	0	0	0	0	0	0	0	0	0	0	0	0	0	0	0	0	0	0	0	0	0	0	0	0	0	0	0	0	0	0	0	0	0	0	0	0	0	0	0	0	0	0	0	0	0	0
LPC(O-22:0)	0	0	0	0	0	0	0	0	0	0	0	0	0	0	0	0	0	0	0	0	0	0	0	0	0	0	0	0	0	0	0	0	0	0	0	0	0	0	0	0	0	0	0	0	0	0	0	0	0
LPC(O-22:1)	0	0	0	0	0	0	0	0	0	0	0	0	0	0	0	0	0	0	0	0	0	0	0	0	0	0	0	0	0	0	0	0	0	0	0	0	0	0	0	0	0	0	0	0	0	0	0	0	0
LPC(O-24:0)	0	0	0	0	0	0	0	0	0	0	0	0	0	0	0	0	0	0	0	0	0	0	0	0	0	0	0	0	0	0	0	0	0	0	0	0	0	0	0	0	0	0	0	0	0	0	0	0	0
LPC(O-24:1)	0	0	0	0	0	0	0	0	0	0	0	0	0	0	0	0	0	0	0	0	0	0	0	0	0	0	0	0	0	0	0	0	0	0	0	0	0	0	0	0	0	0	0	0	0	0	0	0	0
LPC(O-24:2)	0	0	0	0	0	0	0	0	0	0	0	0	0	0	0	0	0	0	0	-0.0993012	0	0	0	0	0	0	0	0	0	0	0	0	0	0	0	0	0	0	0	0	0	0	0	0	0	0	0	0	0
LPE(16:0)	0	0	0	0	0	0	0	0	0	0	0	0	0	0	0	0	0	0	0	0	0	0	0	0	0	0	0	0	0	0	0	0	0	0	0	0	0	0	0	0	0	0	0	0	0	0	0	0	0
LPE(18:0)	0	0	0	0	0	0	0	0	0	0	0	0	0	0	0	0	0	0	0	0	0	0	0	0	0	0	0	0	0	0	0	0	0	0	0	0	0	0	0	0	0	0	0	0	0.0993461	0	0	0	0
LPE(18:1)	0	0	0	0	0	0	0	0	0	0	0	0	0	0	0	0	0	0	0	0	0	0	0	0	0	0	0	0	0	0	0	0	0	0	0	0	0	0	0	0	0	0	0	0	0	0	0	0	0
LPE(18:2)	0	0	0	0	0	0	0	0	0	0	0	0	0	0	0	0	0	0	0	0	0	0	0	0	0	0	0	0	0	0	0	0	0	0	0	0	0	0	0	0	0	0	0	0	0	0	0	0	0
LPE(20:4)	0	0	0	0	0	0	0	0	0	0	0	0	0	0	0	0	0	0	0	0	0	0	0	0	0	0	0	0	0	0	0	0	0	0	0	0	0	0	0	0	0	0	0	0	0	0	0	0	0
LPE(22:6)	0	0	0	0	0	0	0	0	0	0	0	0	0	0	0	0	0	0	0	0	0	0	0	0	0	0	0	0	0	0	0	0	0	0	0	0	0	0	0	0	0	0	0	0	0	0	0	0	0
LPI(18:0)	0	0	0	0	0	0	0	0	0	0	0	0	0	0	0	0	0	0	0	0	0	0	0	0	0	0	0	0	0	0	0	0	0	0	0	0	0	0	0	0	0	0	0	0	0	-0.102776	0	0	0
LPI(18:1)	0	0	0	0	0	0	0	0	0	0	0	0	0	0	0	0	0	0	0	0	0	0	0	0	0	0	0	0	0	0	0	0	0	0	0	0	0	0	0	0	0	0	0	0	0	0	0	0	0
LPI(18:2)	0	0	0	0	0	0	0	0	0	0	0	0	0	0	0	0	0	0	0	0	0	0	0	0	0	0	0	0	0	0	0	0	0	0	0	0	0	0	0	0	0	0	0	0	0	0	0	0	0
LPI(20:4)	0	0	0	0	0	0	0	0	0	0	0	0	0	0	0	0	0	0	0	0	0	0	0	0	0	0	0	0	0	0	0	0	0	0	0	0	0	0	0	0	0	0	0	0	0	0	0	0	0
PC(14:0_16:0)	0.0899689	0	0	0	0	0	0	0	0	0	0	0	0	0	0	0	0	0	0	0	0	0	0	0	0	0	0	0	0	0	0	0	0	0	0	0	0	0	0	0	0	0	0	0	0	0	0	0	0
PC(14:0_20:4)	0	0	0	0	0	0	0	0	0	0	0	0	0	0	0	0	0	0	0	0	0	0	0	0	0	0	0	0	0	0	0	0	0	0	0	0	0	0	0	0	0	0	0	0	0	0	0	0	0
PC(15:0_20:4)	0	0	0	0	0	0	0	0	0	0	0	0	0	0	0	0	0	0	0	0	0	0	0	0	0	0	0	0	0	0	0	0	0	0	0	0	0	0	0	0	0	0	0	0	0	0	0	0	0
PC(15:0_22:6)	0	0	0	0	0	0	0	0	0	0	0	0	0	0	0	0	0	0	0	0	0	0	0	0	0	0	0	0	0	0	0	0	0	0	0	0	0	0	0	0	0	0	0	0	0	0	0	0	0
PC(16:0_16:0)	0	0	0	0	0	0	0	0	0	0	0	0	0	0	0	0	0	0	0	0	0	0	0	0	0	0	0	0	0	0	0	0	0	0	0	0	0	0	0	0	0	0	0	0	0	0	0	0	0
PC(16:0_18:0)	0	0	0	0	0	0	0	1	0	0	0	0	0	0	0	0	0	0	0	0	0	0	0	0	0	0	0	0	0	0	0	0	0	0	0	0	0	0	0	0	0	0	0	0	0	0	0	0	0
PC(16:0_18:1)	0	0	0	0	0	0	0	0	0	0	0	0	0	0	0	0	0	0	0	0	0	0	0	0	0	0	0	0	0	0	0	0	0	0	0	0	0	0	0	0	0	0	0	0	0	0	0	0	0
PC(16:0_18:2)	0	0	0	0	0	0	0	0	0	0	0	0	0	0	0	0	0	0	0	0	0	0	0	0	0	0	0	0	0	0	0	0	0	0	0	0	0	0	0	0	0	0	0	0	0	0	0	0	0
PC(16:0_20:4)	0	0	0	0	0	0	0	0	0	0	0	0	0	0	0	0	0	0	0	0	0	0	0	0	0	0	0	0	0	0	0	0	0	0	0	0	0	0	0	0	0	0	0	0	0	0	0	0	0
PC(16:0_22:6)	0	0	0	0	0	0	0	0	0	0	0	0	0	0	0	0	0	0	0	0	0	0	0	0	0	0	0	0	0	0	0	0	0	0	0	0	0	0	0	0	0	0	0	0	0	0	0	0	0
PC(18:0_18:1)	0	0	0	0	0	0	0	0	0	0	0.103769	0	0	0	0	0	0	0	0	0	0	0	0	0	0	0	0	0	0	0.0995603	0	0	0	0	0	0	0	0	0	0	0	0	0	0	0	0	0	0	0
PC(18:0_20:3)	0	0	0	0	0	0	0	0	0	0	0	0	0	1	0	0	0	0	0	0	0	0	0	0	0	0	0	0	0	0	0	0	0	0	0	0	0	0	0	0	0	0	0	0	0	0	0	0	0
PC(18:0_22:6)	0	0	0	0	0	0	0	0	0	0	0	0	0	0	0	0	0	0	0	0	1	0	0	0	0	0	0	0	0	0	0	0	0	0	0	0	0	0	0	0	0	0	0	0	0	0	0	0	0
PC(18:2_18:2)	0	0	0	0	0	0	0	0	0	0	0	0	0	0	0	0	0	0	0	0	0	0	0	0	0	0	0	0	0	0	0	0	0	0	0	0	0	0	0	0	0	0	0	0	0	0	0	0	0
PC(28:0)	0	0	0	0	0	0	0	0	0	0	0	0	0	0	0	0	0	0	0	0	0	0	0	0	0	0	0	0	0	0	0	0	0	0.10465	0	0	0	0	0	0	0	0	0	0	0	0	0	0	0
PC(31:0)	0	0	0	0	0	0	0	0	0	0	0	0	0	0	0	0	0	0	0	0	0	0	0	0	0	0	0	0	0	0	0	0	0	0	0	0	0	0	0	0	0	0	0	0	0	0	0	0	0
PC(32:1)	0	0	0	0	0	0	0	0	0	0	0	0	0	0	0	0	0	0	0	0	0	0	0	0	0	0	0	0	0	0	0	0	0	0	0	0	0	0	0	0	0	0	0	0	0	0	0	0	0
PC(32:2)	0	0	0	0	0	0	0	0	0	0	0	0	0	0	0	0	0	0	0	0	0	0	0	0	0	0	0	0	0	0	0	0	0	0	0	0	0	0	0	0	0	0	0	0	0	0	0	0	0
PC(33:0)	0	0	0	0	0	0	0	0	0	0	0	0	0	0	0	0	0	0	0	0	0	0	0	0	0	0	0	0	0	0	0	0	0	0	0	0	0	0	0	0	0	0	0	0	0	0	0	0	0
PC(33:1)	0	0	0	0	0	0	0	0	0	0	0	0	0	0	0	0	0	0	0	0	0	0	0	0	0	0	0	0	0	0	0	0	0	0	0	0	0	0	0	0	0	0	0	0	0	0	0	0	0
PC(33:2)	0	0	0	0	0	0	0	0	0	0	0	0	0	0	0	0	0	0	0	0	0	0	0	0	0	0	0	0	0	0	0	0	0	0	0	0	0	0	0	0	0	0	0	0	0	0	0	0	0
PC(34:3)	0	0	0	0	0	0	0	0	0	0	0	0	0	0	0	0	0	0	0	0	0	0	0	0	0	0	0	0	0	0	0	0	0	0	0	0	0	0	0	0	0	0	0	0	0	0	0	0	0
PC(34:5)	0	0	0	0	0	0	0	0	0	0	0	0	0	0	0	0	0	0	0	0	0	0	0	0	0	0	0	0	0	0	0	0	0	0	0	0	0	0	0	0	0	0	0	0	0	0	0	0	0
PC(35:1)	0	0	0	0	0	0	0	0	0	0	0	0	0	0	0	0	0	0	0	0	0	0	0	0	0	0	0	0	0	0	0	0	0	0	0	0	0	0	0	0	0	0	0	0	0	0	0	0	0
PC(35:2)	0	0	0	0	0	0	0	0	0	0	0	0	0	0	0	0	0	0	0	0	0	0	0	0	0	0	0	0	0	0	0	0	0	0	0	0	0	0	0	0	0	0	0	0	0	0	0	0	0
PC(35:3)	0	0	0	0	0	0	0	0	0	0	0	0	0	0	0	0	0	0	0	0	0	0	0	0	0	0	0	0	0	0	0	0	0	0	0	0	0	0	0	0	0	0	0	0	0	0	0	0	0
PC(36:2)	0	0	0	0	0	0	0	0	0	0	0	0	0	0	0	0	0	0	0	0	0	0	0	0	0	0	0	0	0	0	0	0	0	0	0	0	0	0	0	0	0	0	0	0	0	0	0	0	0
PC(36:3)	0	0	0	0	0	0	0	0	0	0	0	0	0	0	0	0	0	0	0	0	0	0	0	0	0	0	0	0	0	0	0	0	0	0	0	0	0	0	0	0	0	0	0	0	0	0	0	0	0
PC(36:5)	0	0	0	0	0	0	0	0	0	0	0	0	0	0	0	0	0	0	0	0	0	0	0	0	0	0	0	0	0	0	0	0	0	0	0	0	0	0	0	0	0	0	0	0	0	0	0	0	0
PC(36:6)	0	0	0	0	0	0	0	0	0	0	0	0	0	0	0	0	0	0	0	0	0	0	0	0	0	0	0	0	0	0	0	0	0	0	0	0	0	0	0	0	0	0	0	0	0	0	0	0	0
PC(37:4)	0	0	0	0	0	0	0	0	0	0	0	0	0	0	0	0	0	0	0	0	0	0	0	0	0	0	0	0	0	0	0	0	0	0	0	0	0	0	0	0	0	0	0	0	0	0	0	0	0
PC(38:4)	0	0	0	0	0	0	0	0	0	0	0	0	0	0	0	0	0	0	0	0	0	0	0	0	0	0	0	0	0	0	0	0	0	0	0	0	0	0	0	0	0	0	0	0	0	0	0	0	0
PC(38:5)	0	0	0	0	0	0	0	0	0	0	0	0	0	0	0	0	0	0	0	0	0	0	0	0	0	0	0	0	0	0	0	0	0	0	0	0	0	0	0	0	0	0	0	0	0	0	0	0	0
PC(38:6) (a)	0	0	0	0	0	0	0	0	0	0	0	0	0	0	0	0	0	0	0	0	0	0	0	0	0	0	0	0	0	0	0	0	0	0	0	0	0	0	0	0	0	0	0	0	0	0	0	0	0
PC(38:7)	0	0	0	0	0	0	0	0	0	0	0	0	0	0	0	0	0	0	0	0	0	0	0	0	0	0	0	0	0	0	0	0	0	0	0	0	0	0	0	0	0	0	0	0	0	0	0	0	0
PC(39:5)	0	0	0	0	0	0	0	0	0	0	0	0	0	0	0	0	0	0	0	0	0	0	0	0	0	0	0	0	0	0	0	0	0	0	0	0	0	0	0	0	0	0	0	0	0	0	0	0	0
PC(39:6)	0	0	0	0	0	0	0	0	0	0	0	0	0	0	0	0	0	0	0	0	0	0	0	0	0	0	0	0	0	0	0	0	0	0	0	0	0	0	0	0	0	0	0	0	0	0	0	0	0
PC(40:4)	0	0	0	0	0	0	0	0	0	0	0	0	0	0	0	-0.142225	0	0	1	0.127831	0	0	0	0	0	0	0	0	0	0	0	0	0	0	0	0	0	0	0	0	0	0	0	0	0	0	0	0	0
PC(40:5)	0	0	0	0	0	0	0	0	0	0	0	0	0	0	0	0	0	0	0	0	0	0	0	0	0	0	0	0	0	0	0	0	0	0	0	0	0	0	0	0	0	0	0	0	0	0	0	0	0
PC(40:7)	0	0	0	0	0	0	0	0	0	0	0	0	0	0	0	0	0	0	0	0	0	0	0	0	0	0	0	0	0	0	0	0	0	0	0	0	0	0	0	0	0	0	0	0	0	0	0	0	0
PC(40:8)	0	0	0	0	0	0	0	0	0	0	0	0	0	0	0	0	0	0	0	0	0	0	0	0	0	0	0	0	0	0	0	0	0	0	0	0	0	0	0	0	0	0	0	0	0	0	0	0	0
PC(O-16:0/16:0)	0	0	0	0	0	0	0	0	0	0	0	0	0	0	0	0	0	0	0	0	0	0	0	0	0	0	0	0	0	0	0	0	0	0	0	0	0	0	0	0	0	0	0	0	0	0	0	0	0
PC(O-16:0/20:4)	0	0	0	0	0	0	0	0	0	0	0	0	0	0	0	0	0	0	0	0	0	0	0	0	0	0	0	0	0	0	0	0	0	0	0	0	0	0	0	0	0	0	0	0	0	0	0	0	0
PC(O-18:0/18:1)	0	0	0	0	0	0	0	0	0	0	0	0	0	0	0	0	0	0	0	0	0	0	0	0	0	0	0	0	0	0	0	0	0	0	0	0	0	0	0	0	0	0	0	0	0	0	0	0	0
PC(O-18:0/20:4)	0	0	0	0	0	0	0	0	0	0	0	0	0	0	0	0	0	0	0	0	0	0	0	0	0	0	0	0	0	0	0	0	0	0	0	0	0	0	0	0	0	0	0	0	0	0	0	0	0
PC(O-18:0/22:6)	0	0	0	0	0	0	0	0	0	0	0	0	0	0	0	0	0	0	0	0	0	0	0	0	0	0	0	0	0	0	0	0	0	0	0	0	0	0	0	0	0	0	0	0	0	0	0	0	0
PC(O-32:1)	0	0	0	0	0	0	0	0	0	0	0	0	0	0	0	0	0	0	0	0	0	0	0	0	0	0	0	0	0	0	0	0	0	0	0	0	0	0	0	0	0	0	0	0	0	0	0	0	0
PC(O-32:2)	0	0	0	0	0	0	0	0	0	0	0	0	0	0	0	0	0	0	0	0	0	0	0	0	0	0	0	0	0	0	0	0	0	0	0	0	0	0	0	0	0	0	0	0	0	0	0	0	0
PC(O-34:1)	0	0	0	0	0	0	0	0	0	0	0	0	0	0	0	0	0	0	0	0	0	0	0	0	0	0	0	0	0	0	0	0	0	0	0	0	0	0	0	0	0	0	0	0	0	0	0	0	0
PC(O-34:4)	0	0	0	0	0	0	0	0	0	0	0	0	0	0	0	0	0	0	0	0	0	0	0	0	0	0	0	0	0	0	0	0	0	0	0	0	0	0	0	0	0	0	0	0	0	0	0	0	0
PC(O-36:0)	0	0	0	0	0	0	0	0	0	0	0	0	0	0	0	0	0	0	0	0	0	0	0	0	0	0	0	0	0	0	0	0	0	0	0	0	0	0	0	0	0	0	0	0	0	0	0	0	0
PC(O-36:2)	0	0	0	0	0	0	0	0	0	0	0	0	0	0	0	0	0	0	0	0	0	0	0	0	0	0	0	0	0	0	0	0	0	0	0	0	0	0	0	0	0	0	0	0	0	0	0	0	0
PC(O-36:3)	0	0	0	0	0	0	0	0	0	0	0	0	0	0	0	0	0	0	0	0	0	0	0	0	0	0	0	0	0	0	0	0	0	0	0	0	0	0	0	0	0	0	0	0	0	0	0	0	0
PC(O-36:5)	0	0	0	0	0	0	0	0	0	0	0	0	0	0	0	0.12555	0	0	0	0	0	0	0	0	0	0	0	0	0	0	0	0	0	0	0	0	0	0	0	0	0	0	0	0	0	0	0	0	0
PC(O-38:5)	0	0	0	0	0	0	0	0	0	0	0	0	0	0	0	0	0	0	0	0	0	0	0	0	0	0	0	0	0	0	0	0	0	0	0	0	0	0	0	0	0	0	0	0	0	0	0	0	0
PC(O-40:5)	0	0	0	0	0	0	0	0	0	0	0	0	0	0	0	0	0	0	0	0	0	0	0	0	0	0	0	0	0	0	0	0	0	0	0	0	0	0	0	0	0	0	0	0	0	0	0	0	0
PC(P-16:0/14:0)	0	0	0	0	0	0	0	0	0	0	0	0	0	0	0	0	0	0	0	0	0	0	0	0	0	0	0	0	0	0	0	0	0	0	0	0	0	0	0	0	0	0	0	0	0	0	0	0	0
PC(P-16:0/16:0)	0	0	0	0	0	0	0	0	0	0	0	0	0	0	0	0	0	0	0	0	0	0	0	0	0	0	0	0	0	0	0	0	0	0	0	0	0	0	0	0	0	0	0	0	0	0	0	0	0
PC(P-16:0/16:1)	0	0	0	0	0	0	0	0	0	0	0	0	0	0	0	0	0	0	0	0	0	0	0	0	0	0	0	0	0	0	0	0	0	0	0	0	0	0	0	0	0	0	0	0	0	0	0	0	0
PC(P-16:0/18:1)	0	0	0	0	0	0	0	0	0	0	0	0	0	0	0	0	0	0	0	0	0	0	0	0	0	0	0	0	0	0	0	0	0	0	0	0	0	0	0	0	0	0	0	0	0	0	0	0	0
PC(P-16:0/18:2)	0	0	0	0	0	0	0	0	0	0	0	0	0	0	0	0	0	0	0	0	0	0	0	0	0	0	0	0	0	0	0	0	0	0	0	0	0	0	0	0	0	0	0	0	0	0	0	0	0
PC(P-16:0/18:3)	0	0	0	0	0	0	0	0	0	0	0	0	0	0	0	0	0	0	0	0	0	0	0	0	0	0	0	0	0	0	0	0	0	0	0	0	0	0	0	0	0	0	0	0	0	0	0	0	0
PC(P-16:0/20:4)	0	0	0	0	0	0	0	0	0	0	0	0	0	0	0	0	0	0	0	0	0	0	0	0	0	0	0	0	0	0	0	0	0	0	0	0	0	0	0	0	0	0	0	0	0	0	0	0	0
PC(P-16:0/20:5)	0	0	0	0	0	0	0	0	0	0	0	0	0	0	0	1	0	0	0	0	0	0	0	0	0	0	0	0	0	0	0	0	0	0	0	0	0	0	0	0	0	0	0	0	0	0	0	0	0
PC(P-16:0/22:6)	0	0	0	0	0	0	0	0	0	0	0	0	0	0	0	0	0	0	0	0	0	0	0	0	0	0	0	0	0	0	0	0	0	0	0	0	0	0	0	0	0	0	0	0	0	0	0	0	0
PC(P-18:0/20:4)	0	0	0	0	0	0	0	0	0	0	0	0	0	0	0	0	0	0	0	0	0	0	0	0	0	0	0	0	0	0	0	0	0	0	0	0	0	0	0	0	0	0	0	0	0	0	0	0	0
PC(P-36:2)	0	0	0	0	0	0	0	0	0	0	0	0	0	0	0	0	0	0	0	0	0	0	0	0	0	0	0	0	0	0	0	0	0	0	0	0	0	0	0	0	0	0	0	0	0	0	0	0	0
PC(P-38:5)	0	0	0	0	0	0	0	0	0	0	0	0	0	0	0	0	0	0	0	0	0	0	0	0	0	0	0	0	0	0	0	0	0	0	0	0	0	0	0	0	0	0	0	0	0	0	0	0	0
PE(16:0_16:0)	0	0	0	0	0	0	0	0	0	0	0	0	0	0	0	0	0	0	0	0	0	0	0	0	0	0	0	0	0	0	0	0	0	0	0	0	0	0	0	0	0	0	0	0	0	0	0	0	0
PE(16:0_16:1)	0	0	0	0	0	0	0	0	0	0	0	0	0	0	0	0	0	0	0	0	0	0	0	0	0	0	0	0	0	0	0	0	0	0	0	0	0	0	0	0	0	0	0	0	0	0	0	0	0
PE(16:0_18:1)	0	0	0	0	0	0	0	0	0	0	0	0	0	0	0	0	0	0	0	0	0	0	0	0	0	0	0	0	0	0	0	0	0	0	0	0	0	0	0	0	0	0	0	0	0	0	0	0	0
PE(16:0_18:2)	0	0	0	0	0	0	0	0	0	0	0	0	0	0	0	0	0	0	0	0	0	0	0	0	0	0	0	0	0	0	0	0	0	0	0	0	0	0	0	0	0	0	0	0	0	0	0	0	0
PE(16:0_20:4)	0	0	0	0	0	0	0	0	0	0	0	0	0	0	0	0	0	0	0	0	0	0	0	0	0	0	0	0	0	0	0	0	0	0	0	0	0	0	0	0	0	0	0	0	0	0	0	0	1
PE(16:0_22:6)	0	0	0	0	0	0	0	0	0	0	0	0	0	0	0	0	0	0	0	0	0	0	0	0	0	0	0	0	0	0	0	0	0	0	0	0	0	0	0	0	0	0	0	0	0	0	0	0	0
PE(18:0_18:1)	0	0	0	0	0	0	0	0	0	0	0	0	0	0	0	0	0	0	0	0	0	0	0	0	0	0	0	0	0	0	0	0	0	0	0	0	0	0	0	0	0	0	0	0	0	0	0	0	0
PE(18:0_20:4)	0	0	0	0	0	0	0	0	0	0	0	0	0	0	0	0	0	0	0	0	0	0	0	0	0	0	0	0	0	0	0	0	0	0	0	0	0	0	0	0	0	0	0	0	0	0	0	0	0
PE(18:0_22:6)	0	0	0	0	0	0	0	0	0	0	0	0	0	0	0	0	0	0	0	0	0	0	0	0	0	0	0	0	0	0	0	0	0	0	0	0	0	0	0	0	0	0	0	0	0	0	0	0	0
PE(34:3)	0	0	0	0	0	0	0	0	0	0	0	0	0	0	0	0	0	0	0	0	0	0	0	0	0	0	0	0	0	0	0	0	0	0	0	0	0	0	0	0	0	0	0	0	0	0	0	0	0
PE(35:1)	0	0	0	0	0	0	0	0	0	0	0	0	0	0	0	0	0	0	0	0	0	0	0	0	0	0	0	0	0	0	0	0	0	0	0	0	0	0	0	0	0	0	0	0	0	0	0	0	0
PE(35:2)	0	0	0	0	0	0	0	0	0	0	0	0	0	0	0	0	0	0	0	0	0	0	0	0	0	0	0	0	0	0	0	0	0	0	0	0	0	0	0	0	0	0	0	0	0	0	0	0	0
PE(36:0)	0	0	0	0	0	0	0	0	0	0	0	0	0	0	0	0	0	0	0	0	0	0	0	0	0	0	0	0	0	0	0	0	0	0	0	0	0	0	0	0	0	0	0	0	0	0	0	0	0
PE(36:2)	0	0	0	0	0	0	0	0	0	0	0	0	0	0	0	0	0	0	0	0	0	0	0	0	0	0	0	0	0	0	0	0	0	0	0	0	0	0	0	0	0	0	0	0	0	0	0	0	0
PE(36:3)	0	0	0	0	0	0	0	0	0	0	0	0	0	0	0	0	0	0	0	0	0	0	0	0	0	0	0	0	0	0	0	0	0	0	0	0	0	0	0	0	0	0	0	0	0	0	0	0	0
PE(36:5)	0	0	0	0	0	0	0	0	0	0	0	0	0	0	0	0	0	0	0	0	0	0	0	0	0	0	0	0	0	0	0	0	0	0	0	0	0	0	0	0	0	0	0	0	0	0	0	0	0
PE(38:3)	0	0	0	0	0	0	0	0	0	0	0	0	0	0.0969797	0	0	0	0	0	0	0	0	0	0	0	0	0	0	0	0	0	0	0	0	0	0	0	0	0	0	0	0	0	0	0	0	0	0	0
PE(38:5)	0	0	0	0	0	0	0	0	0	0	0	0	0	0	0	0	0	0	0	0	0	0	0	0	0	0	0	0	0	0	0	0	0	0	0	0	0	0	0	0	0	0	0	0	0	0	0	0	0
PE(40:4)	0	0	0	0	0	0	0	0	0	0	0	0	0	0	0	0	0	0	0	0	0	0	0	0	0	0	0	0	0	0	0	0	0	0	0	0	0	0	0	0	0	0	0	0	0	0	0	0	0
PE(40:5)	0	0	0	0	0	0	0	0	0	0	0	0	0	0	0	0	0	0	0	1	0	0	0	0	0	0	0	0	0	0	0	0	0	0	0	0	0	0	0	0	0	0	0	0	0	0	0	0	0
PE(40:7)	0	0	0	0	0	0	0	0	0	0	0	0	0	0	0	0	0	0	0	0	0	0	0	0	0	0	0	0	0	0	0	0	0	0	0	0	0	0	0	0	0	0	0	0	0	0	0	0	0
PE(O-16:0/18:2)	0	0	0	0	0	0	0	0	0	0	0	0	0	0	0	0	0	0	0	0	0	0	0	0	0	0	0	0	0	0	0	0	0	0	0	0	0	0	0	0	0	0	0	0	0	0	0	0	0
PE(O-18:0/22:5)	0	0	0	0	0	0	0	0	0	0	0	0	0	0	0	0	0	0	0	0	0	0	0	0	0	0	0	0	0	0	0	0	0	0	0	0	0	0	0	0	0	0	0	0	0	0	0	0	0
PE(O-34:1)	0	0	0	0	0	0	0	0	0	0	0	0	0	0	0	0	0	0	0	0	0	0	0	0	0	0	0	0	0	0	0	0	0	0	0	0	0	0	0	0	0	0	0	0	0	0	0	0	0
PE(O-36:3)	0	0	0	0	0	0	0	0	0	0	0	0	0	0	0	0	0	0	0	0	0	0	0	0	0	0	0	0	0	0	0	0	0	0	0	0	0	0	0	0	0	0	0	0	0	0	0	0	0
PE(O-36:5)	0	0	0	0	0	0	0	0	0	0	0	0	0	0	0	0	0	0	0	0	0	0	0	0	0	0	0	0	0	0	0	0	0	0	0	0	0	0	0	0	0	0	0	0	0	0	0	0	0
PE(O-38:4)	0	0	0	0	0	0	0	0	0	0	0	0	0	0	0	0	0	0	0	0	0	0	0	0	0	0	0	0	0	0	0	0	0	0	0	0	0	0	0	0	0	0	0	0	0	0	0	0	0
PE(O-38:5)	0	0	0	0	0	0	0	0	0	0	0	0	0	0	0	0	0	0	0	0	0	0	0	0	0	0	0	0	0	0	0	0	0	0	0	0	0	0	0	0	0	0	0	0	0	0	0	0	0
PE(P-16:0/18:1)	0	0	0	0	0	0	0	0	0	0	0	0	0	0	0	0	0	0	0	0	0	0	0	0	0	0	0	0	0	0	0	0	0	0	0	0	0	0	0	0	0	0	0	0	0	0	0	0	0
PE(P-16:0/18:2)	0	0	0	0	0	0	0	0	0	0	0	0	0	0	0	0	0	0	0	0	0	0	0	0	0	0	0	0	0	0	0	0	0	0	0	0	0	0	0	0	0	0	0	0	0	0	0	0	0
PE(P-16:0/20:4)	0	0	0	0	0	0	0	0	0	0	0	0	0	0	0	0	0	0	0	0	0	0	0	0	0	0	0	0	0	0	0	0	0	0	0	0	0	0	0	0	0	0	0	0	0	0	0	0	0
PE(P-18:0/18:1)	0	0	0	0	0	0	0	0	0	0	0	0	0	0	0	0	0	0	0	0	0	0	0	0	0	0	0	0	0	0	0	0	0	0	0	0	0	0	0	0	0	0	0	0	0	0	0	0	0
PE(P-18:0/18:2)	0	0	0	0	0	0	0	0	0	0	0	0	0	0	0	0	0	0	0	0	0	0	0	0	0	0	0	0	0	0	0	0	0	0	0	0	0	0	0	0	0	0	0	0	0	0	0	0	0
PE(P-18:0/20:4)	0	0	0	0	0	0	0	0	0	0	0	0	0	0	0	0	0	0	0	0	0	0	0	0	0	0	0	0	0	0	0	0	0	0	0	0	0	0	0	0	0	0	0	0	0	0	0	0	0
PE(P-18:0/22:6)	0	0	0	0	0	0	0	0	0	0	0	0	0	0	0	0	0	0	0	0	0	0	0	0	0	0	0	0	0	0	0	0	0	0	0	0	0	0	0	0	0	0	0	0	0	0	0	0	0
PE(P-20:0/20:4)	0	0	0	0	0	0	0	0	0	0	0	0	0	0	0	0	0	0	0	0	0	0	0	0	0	0	0	0	0	0	0	0	0	0	0	0	0	0	0	0	0	0	0	0	0	0	0	0	0
PE(P-38:5)	0	0	0	0	0	0	0	0	0	0	0	0	0	0	0	0	0	0	0	0	0	0	0	0	0	0	0	0	0	0	0	0	0	0	0	0	0	0	0	0	0	0	0	0	0	0	0	0	0
PE(P-38:6)	0	0	0	0	0	0	0	0	0	0	0	0	0	0	0	0	0	0	0	0	0	0	0	0	0	0	0	0	0	0	0	0	0	0	0	0	0	0	0	0	0	0	0	0	0	0	0	0	0
PE(P-40:5)	0	0	0	0	0	0	0	0	0	0	0	0	0	0	0	0	0	0	0	0	0	0	0	0	0	0	0	0	0	0	0	0	0	0	0	0	0	0	0	0	0	0	0	0	0	0	0	0	0
PG(34:1)	0	0	0	0	0	0	0	0	0	0	0	0	0	0	0	0	0	0	0	0	0	0	0	0	0	0	0	0	0	0	0	0	0	0	0	0	0	0	0	0	0	0	0	0	0	0	0	0	0
PG(36:1)	0	0	0	0	0	0	0	0	0	0	0	0	0	0	0	0	0	0	0	0	0	0	0	0	0	0	0	0	0	0	0	0	0	0	0	0	0	0	0	0	0	0	0	0	0	0	0	0	0
PG(36:2)	0	0	0	0	0	0	0	0	0	0	0	0	0	0	0	0	0	0	0	0	0	0	0	0	0	0	0	0	0	0	0	0	0	0	0	0	0	0	0	0	0	0	0	0	0	0	0	0	0
PI(16:0_16:1)	0	0	0	1	0	0	0	0	0	0	0	0	0	0	0	0	0	0	0	0	0	0	0	0	0	0	0	0	0	0	0	0	0	0	0	0	0	0	0	0	0	0	0	0	0	0	0	0	0
PI(16:0_20:4)	0	0	0	0	0	0	0	0	0	0	0	0	0	0	0	0	0	0	0	0	0	0	0	0	0	0	0	0	0	0	0	0	0	0	0	0	0	0	0	0	0	0	0	0	0	0	0	0	0
PI(16:0/16:0)	0	0	0	0	0	0	0	0	0	0	0	0	0	0	0	0	0	0	0	0	0	0	0	0	0	0	0	0	0	0	0	0	0	0	0	0	0	0	0	0	0	0	0	0	0	0	0	0	0
PI(18:0_18:1)	0	0	0	0	0	0	0	0	0	0	0	0	0	0	0	0	0	0	0	0	0	0	0	0	0	0	0	0	0	0	0	0	0	0	0	0	0	0	0	0	0	0	0	0	0	0	0	0	0
PI(18:0_20:2)	0	0	0	0	0	0	0	0	0	0	0	0	0	0	0	0	0	0	0	0	0	0	0	0	0	0	0	0	0	0	0	0	0	0	0	0	0	0	0	0	0	0	0	0	0	0	0	0	0.116689
PI(18:0_20:4)	0	0	0	0	0	0	0	0	0	0	0	0	0	0	0	0	0	0	0	0	0	0	0	0	0	0	0	0	0	0	0	0	0	0	0	0	0	0	0	0	0	0	0	0	0	0	0	0	0
PI(18:0_22:6)	0	0	0	0	0	0	0	0	0	0	0	0	0	0	0	0	0	0	0	0	0	0	0	0	0	0	0	0	0	0	0	0	0	0	0	0	0	0	0	0	0	0	0	0	0	0	0	0	0
PI(34:0)	0	0	0	0	0	0	0	0	0	0	0	0	0	0	0	0	0	0	0	0	0	0	0	0	0	0	0	0	0	0	0	0	0	0	0	0	0	0	0	0	0	0	0	0	0	0	0	0	0
PI(34:1)	0	0	0	0	0	0	0	0	0	0	0	0	0	0	0	0	0	0	0	0	0	0	0	0	0	0	0	0	0	0	0	0	0	0	0	0	0	0	0	0	0	0	0	0	0	0	0	0	0
PI(36:2)	0	0	0	-0.0987682	0	0	0	0	0	0	0	0	0	0	0	0	0	0	0	0	0	0	0	0	0	0	0	0	0	0	0	0	0	0	0	0	0	0	0	0	0	0	0	0	0	0	0	0	0
PI(36:3)	0	0	0	0	0	0	0	0	0	0	0	0	0	0	0	0	0	0	0	0	0	0	0	0	0	0	0	0	0	0	0	0	0	0	0	0	0	0	0	0	0	0	0	0	0	0	0	0	0
PI(38:3)	0	0	0	0	0	0	0	0	0	0	0	0	0	1	0	0	0	0	0	0	0	0	0	0	0	0	0	0	0	0	0	0	0	0	0	0	0	0	0	0	0	0	0	0	0	0	0	0	0
PI(38:5)	0	0	0	0	0	0	0	0	0	0	0	0	0	0	0	0	0	0	0	0	0	0	0	0	0	0	0	0	0	0	0	0	0	0	0	0	0	0	0	0	0	0	0	0	0	0	0	0	0
PI(38:6)	0	0	0	0	0	0	0	0	0	0	0	0	0	0	0	0	0	0	0	0	0	0	0	0	0	0	0	0	0	0	0	0	0	0	0	0	0	0	0	0	0	0	0	0	0	0	0	0	0
PI(40:4)	0	0	0	0	0	0	0	0	0	0	0	0	0	0	0	0	0	0	0	0	0	0	0	0	0	0	0	0	0	0	0	0	0	0	0	0	0	0	0	0	0	0	0	0	0	0	0	0	0
PI(40:5)	0	0	0	0	0	0	0	0	0	0	0	0	0	0	0	0.125347	0	0	0	0	0	0	0	0	0	0	0	0	0	0	0	0	0	0	0	0	0	0	0	0	0	0	0	0	0	0	0	0	0
PS(36:1)	0	0	0	0	0	0	0	0	0	0	0	0	0	0	0	0	0	0	0	0	0	0	0	0	0	0	0	0	0	0	0	0	0	0	0	0	0	0	0	0	0	0	0	0	1	0	0	0	0
PS(36:2)	0	0	0	0	0	0	0	0	0	0	0	0	0	0	0	0	0	0	0	0	0	0	0	0	0	0	0	0	0	0	0	0	0	0	0	0	0	0	0	0	0	0	0	0	0	0	0	0	0
PS(38:3)	0	0	0	0	0	0	0	0	0	0	0	0	0	0	0	0	0	0	0	0	0	0	0	0	0	0	0	0	0	0	0	0	0	0	0	0	0	0	0	0	0	0	0	0	0	0	0	0	0
PS(38:4)	0	0	0	0	0	0	0	0	0	0	0	0	0	0	0	0	0	0	0	0	0	0	0	0	0	0	0	0	0	0	0	0	0	0	0	0	0	0	0	0	0	0	0	0	0	0	0	0	0
SM(34:3)	0	0	0	0	0.158385	0	0	0	0	0	0	0	0	0	0	0	0	0	0	0	0	0	0	0	0	0	0	0	0	0	0	0	0	0	0	0	0	0	0	0	0	0	0	0	0	0	0	0	0
SM(35:1)	0	0	0	0	0	0	0	0	0	0	0	0	0	0	0	0	0	0	0	0	0	0	0	0	0	0	0	0	0	0	0	0	0	0	0	0	0	0	0	0	0	0	0	0	0	0	0	0	0
SM(35:2)	0	0	0	0	0	0	0	0	0	0	0	0	0	0	0	0	0	0	0	0	0	0	0	0	0	0	0	0	0	0	0	0	0	0	0	0	0	0	0	0	0	0	0	0	0	0	0	0	0
SM(41:1)	0	0	0	0	0	0	0	0	0	0	0	0	0	0	0	0	0	0	0	0	0	0	0	0	0	0	0	0	0	0	0	0	0	0	0	0	0	0	0	0	0	0	0	0	0	0	0	0	0
SM(41:2)	0	0	0	0	0	0	0	0	0	0	0	0	0	0	0	0	0	0	0	0	0	0	0	0	0	0	0	0	0	0	0	0	0	0	0	0	0	0	0	0	0	0	0	0	0	0	0	0	0
SM(d16:1/23:0)/SM(d17:1/22:0)	0	0	0	0	0	0	0	0	0	0	0	0	0	0	0	0	0	0	0	0	0	0	0	0	0	0	0	0	0	0	0	0	0	0	0	0	0	0	0	0	0	0	0	0	0	0	0	0	0
SM(d17:1/14:0)	0.100588	0	0	0	0	0	0	0	0	0	0	0	0	0	0	0	0	0	0	0	0	0	0	0	0	0	0	0	0	0	0	0	0	0	0	0	0	0	0	0	0	0	0	0	0	0	0	0	0
SM(d17:1/16:0)	0	0	0	0	0	0	0	0	0	0	0	0	0	0	0	0	0	0	0	0	0	0	0	0	0	0	0	0	0	0	0	0	0	0	0	0	0	0	0	0	0	0	0	0	0	0	0	0	0
SM(d18:0/14:0)	0	0	0	0	0	0	0	0	0	0	0	0	0	0	0	0	0	0	0	0	0	0	0	0	0	0	0	0	0	0	0	0	0	0	0	0	0	0	0	0	0	0	0	0	0	0	0	0	0
SM(d18:0/16:0)	0	0	0	0	0	0	0	0	0	0	0	0	0	0	0	0	0	0	0	0	0	0	0	0	0	0	0	0	0	0	0	0	0	0	0	0	0	0	0	0	0	0	0	0	0	0	0	0	0
SM(d18:1/14:0)/SM(d16:1/16:0)	0	0	0	0	0	0	0	0	0	0	0	0	0	0	0	0	0	0	0	0	0	0	0	0	0	0	0	0	0	0	0	0	0	0	0	0	0	0	0	0	0	0	0	0	0	0	0	0	0
SM(d18:1/16:0)	0	0	0	0	0	0	0	0	0	0	0	0	0	0	0	0	0	0	0	0	0	0	0	0	0	0	0.107694	0	0	0	0	0	0	0	0	0	0	0	0	0	0	0	0	0	0	0	0	0	0
SM(d18:1/18:0)/SM(d16:1/20:0)	0	0	0	0	0	0	0	0	0	0	0	0	0	0	0	0	0	0	0	0	0	0	0	0	0	0	0	1	0	0	0	0	0	0	0	0	0	0	0	0	0	0	0	0	0	0	0	0	0
SM(d18:1/24:0)	0	0	0	0	0	0	0	0	0	0	0	0	0	0	0	0	0	0	0	0	0	0	0	0	0	0	0	0	0	0	1	1	0	0	0	0	0	0	0	0	0	0	0	0	0	0	0	0	0
SM(d18:2/14:0)	0	0	0	0	0	0	0	0	0	0	0	0	0	0	0	0	0	0	0	0	0	0	0	0	0	0	0	0	0	0	0	0	0	0	0	0	0	0	0	0	0	0	0	0	0	0	0	0	0
SM(d18:2/16:0)	0	0	0	0	0	0	0	0	0	0	0	0	0	0	0	0	0	0	0	0	0	0	0	0	0	0	0	0	0	0	0	0	0	0	0	0	0	0	0	0	0	0	0	0	0	0	0	0	0
SM(d18:2/18:0)	0	0	0	0	0	0	0	0	0	0	0	0	0	0	0	0	0	0	0	0	0	0	0	0	0	0	-0.117238	1	0.105012	0	0	0	0	0	0	0	0	0	0	0	0	0	0	0	0	0	0	0	0
SM(d18:2/18:1)	0	0	0	0	0	0	0	0	0	0	0	0	0	0	0	0	0	0	0	0	0	0	0	0	0	0	0	0	0	0	0	0	0	0	0	0	0	0	0	0	0	0	0	0	0	0	0	0	0
TG(48:0) [NL-16:0]	0	0	0	0	0	0	0	0	0	0	0	0	0	0	0	0	0	0	0	0	0	0	0	0	0	0	0	0	0	0	0	0	0	0.130414	0	0	0	0	0	0	0	0	0	0	0	0	0	0	0
TG(48:1) [NL-18:1]	0	0	0	0	0	0	0	0	0	0	0	0	0	0	0	0	0	0	0	0	0	0	0	0	0	0	0	0	0	0	0	0	0	0	1	0	0	0	0	0	0	0	0	0	0	0	0	0	0
TG(48:2) [NL-14:1]	0	0	0	0	0	0	0	0	0	0	0	0	0	0	0	0	0	0	0	0	0	0	0	0	0	0	0	0	0	0	0	0	0	0	0	0	0	0	0	0	0	0	0	0	0	0	0	0	0
TG(48:2) [NL-16:1]	0	0	0	0	0	0	0	0	0	0	0	0	0	0	0	0	0	0	0	0	0	0	0	0	0	0	0	0	0	0	0	0	0	0	0	1	0	0	0	0	0	1	0	0	0	0	0	0	0
TG(48:3) [NL-16:1]	0	0	0	0	0	0	0	0	0	0	0	0	0	0	0	0	0	0	0	0	0	0	0	0	0	0	0	0	0	0	0	0	0	0	0.129148	0.132595	-0.125101	0	0	0	0	1	0	0	0	0	0	0	0
TG(50:0) [NL-18:0]	0	0	0	0	0	0	0	0	0	0	0	0	0	0	0	0	0	0	0	0	0	0	0	0	0	0	0	0	0	0	0	0	0	0.129727	0	0	0	0	0	0	0	0	0	0	0	0	0	0	0
TG(50:1) [NL-14:0]	0	0	0	0	0	0	0	0	0	0	0	0	0	0	0	0	0	0	0	0	0	0	0	0	0	0	0	0	0	0	0	0	0	0	1	0	-0.0975876	0	0	0	0	0	0.140183	0	0	0	0	0	0
TG(50:1) [NL-18:1]	0	0	0	0	0	0	0	0	0	0	0	0	0	0	0	0	0	0	0	0	0	0	0	0	0	0	0	0	0	0	0	0	0	0	0	0	0.123103	0	1	0	0	0	0	0	0	0	0	0	0
TG(50:2) [NL-18:1]	0	0	0	0	0	0	0	0	0	0	0	0	0	0	0	0	0	0	0	0	0	0	0	0	0	0	0	0	0	0	0	0	0	0	0	0	0	0	0	0	0	0	0	0	0	0	0	0	0
TG(50:2) [NL-18:2]	0	0	0	0	0	0	0	0	0	0	0	0	0	0	0	0	0	0	0	0	0	0	0	0	0	0	0	0	0	0	0	0	0	0	0	0	0	1	1	0	0	0	0	0	0	0	0	0	0
TG(50:3) [NL-14:1]	0	0	0	0	0	0	0	0	0	0	0	0	0	0	0	0	0	0	0	0	0	0	0	0	0	0	0	0	0	0	0	0	0	0	0	0	0	0	0	0	0	0	0	0	0	0	0	0	0
TG(50:3) [NL-16:1]	0	0	0	0	0	0	0	0	0	0	0	0	0	0	0	0	0	0	0	0	0	0	0	0	0	0	0	0	0	0	0	0	0	0	-0.121374	0	0	0	0	0	0	1	0	0	0	0	0	0	0
TG(50:4) [NL-14:0]	0	0	0	0	0.0959522	0	0	0	0	0	0	0	0	0	0	0	0	0	0	0	0	0	0	0	0	0	0	0	0	0	0	0	0	0	1	-0.113512	0	0	0	0	0	1	0	0	0	0	1	1	0
TG(51:0) [NL-16:0]	0	0	0	0	0	0	0	0	0	0	0	0	0	0	0	0	0	0	0	0	0	0	0	0	0	0	0	0	0	0	0	0	0	0	0	0	0	0	0	0	0	0	0	0	0	0	0	0	0
TG(51:2) [NL-15:0]	0	0	0	0	0	0	0	0	0	0	0	0	0	0	0	0	0	0	0	0	0	0	0	0	0	0	0	0	0	0	0	0	0	0.137295	0	0	0	0	0	0	0	0	0	0	0	0.103956	0	0	0
TG(52:1) [NL-18:0]	0	0	0	0	0	0	0	0	0	0	0	0	0	0	0	0	0	0	0	0	0	0	0	0	0	0	0	0	0	0	0	0	0	0	-0.10128	0	0	0	0	0	0	0	0.147567	1	0	0	0	0	0
TG(52:2) [NL-16:0]	0	0	0	0	0	0	0	0	0	0	0	0	0	0	0	0	0	0	0	0	0	0	0	0	0	0	0	0	0	0	0	0	0	0	0	0	0	0	0	0	0	0	0	0	0	0	0	0	0
TG(52:3) [NL-16:1]	0	0	0	0	0	0	0	0	0	0	0	0	0	0	0	0	0	0	0	0	0	0	0	0	0	0	0	0	0	0	0	0	0	-0.0967907	0	0	0	0	0	0	0	1	0	0	0	0.0933101	0	0	0
TG(52:3) [NL-18:2]	0	0	0	0	0	0	0	0	0	0	0	0	0	0	0	0	0	0	0	0	0	0	0	0	0	0	0	0	0	0	0	0	0	0	-0.0897455	0	0	0	0	0	0	0	0	0	0	0	0	0	0
TG(54:1) [NL-18:1]	0	0	0	0	0	0	0	0	0	0	0	0	0	0	0	0	0	0	0	0	0	0	0	0	0	0	0	0	0	0	0	0	0	0	0	0	0	0	0	0	0	0	1	0	0	0	0	0	0
TG(54:2) [NL-18:0]	0	0	0	0	0	0	0	0	0	0	0	0	0	0	0	0	0	0	0	0	0	0	0	0	0	0	0	0	0	0	0	0	0	0	0	0	0	0	0	0	0	0	0.134011	0	0	0	0	0	0
TG(54:3) [NL-18:1]	0	0	0	0	0	0	0	0	0	0	0	0	0	0	0	0	0	0	0	0	0	0	0	0	0	0	0	0	0	0	0	0	0	0	0	0	0	0	0	0	0	0	0	0	0	1	0	0	0
TG(54:4) [NL-18:2]	0	0	0	0	0	0	0	0	0	0	0	0	0	0	0	0	0	0	0	0	0	0	0	0	0	0	0	0	0	0	0	0	0	0	0	0	0	0	0	0	-0.102375	-0.0932108	0	0	0	0	1	0	0
TG(56:6) [NL-20:4]	0	0	0	0	0	0	0	0	0	0	0	0	0	0	0	0	0	0	0	0	0	0	0	0	0	0	0	0	0	0	0	0	0	0	0	0	0	0	0	0	0	0	0	0	0.168156	0	0	0	0
TG(56:8) [NL-20:4]	0	0	0	0	0	0	0	0	0	0	0	0	0	0	0	0	0	0	0	0	0	0	0	0	0	0	0	0	0	0	0	0	0	0	0	0	0	0	1	0	1	0	0	0	-0.0933745	-0.096827	0	0	0
TG(58:8) [NL-22:6]	0	0	0	0	0	0	0	0	0	0	0	0	0	0	0	0	0	0	0	0	0	0	0	0	0	0	0	0	0	0	0	0	0	0	0	0	0	1	0	0	1	0	0	0	0	0	0	0	0
[truncated: 245 more columns]

## Sheet: Figure3a
lipid_name	subset	lipid	ausdb	composite
CE(14:0)	All	0.944266	0.912792	no
CE(14:0)	PCorr13	0.945182	0.912931	no
CE(15:0)	All	0.890439	0.916153	no
CE(15:0)	PCorr13	0.889029	0.91582	no
CE(16:0)	All	0.761812	0.907185	no
CE(16:0)	PCorr13	0.758321	0.907021	no
CE(16:1)	All	0.963397	0.969143	no
CE(16:1)	PCorr13	0.966694	0.968892	no
CE(16:2)	All	0.869949	0.894795	no
CE(16:2)	PCorr13	0.868994	0.894869	no
CE(17:0)	All	0.888862	0.964898	no
CE(17:0)	PCorr13	0.89125	0.964676	no
CE(17:1)	All	0.932584	0.95845	no
CE(17:1)	PCorr13	0.935149	0.958393	no
CE(18:0)	All	0.828922	0.954379	no
CE(18:0)	PCorr13	0.82313	0.953649	no
CE(18:1)	All	0.880078	0.930889	no
CE(18:1)	PCorr13	0.879922	0.931007	no
CE(18:2)	All	0.881161	0.890976	no
CE(18:2)	PCorr13	0.874227	0.890765	no
CE(18:3)	All	0.944888	0.932454	no
CE(18:3)	PCorr13	0.940489	0.932209	no
CE(20:1)	All	0.682942	0.914924	no
CE(20:1)	PCorr13	0.690584	0.914792	no
CE(20:2)	All	0.795567	0.924114	no
CE(20:2)	PCorr13	0.806376	0.918877	no
CE(20:3)	All	0.949153	0.949323	no
CE(20:3)	PCorr13	0.94833	0.94917	no
CE(20:4)	All	0.825379	0.980002	no
CE(20:4)	PCorr13	0.823313	0.979916	no
CE(20:5)	All	0.887109	0.983436	no
CE(20:5)	PCorr13	0.891611	0.98332	no
CE(22:0)	All	0.745741	0.926832	no
CE(22:0)	PCorr13	0.744725	0.926579	no
CE(22:1)	All	0.696207	0.91336	no
CE(22:1)	PCorr13	0.69728	0.912929	no
CE(22:4)	All	0.899192	0.925508	no
CE(22:4)	PCorr13	0.898355	0.925132	no
CE(22:5) (n6)	All	0.891275	0.935846	no
CE(22:5) (n6)	PCorr13	0.893868	0.935822	no
CE(22:6)	All	0.947453	0.968917	no
CE(22:6)	PCorr13	0.951265	0.968893	no
CE(24:0)	All	0.795219	0.912719	no
CE(24:0)	PCorr13	0.797999	0.912055	no
CE(24:1)	All	0.682359	0.898001	no
CE(24:1)	PCorr13	0.675723	0.897281	no
CE(24:4)	All	0.562259	0.892444	no
CE(24:4)	PCorr13	0.562478	0.892251	no
CE(24:5)	All	0.65793	0.851664	no
CE(24:5)	PCorr13	0.654732	0.851184	no
CE(24:6)	All	0.8132	0.731505	no
CE(24:6)	PCorr13	0.822363	0.730385	no
Cer(d18:1/16:0)	All	0.859248	0.875577	no
Cer(d18:1/16:0)	PCorr13	0.863492	0.874626	no
Cer(d18:1/18:0)	All	0.927721	0.94825	no
Cer(d18:1/18:0)	PCorr13	0.934377	0.947134	no
Cer(d18:1/20:0)	All	0.880183	0.942316	no
Cer(d18:1/20:0)	PCorr13	0.908778	0.944287	no
Cer(d18:1/22:0)	All	0.947922	0.965142	no
Cer(d18:1/22:0)	PCorr13	0.94858	0.965146	no
Cer(d18:1/24:0)	All	0.928553	0.951887	no
Cer(d18:1/24:0)	PCorr13	0.93007	0.951347	no
Cer(d18:1/24:1)	All	0.869842	0.944321	no
Cer(d18:1/24:1)	PCorr13	0.873164	0.944541	no
COH	All	0.655364	0.646932	no
COH	PCorr13	0.6635	0.64462	no
DG(14:0_16:0)	All	0.969137	0.968464	no
DG(14:0_16:0)	PCorr13	0.940844	0.965313	no
DG(14:0_18:2)	All	0.972494	0.979148	no
DG(14:0_18:2)	PCorr13	0.972275	0.978995	no
DG(16:0_16:0)	All	0.872767	0.981386	no
DG(16:0_16:0)	PCorr13	#N/A	#N/A	no
DG(16:0_16:1)	All	0.969424	0.986069	no
DG(16:0_16:1)	PCorr13	0.980609	0.984572	no
DG(16:0_18:1)	All	0.988902	0.993785	no
DG(16:0_18:1)	PCorr13	0.989285	0.9935	no
DG(16:0_18:2)	All	0.989542	0.993337	no
DG(16:0_18:2)	PCorr13	0.98955	0.993364	no
DG(16:0_20:4)	All	0.980135	0.984864	no
DG(16:0_20:4)	PCorr13	0.979768	0.984813	no
DG(16:0_22:5)	All	0.887375	0.969762	no
DG(16:0_22:5)	PCorr13	0.885701	0.969607	no
DG(16:0_22:6)	All	0.969702	0.974719	no
DG(16:0_22:6)	PCorr13	0.969781	0.97464	no
DG(16:1_18:1)	All	0.987434	0.994038	no
DG(16:1_18:1)	PCorr13	0.987905	0.994011	no
DG(18:0_18:1)	All	0.956123	0.988242	no
DG(18:0_18:1)	PCorr13	0.96705	0.987667	no
DG(18:0_18:2)	All	0.976719	0.983076	no
DG(18:0_18:2)	PCorr13	0.975911	0.982987	no
DG(18:0_20:4)	All	0.898183	0.889808	no
DG(18:0_20:4)	PCorr13	0.89956	0.889401	no
DG(18:1_18:1)	All	0.985657	0.992822	no
DG(18:1_18:1)	PCorr13	0.986856	0.992748	no
DG(18:1_18:2)	All	0.990598	0.9962	no
DG(18:1_18:2)	PCorr13	0.990415	0.996119	no
DG(18:1_18:3)	All	0.974128	0.983044	no
DG(18:1_18:3)	PCorr13	0.976349	0.983087	no
DG(18:1_20:3)	All	0.933765	0.960185	no
DG(18:1_20:3)	PCorr13	0.934625	0.959733	no
DG(18:1_20:4)	All	0.980806	0.988578	no
DG(18:1_20:4)	PCorr13	0.980937	0.98849	no
DG(18:2_18:2)	All	0.987792	0.988682	no
DG(18:2_18:2)	PCorr13	0.988536	0.988727	no
DG(18:2_20:4)	All	0.981064	0.982042	no
DG(18:2_20:4)	PCorr13	0.982137	0.98198	no
dhCer(d18:0/16:0)	All	0.744432	0.404412	no
dhCer(d18:0/16:0)	PCorr13	0.743081	0.398073	no
dhCer(d18:0/18:0)	All	0.851862	0.562584	no
dhCer(d18:0/18:0)	PCorr13	0.861338	0.563559	no
dhCer(d18:0/20:0)	All	0.55546	0.661567	no
dhCer(d18:0/20:0)	PCorr13	0.556445	0.658184	no
dhCer(d18:0/22:0)	All	0.921004	0.902383	no
dhCer(d18:0/22:0)	PCorr13	0.921259	0.901342	no
dhCer(d18:0/24:0)	All	0.928595	0.90192	no
dhCer(d18:0/24:0)	PCorr13	0.928908	0.901346	no
dhCer(d18:0/24:1)	All	0.757104	0.888225	no
dhCer(d18:0/24:1)	PCorr13	0.758526	0.888918	no
GM3(d18:1/16:0)	All	0.87646	0.875747	no
GM3(d18:1/16:0)	PCorr13	0.877295	0.876149	no
GM3(d18:1/18:0)	All	0.792488	0.791648	no
GM3(d18:1/18:0)	PCorr13	0.793883	0.791306	no
GM3(d18:1/20:0)	All	0.534266	0.78538	no
GM3(d18:1/20:0)	PCorr13	0.527225	0.791836	no
GM3(d18:1/22:0)	All	0.728275	0.871035	no
GM3(d18:1/22:0)	PCorr13	0.727142	0.869829	no
GM3(d18:1/24:0)	All	0.595325	0.864071	no
GM3(d18:1/24:0)	PCorr13	0.60216	0.863278	no
GM3(d18:1/24:1)	All	0.684965	0.890171	no
GM3(d18:1/24:1)	PCorr13	0.684846	0.889277	no
Hex2Cer(d18:1/16:0)	All	0.850014	0.923443	no
Hex2Cer(d18:1/16:0)	PCorr13	0.85513	0.921976	no
Hex2Cer(d18:1/18:0)	All	0.341164	0.558005	no
Hex2Cer(d18:1/18:0)	PCorr13	0.336292	0.545973	no
Hex2Cer(d18:1/20:0)	All	0.563731	0.621613	no
Hex2Cer(d18:1/20:0)	PCorr13	0.570365	0.614025	no
Hex2Cer(d18:1/22:0)	All	0.840342	0.883732	no
Hex2Cer(d18:1/22:0)	PCorr13	0.840112	0.882891	no
Hex2Cer(d18:1/24:0)	All	0.855634	0.888609	no
Hex2Cer(d18:1/24:0)	PCorr13	0.857036	0.886551	no
Hex2Cer(d18:1/24:1)	All	0.875206	0.917382	no
Hex2Cer(d18:1/24:1)	PCorr13	0.871615	0.916572	no
Hex3Cer(d18:1/16:0)	All	0.863524	0.860745	no
Hex3Cer(d18:1/16:0)	PCorr13	0.863817	0.860524	no
Hex3Cer(d18:1/18:0)	All	0.589521	0.669635	no
Hex3Cer(d18:1/18:0)	PCorr13	0.58857	0.668654	no
Hex3Cer(d18:1/20:0)	All	0.458713	0.597329	no
Hex3Cer(d18:1/20:0)	PCorr13	0.463547	0.591914	no
Hex3Cer(d18:1/22:0)	All	0.683002	0.821763	no
Hex3Cer(d18:1/22:0)	PCorr13	0.683099	0.823338	no
Hex3Cer(d18:1/24:0)	All	0.513971	0.778191	no
Hex3Cer(d18:1/24:0)	PCorr13	0.511752	0.78123	no
Hex3Cer(d18:1/24:1)	All	0.743497	0.867736	no
Hex3Cer(d18:1/24:1)	PCorr13	0.739444	0.867652	no
HexCer(d18:1/16:0)	All	0.828499	0.896496	no
HexCer(d18:1/16:0)	PCorr13	0.831683	0.89521	no
HexCer(d18:1/18:0)	All	0.730108	0.858155	no
HexCer(d18:1/18:0)	PCorr13	0.732086	0.857606	no
HexCer(d18:1/20:0)	All	0.767437	0.870711	no
HexCer(d18:1/20:0)	PCorr13	0.775168	0.866865	no
HexCer(d18:1/22:0)	All	0.946845	0.946033	no
HexCer(d18:1/22:0)	PCorr13	0.94916	0.94529	no
HexCer(d18:1/24:0)	All	0.950938	0.935991	no
HexCer(d18:1/24:0)	PCorr13	0.952945	0.935644	no
HexCer(d18:1/24:1)	All	0.9286	0.949743	no
HexCer(d18:1/24:1)	PCorr13	0.931923	0.948976	no
LPC(14:0)	All	0.960452	0.99218	yes
LPC(14:0)	PCorr13	0.961426	0.992222	yes
LPC(15:0)	All	0.97904	0.991357	yes
LPC(15:0)	PCorr13	0.980134	0.99127	yes
LPC(16:0)	All	0.966173	0.985703	yes
LPC(16:0)	PCorr13	0.971712	0.984892	yes
LPC(16:1)	All	0.966843	0.988785	yes
LPC(16:1)	PCorr13	0.967209	0.98862	yes
LPC(17:0)	All	0.978564	0.994127	yes
LPC(17:0)	PCorr13	0.981916	0.994037	yes
LPC(17:1)	All	0.965758	0.985163	yes
LPC(17:1)	PCorr13	0.965677	0.984816	yes
LPC(18:0)	All	0.952498	0.990701	yes
LPC(18:0)	PCorr13	0.960607	0.98998	yes
LPC(18:1)	All	0.962668	0.988974	yes
LPC(18:1)	PCorr13	0.964533	0.988494	yes
LPC(18:2)	All	0.968601	0.98558	yes
LPC(18:2)	PCorr13	0.969505	0.98514	yes
LPC(18:3)	All	0.941493	0.981976	yes
LPC(18:3)	PCorr13	0.941636	0.981675	yes
LPC(20:0)	All	0.89098	0.967078	yes
LPC(20:0)	PCorr13	0.887989	0.96622	yes
LPC(20:1)	All	0.929625	0.976343	yes
LPC(20:1)	PCorr13	0.930973	0.975129	yes
LPC(20:2)	All	0.881436	0.976646	yes
LPC(20:2)	PCorr13	0.92147	0.967942	yes
LPC(20:3)	All	0.973284	0.987712	yes
LPC(20:3)	PCorr13	0.972557	0.987692	yes
LPC(20:4)	All	0.976923	0.990856	yes
LPC(20:4)	PCorr13	0.979011	0.990848	yes
LPC(20:5)	All	0.984477	0.994538	yes
LPC(20:5)	PCorr13	0.984389	0.994536	yes
LPC(22:0)	All	0.934505	0.960442	yes
LPC(22:0)	PCorr13	0.933763	0.960535	yes
LPC(22:1)	All	0.860817	0.931195	yes
LPC(22:1)	PCorr13	0.863867	0.932208	yes
LPC(22:5)	All	0.958663	0.990649	yes
LPC(22:5)	PCorr13	0.959484	0.990588	yes
LPC(22:6)	All	0.980668	0.991135	yes
LPC(22:6)	PCorr13	0.981454	0.991284	yes
LPC(24:0)	All	0.910024	0.959175	yes
LPC(24:0)	PCorr13	0.909327	0.958937	yes
LPC(26:0)	All	0.761821	0.878899	yes
LPC(26:0)	PCorr13	0.768204	0.878466	yes
LPC(O-16:0)	All	0.962125	0.988516	no
LPC(O-16:0)	PCorr13	0.91744	0.984507	no
LPC(O-18:0)	All	0.909397	0.986841	no
LPC(O-18:0)	PCorr13	#N/A	#N/A	no
LPC(O-18:1)	All	0.92148	0.982726	no
LPC(O-18:1)	PCorr13	#N/A	#N/A	no
LPC(O-20:1)	All	0.58786	0.982373	no
LPC(O-20:1)	PCorr13	#N/A	#N/A	no
LPC(O-22:0)	All	0.942501	0.96137	no
LPC(O-22:0)	PCorr13	0.938079	0.958552	no
LPC(O-22:1)	All	0.843621	0.984634	no
LPC(O-22:1)	PCorr13	0.953595	0.978741	no
LPC(O-24:0)	All	0.907377	0.945127	no
LPC(O-24:0)	PCorr13	0.911325	0.938265	no
LPC(O-24:1)	All	0.949674	0.965772	no
LPC(O-24:1)	PCorr13	0.951996	0.965443	no
LPC(O-24:2)	All	0.937091	0.946586	no
LPC(O-24:2)	PCorr13	0.937924	0.946864	no
LPE(16:0)	All	0.957023	0.971091	yes
LPE(16:0)	PCorr13	0.953219	0.97101	yes
LPE(18:0)	All	0.93118	0.977617	yes
LPE(18:0)	PCorr13	0.928147	0.977325	yes
LPE(18:1)	All	0.94804	0.973595	yes
LPE(18:1)	PCorr13	0.950923	0.973557	yes
LPE(18:2)	All	0.971111	0.980653	yes
LPE(18:2)	PCorr13	0.972065	0.980494	yes
LPE(20:4)	All	0.96909	0.960365	yes
LPE(20:4)	PCorr13	0.969628	0.960395	yes
LPE(22:6)	All	0.954982	0.95882	yes
LPE(22:6)	PCorr13	0.955972	0.958187	yes
LPI(18:0)	All	0.629079	0.634171	yes
LPI(18:0)	PCorr13	0.633343	0.631027	yes
LPI(18:1)	All	0.87031	0.831617	yes
LPI(18:1)	PCorr13	0.871084	0.831665	yes
LPI(18:2)	All	0.91038	0.856373	yes
LPI(18:2)	PCorr13	0.912151	0.85667	yes
LPI(20:4)	All	0.89905	0.858113	yes
LPI(20:4)	PCorr13	0.900461	0.857939	yes
PC(14:0_16:0)	All	0.964971	0.985152	no
PC(14:0_16:0)	PCorr13	0.965038	0.985174	no
PC(14:0_20:4)	All	0.942915	0.991334	no
PC(14:0_20:4)	PCorr13	0.942309	0.991345	no
PC(15:0_20:4)	All	0.911727	0.975393	no
PC(15:0_20:4)	PCorr13	0.911982	0.976279	no
PC(15:0_22:6)	All	0.967472	0.990091	no
PC(15:0_22:6)	PCorr13	0.967396	0.989911	no
PC(16:0_16:0)	All	0.896858	0.96417	no
PC(16:0_16:0)	PCorr13	0.896367	0.963411	no
PC(16:0_18:0)	All	0.901862	0.955861	no
PC(16:0_18:0)	PCorr13	0.90283	0.956119	no
PC(16:0_18:1)	All	0.921017	0.963448	no
PC(16:0_18:1)	PCorr13	0.919101	0.962764	no
PC(16:0_18:2)	All	0.892713	0.933064	no
PC(16:0_18:2)	PCorr13	0.893032	0.932177	no
PC(16:0_20:4)	All	0.915246	0.962623	no
PC(16:0_20:4)	PCorr13	0.914013	0.962312	no
PC(16:0_22:6)	All	0.932658	0.985896	no
PC(16:0_22:6)	PCorr13	0.931305	0.985149	no
PC(18:0_18:1)	All	0.929847	0.982855	no
PC(18:0_18:1)	PCorr13	0.92818	0.981419	no
PC(18:0_20:3)	All	0.935468	0.984914	no
PC(18:0_20:3)	PCorr13	0.937705	0.984362	no
PC(18:0_22:6)	All	0.94708	0.984477	no
PC(18:0_22:6)	PCorr13	0.949599	0.984182	no
PC(18:2_18:2)	All	0.912329	0.965377	no
PC(18:2_18:2)	PCorr13	0.911252	0.965115	no
PC(28:0)	All	0.952518	0.969699	no
PC(28:0)	PCorr13	0.956708	0.969172	no
PC(31:0)	All	0.967206	0.982054	yes
PC(31:0)	PCorr13	0.966904	0.982061	yes
PC(32:1)	All	0.950709	0.991595	no
PC(32:1)	PCorr13	0.950516	0.991504	no
PC(32:2)	All	0.790577	0.991994	no
PC(32:2)	PCorr13	0.787645	0.991935	no
PC(33:0)	All	0.945834	0.982961	yes
PC(33:0)	PCorr13	0.944832	0.982738	yes
PC(33:1)	All	0.956132	0.986385	no
PC(33:1)	PCorr13	0.957328	0.98631	no
PC(33:2)	All	0.960221	0.98605	no
PC(33:2)	PCorr13	0.961405	0.985842	no
PC(34:3)	All	0.952048	0.988796	yes
PC(34:3)	PCorr13	0.954627	0.988504	yes
PC(34:5)	All	0.965222	0.992633	no
PC(34:5)	PCorr13	0.965247	0.992654	no
PC(35:1)	All	0.921534	0.986811	yes
PC(35:1)	PCorr13	0.920393	0.986636	yes
PC(35:2)	All	0.958583	0.983281	yes
PC(35:2)	PCorr13	0.958883	0.983096	yes
PC(35:3)	All	0.922864	0.976022	yes
PC(35:3)	PCorr13	0.92287	0.975697	yes
PC(36:2)	All	0.881984	0.959296	yes
PC(36:2)	PCorr13	0.886059	0.960245	yes
PC(36:3)	All	0.926169	0.973424	yes
PC(36:3)	PCorr13	0.925962	0.97384	yes
PC(36:5)	All	0.976873	0.993859	yes
PC(36:5)	PCorr13	0.976981	0.993891	yes
PC(36:6)	All	0.952383	0.994435	yes
PC(36:6)	PCorr13	0.952427	0.994403	yes
PC(37:4)	All	0.930901	0.988683	yes
PC(37:4)	PCorr13	0.931375	0.988536	yes
PC(38:2)	All	0.716933	0.98033	no
PC(38:2)	PCorr13	#N/A	#N/A	no
PC(38:4)	All	0.932591	0.982794	yes
PC(38:4)	PCorr13	0.932009	0.982681	yes
PC(38:5)	All	0.896083	0.986665	yes
PC(38:5)	PCorr13	0.895612	0.98654	yes
PC(38:6) (a)	All	0.900947	0.981024	no
PC(38:6) (a)	PCorr13	0.902317	0.980818	no
PC(38:7)	All	0.934313	0.989616	yes
PC(38:7)	PCorr13	0.934182	0.989674	yes
PC(39:5)	All	0.929373	0.983977	yes
PC(39:5)	PCorr13	0.929769	0.983856	yes
PC(39:6)	All	0.96489	0.990227	yes
PC(39:6)	PCorr13	0.965073	0.98983	yes
PC(40:4)	All	0.921013	0.841198	yes
PC(40:4)	PCorr13	0.933729	0.839385	yes
PC(40:5)	All	0.910739	0.982181	yes
PC(40:5)	PCorr13	0.911717	0.981932	yes
PC(40:7)	All	0.925787	0.974453	yes
PC(40:7)	PCorr13	0.929848	0.974227	yes
PC(40:8)	All	0.887333	0.963728	no
PC(40:8)	PCorr13	0.887685	0.96306	no
PC(O-16:0/16:0)	All	0.851539	0.953148	no
PC(O-16:0/16:0)	PCorr13	0.850593	0.952129	no
PC(O-16:0/20:4)	All	0.906908	0.977123	no
PC(O-16:0/20:4)	PCorr13	0.916902	0.975659	no
PC(O-18:0/18:1)	All	0.891994	0.953404	no
PC(O-18:0/18:1)	PCorr13	0.901635	0.949458	no
PC(O-18:0/20:4)	All	0.923226	0.977725	no
PC(O-18:0/20:4)	PCorr13	0.920708	0.974274	no
PC(O-18:0/22:6)	All	0.842817	0.978255	no
PC(O-18:0/22:6)	PCorr13	0.894798	0.970106	no
PC(O-32:1)	All	0.814471	0.945731	no
PC(O-32:1)	PCorr13	0.822397	0.945434	no
PC(O-32:2)	All	0.819836	0.880215	no
PC(O-32:2)	PCorr13	0.849125	0.877324	no
PC(O-34:1)	All	0.675137	0.970208	no
PC(O-34:1)	PCorr13	0.682051	0.966964	no
PC(O-34:2)	All	0.695275	0.975264	no
PC(O-34:2)	PCorr13	#N/A	#N/A	no
PC(O-34:4)	All	0.857475	0.919046	no
PC(O-34:4)	PCorr13	0.871609	0.916166	no
PC(O-36:0)	All	0.824339	0.919438	no
PC(O-36:0)	PCorr13	0.822835	0.918296	no
PC(O-36:2)	All	0.91746	0.981777	yes
PC(O-36:2)	PCorr13	0.931683	0.978601	yes
PC(O-36:3)	All	0.864191	0.976532	yes
PC(O-36:3)	PCorr13	0.895537	0.968995	yes
PC(O-36:5)	All	0.943417	0.966657	no
PC(O-36:5)	PCorr13	0.952131	0.959654	no
PC(O-38:5)	All	0.893764	0.962505	no
PC(O-38:5)	PCorr13	0.861919	0.951506	no
PC(O-40:5)	All	0.867409	0.969224	no
PC(O-40:5)	PCorr13	0.893951	0.965372	no
PC(O-40:7)	All	0.828271	0.936287	yes
PC(O-40:7)	PCorr13	#N/A	#N/A	yes
PC(P-16:0/14:0)	All	0.90924	0.951881	no
PC(P-16:0/14:0)	PCorr13	0.909099	0.951502	no
PC(P-16:0/16:0)	All	0.869395	0.952892	no
PC(P-16:0/16:0)	PCorr13	0.873483	0.952463	no
PC(P-16:0/16:1)	All	0.908551	0.970735	no
PC(P-16:0/16:1)	PCorr13	0.910245	0.970541	no
PC(P-16:0/18:1)	All	0.910169	0.967221	no
PC(P-16:0/18:1)	PCorr13	0.91024	0.967434	no
PC(P-16:0/18:2)	All	0.91772	0.94949	no
PC(P-16:0/18:2)	PCorr13	0.91829	0.946389	no
PC(P-16:0/18:3)	All	0.884275	0.950193	no
PC(P-16:0/18:3)	PCorr13	0.88882	0.950279	no
PC(P-16:0/20:4)	All	0.915794	0.975202	no
PC(P-16:0/20:4)	PCorr13	0.918458	0.974485	no
PC(P-16:0/20:5)	All	0.941006	0.976238	no
PC(P-16:0/20:5)	PCorr13	0.943602	0.976157	no
PC(P-16:0/22:6)	All	0.924883	0.983131	no
PC(P-16:0/22:6)	PCorr13	0.950998	0.980555	no
PC(P-18:0/20:4)	All	0.900185	0.979878	no
PC(P-18:0/20:4)	PCorr13	0.937873	0.975857	no
PC(P-18:0/22:6)	All	0.584567	0.97899	no
PC(P-18:0/22:6)	PCorr13	#N/A	#N/A	no
PC(P-36:2)	All	0.925184	0.968509	yes
PC(P-36:2)	PCorr13	0.933722	0.967223	yes
PC(P-38:5)	All	0.852928	0.975677	yes
PC(P-38:5)	PCorr13	0.860694	0.974897	yes
PE(16:0_16:0)	All	0.694848	0.692058	no
PE(16:0_16:0)	PCorr13	0.694324	0.692305	no
PE(16:0_16:1)	All	0.951256	0.952974	no
PE(16:0_16:1)	PCorr13	0.951373	0.953032	no
PE(16:0_18:1)	All	0.967736	0.981304	no
PE(16:0_18:1)	PCorr13	0.967585	0.981434	no
PE(16:0_18:2)	All	0.97812	0.983133	no
PE(16:0_18:2)	PCorr13	0.978372	0.9831	no
PE(16:0_20:4)	All	0.969592	0.982727	no
PE(16:0_20:4)	PCorr13	0.969662	0.982776	no
PE(16:0_22:6)	All	0.972377	0.987235	no
PE(16:0_22:6)	PCorr13	0.972558	0.987288	no
PE(18:0_18:1)	All	0.959088	0.97151	no
PE(18:0_18:1)	PCorr13	0.967269	0.971196	no
PE(18:0_20:4)	All	0.967408	0.989218	no
PE(18:0_20:4)	PCorr13	0.967193	0.989113	no
PE(18:0_22:6)	All	0.972001	0.989653	no
PE(18:0_22:6)	PCorr13	0.97175	0.989508	no
PE(34:3)	All	0.94018	0.967912	yes
PE(34:3)	PCorr13	0.94103	0.967551	yes
PE(35:1)	All	0.894864	0.915921	yes
PE(35:1)	PCorr13	0.89359	0.915843	yes
PE(35:2)	All	0.923895	0.932918	yes
PE(35:2)	PCorr13	0.923589	0.932433	yes
PE(36:0)	All	0.431511	0.295146	no
PE(36:0)	PCorr13	0.314345	0.301524	no
PE(36:2)	All	0.978628	0.991852	yes
PE(36:2)	PCorr13	0.979826	0.991598	yes
PE(36:3)	All	0.977612	0.985424	yes
PE(36:3)	PCorr13	0.977849	0.985463	yes
PE(36:5)	All	0.942647	0.977064	yes
PE(36:5)	PCorr13	0.942499	0.976989	yes
PE(38:3)	All	0.972544	0.988113	yes
PE(38:3)	PCorr13	0.972876	0.988091	yes
PE(38:5)	All	0.968728	0.990504	yes
PE(38:5)	PCorr13	0.968748	0.990394	yes
PE(40:4)	All	0.913613	0.961553	yes
PE(40:4)	PCorr13	0.91536	0.961449	yes
PE(40:5)	All	0.680312	0.98791	yes
PE(40:5)	PCorr13	0.680119	0.987903	yes
PE(40:7)	All	0.961268	0.979614	yes
PE(40:7)	PCorr13	0.961922	0.97949	yes
PE(O-16:0/18:2)	All	0.855284	0.923084	no
PE(O-16:0/18:2)	PCorr13	0.882275	0.917921	no
PE(O-18:0/22:5)	All	0.89036	0.926154	no
PE(O-18:0/22:5)	PCorr13	0.91815	0.923422	no
PE(O-18:0/22:6)	All	0.482979	0.950616	no
PE(O-18:0/22:6)	PCorr13	#N/A	#N/A	no
PE(O-34:1)	All	0.816915	0.906101	no
PE(O-34:1)	PCorr13	0.826073	0.904395	no
PE(O-36:3)	All	0.880156	0.900217	yes
PE(O-36:3)	PCorr13	0.880111	0.900558	yes
PE(O-36:5)	All	0.838069	0.897515	no
PE(O-36:5)	PCorr13	0.845196	0.897233	no
PE(O-38:4)	All	0.757143	0.940651	yes
PE(O-38:4)	PCorr13	0.878253	0.919594	yes
PE(O-38:5)	All	0.937308	0.965105	yes
PE(O-38:5)	PCorr13	0.937864	0.96499	yes
PE(P-16:0/18:1)	All	0.904432	0.956941	no
PE(P-16:0/18:1)	PCorr13	0.905976	0.957074	no
PE(P-16:0/18:2)	All	0.927719	0.970942	no
PE(P-16:0/18:2)	PCorr13	0.930238	0.970773	no
PE(P-16:0/20:4)	All	0.91955	0.963352	no
PE(P-16:0/20:4)	PCorr13	0.921093	0.962067	no
PE(P-18:0/18:1)	All	0.9451	0.97204	no
PE(P-18:0/18:1)	PCorr13	0.945174	0.972351	no
PE(P-18:0/18:2)	All	0.95484	0.974975	no
PE(P-18:0/18:2)	PCorr13	0.955721	0.974695	no
PE(P-18:0/20:4)	All	0.951782	0.978954	no
PE(P-18:0/20:4)	PCorr13	0.952222	0.978702	no
PE(P-18:0/22:6)	All	0.919297	0.980821	no
PE(P-18:0/22:6)	PCorr13	0.945273	0.979144	no
PE(P-20:0/20:4)	All	0.82227	0.853283	no
PE(P-20:0/20:4)	PCorr13	0.828432	0.851828	no
PE(P-38:5)	All	0.895814	0.971603	yes
PE(P-38:5)	PCorr13	0.895759	0.971351	yes
PE(P-38:6)	All	0.871633	0.975907	yes
PE(P-38:6)	PCorr13	0.883334	0.974528	yes
PE(P-40:5)	All	0.935949	0.967704	yes
PE(P-40:5)	PCorr13	0.932985	0.967402	yes
PG(34:1)	All	0.850406	0.865501	no
PG(34:1)	PCorr13	0.849508	0.865491	no
PG(36:1)	All	0.797957	0.842585	no
PG(36:1)	PCorr13	0.797918	0.841818	no
PG(36:2)	All	0.811163	0.782448	no
PG(36:2)	PCorr13	0.813957	0.780877	no
PI(16:0_16:1)	All	0.977019	0.984462	no
PI(16:0_16:1)	PCorr13	0.978078	0.984177	no
PI(16:0_20:4)	All	0.951479	0.967981	no
PI(16:0_20:4)	PCorr13	0.956295	0.967346	no
PI(16:0/16:0)	All	0.930527	0.953901	no
PI(16:0/16:0)	PCorr13	0.931071	0.95388	no
PI(18:0_18:1)	All	0.935312	0.954102	no
PI(18:0_18:1)	PCorr13	0.935139	0.953268	no
PI(18:0_20:2)	All	0.81544	0.921287	no
PI(18:0_20:2)	PCorr13	0.82439	0.919807	no
PI(18:0_20:4)	All	0.918517	0.959636	no
PI(18:0_20:4)	PCorr13	0.9204	0.959686	no
PI(18:0_22:6)	All	0.95895	0.969884	no
PI(18:0_22:6)	PCorr13	0.959028	0.969563	no
PI(34:0)	All	0.84367	0.905644	no
PI(34:0)	PCorr13	0.843918	0.905177	no
PI(34:1)	All	0.976556	0.981019	no
PI(34:1)	PCorr13	0.976668	0.980826	no
PI(36:2)	All	0.938425	0.959924	no
PI(36:2)	PCorr13	0.940028	0.959485	no
PI(36:3)	All	0.96622	0.967104	yes
PI(36:3)	PCorr13	0.966014	0.967115	yes
PI(38:3)	All	0.857225	0.911383	yes
PI(38:3)	PCorr13	0.869395	0.909684	yes
PI(38:5)	All	0.948547	0.965119	yes
PI(38:5)	PCorr13	0.949309	0.964925	yes
PI(38:6)	All	0.957396	0.964802	no
PI(38:6)	PCorr13	0.959738	0.964323	no
PI(40:4)	All	0.761637	0.860652	yes
PI(40:4)	PCorr13	0.762587	0.860107	yes
PI(40:5)	All	0.917666	0.945092	yes
PI(40:5)	PCorr13	0.917724	0.944394	yes
PS(36:1)	All	0.897991	0.661524	no
PS(36:1)	PCorr13	0.904333	0.662301	no
PS(36:2)	All	0.829506	0.652463	no
PS(36:2)	PCorr13	0.832672	0.651983	no
PS(38:3)	All	0.894996	0.734532	no
PS(38:3)	PCorr13	0.894558	0.73511	no
PS(38:4)	All	0.882512	0.802765	no
PS(38:4)	PCorr13	0.88133	0.804168	no
SM(34:3)	All	0.945756	0.963872	no
SM(34:3)	PCorr13	0.95142	0.963118	no
SM(35:1)	All	0.938223	0.965662	yes
SM(35:1)	PCorr13	0.939006	0.965676	yes
SM(35:2)	All	0.960946	0.984365	yes
SM(35:2)	PCorr13	0.958851	0.98382	yes
SM(37:2)	All	0.83036	0.932253	no
SM(37:2)	PCorr13	#N/A	#N/A	no
SM(41:1)	All	0.926558	0.951167	yes
SM(41:1)	PCorr13	0.931605	0.957468	yes
SM(41:2)	All	0.896893	0.980072	yes
SM(41:2)	PCorr13	0.894597	0.979859	yes
SM(d16:1/23:0)/SM(d17:1/22:0)	All	0.904815	0.981267	no
SM(d16:1/23:0)/SM(d17:1/22:0)	PCorr13	0.915668	0.976685	no
SM(d17:1/14:0)	All	0.981827	0.986583	no
SM(d17:1/14:0)	PCorr13	0.981254	0.986538	no
SM(d17:1/16:0)	All	0.966059	0.972523	no
SM(d17:1/16:0)	PCorr13	0.966612	0.972476	no
SM(d18:0/14:0)	All	0.93456	0.955715	no
SM(d18:0/14:0)	PCorr13	0.93751	0.954872	no
SM(d18:0/16:0)	All	0.888568	0.904178	no
SM(d18:0/16:0)	PCorr13	0.892103	0.902892	no
SM(d18:1/14:0)/SM(d16:1/16:0)	All	0.920617	0.970869	no
SM(d18:1/14:0)/SM(d16:1/16:0)	PCorr13	0.944206	0.968032	no
SM(d18:1/16:0)	All	0.91866	0.953843	no
SM(d18:1/16:0)	PCorr13	0.919085	0.953725	no
SM(d18:1/18:0)/SM(d16:1/20:0)	All	0.904053	0.960883	no
SM(d18:1/18:0)/SM(d16:1/20:0)	PCorr13	0.921733	0.948048	no
SM(d18:1/20:0)/SM(d16:1/22:0)	All	0.735599	0.969474	no
SM(d18:1/20:0)/SM(d16:1/22:0)	PCorr13	#N/A	#N/A	no
SM(d18:1/24:0)	All	0.905849	0.926801	no
SM(d18:1/24:0)	PCorr13	0.910073	0.928559	no
SM(d18:2/14:0)	All	0.960859	0.980507	no
SM(d18:2/14:0)	PCorr13	0.967924	0.979878	no
SM(d18:2/16:0)	All	0.935709	0.971223	no
SM(d18:2/16:0)	PCorr13	0.946165	0.969813	no
SM(d18:2/18:0)	All	0.92152	0.969869	no
SM(d18:2/18:0)	PCorr13	0.945748	0.966993	no
SM(d18:2/18:1)	All	0.956831	0.971147	no
SM(d18:2/18:1)	PCorr13	0.963396	0.969796	no
SM(d18:2/20:0)	All	0.475122	0.959798	no
SM(d18:2/20:0)	PCorr13	#N/A	#N/A	no
TG(48:0) [NL-16:0]	All	0.926882	0.981791	no
TG(48:0) [NL-16:0]	PCorr13	0.937278	0.981461	no
TG(48:1) [NL-18:1]	All	0.983548	0.985748	no
TG(48:1) [NL-18:1]	PCorr13	0.98463	0.985612	no
TG(48:2) [NL-14:1]	All	0.981133	0.982008	no
TG(48:2) [NL-14:1]	PCorr13	0.981535	0.981928	no
TG(48:2) [NL-16:1]	All	0.989515	0.991568	no
TG(48:2) [NL-16:1]	PCorr13	0.98996	0.991569	no
TG(48:3) [NL-16:1]	All	0.984478	0.989472	no
TG(48:3) [NL-16:1]	PCorr13	0.98444	0.989368	no
TG(50:0) [NL-18:0]	All	0.916506	0.989034	no
TG(50:0) [NL-18:0]	PCorr13	0.903679	0.988841	no
TG(50:1) [NL-14:0]	All	0.957106	0.970438	no
TG(50:1) [NL-14:0]	PCorr13	0.957205	0.969824	no
TG(50:1) [NL-18:1]	All	0.971197	0.978492	no
TG(50:1) [NL-18:1]	PCorr13	0.970915	0.978275	no
TG(50:2) [NL-18:1]	All	0.97565	0.974085	no
TG(50:2) [NL-18:1]	PCorr13	0.976642	0.973669	no
TG(50:2) [NL-18:2]	All	0.962096	0.968856	no
TG(50:2) [NL-18:2]	PCorr13	0.962451	0.968799	no
TG(50:3) [NL-14:1]	All	0.959304	0.96355	no
TG(50:3) [NL-14:1]	PCorr13	0.959142	0.963543	no
TG(50:3) [NL-16:1]	All	0.974258	0.984664	no
TG(50:3) [NL-16:1]	PCorr13	0.97709	0.984563	no
TG(50:4) [NL-14:0]	All	0.965091	0.983535	no
TG(50:4) [NL-14:0]	PCorr13	0.964301	0.983393	no
TG(51:0) [NL-16:0]	All	0.844101	0.982638	no
TG(51:0) [NL-16:0]	PCorr13	0.955258	0.979926	no
TG(51:2) [NL-15:0]	All	0.953011	0.95021	no
TG(51:2) [NL-15:0]	PCorr13	0.956624	0.949976	no
TG(52:1) [NL-18:0]	All	0.971991	0.990033	no
TG(52:1) [NL-18:0]	PCorr13	0.965742	0.989628	no
TG(52:2) [NL-16:0]	All	0.941867	0.913443	no
TG(52:2) [NL-16:0]	PCorr13	0.941333	0.91368	no
TG(52:3) [NL-16:1]	All	0.961191	0.948066	no
TG(52:3) [NL-16:1]	PCorr13	0.96118	0.947499	no
TG(52:3) [NL-18:2]	All	0.944289	0.943031	no
TG(52:3) [NL-18:2]	PCorr13	0.944126	0.943011	no
TG(54:0) [NL-18:0]	All	0.150239	0.966126	no
TG(54:0) [NL-18:0]	PCorr13	#N/A	#N/A	no
TG(54:1) [NL-18:1]	All	0.864645	0.988071	no
TG(54:1) [NL-18:1]	PCorr13	0.975874	0.983074	no
TG(54:2) [NL-18:0]	All	0.970355	0.973493	no
TG(54:2) [NL-18:0]	PCorr13	0.970585	0.97338	no
TG(54:3) [NL-18:1]	All	0.886329	0.954293	no
TG(54:3) [NL-18:1]	PCorr13	0.891982	0.953946	no
TG(54:4) [NL-18:2]	All	0.888	0.948243	no
TG(54:4) [NL-18:2]	PCorr13	0.888147	0.948629	no
TG(56:6) [NL-20:4]	All	0.914795	0.931361	no
TG(56:6) [NL-20:4]	PCorr13	0.9209	0.930756	no
TG(56:8) [NL-20:4]	All	0.954879	0.972188	no
TG(56:8) [NL-20:4]	PCorr13	0.954018	0.972281	no
TG(58:8) [NL-22:6]	All	0.952728	0.96513	no
TG(58:8) [NL-22:6]	PCorr13	0.95215	0.964847	no

## Sheet: Figure3b
lipid_name	lipid_All	ausdb_All	lipid_PCorr13	ausdb_PCorr13	delta_All	delta_PCorr13	delta_improvement
CE(14:0)	0.944266	0.912792	0.945182	0.912931	0.0314735	0.0322509	-0.000777453
CE(15:0)	0.890439	0.916153	0.889029	0.91582	0.0257143	0.0267902	-0.00107586
CE(16:0)	0.761812	0.907185	0.758321	0.907021	0.145373	0.1487	-0.00332686
CE(16:1)	0.963397	0.969143	0.966694	0.968892	0.00574543	0.00219788	0.00354755
CE(16:2)	0.869949	0.894795	0.868994	0.894869	0.0248458	0.0258744	-0.00102862
CE(17:0)	0.888862	0.964898	0.89125	0.964676	0.0760356	0.0734256	0.00261004
CE(17:1)	0.932584	0.95845	0.935149	0.958393	0.0258666	0.0232438	0.00262275
CE(18:0)	0.828922	0.954379	0.82313	0.953649	0.125457	0.130519	-0.0050622
CE(18:1)	0.880078	0.930889	0.879922	0.931007	0.0508116	0.0510842	-0.000272588
CE(18:2)	0.881161	0.890976	0.874227	0.890765	0.00981519	0.0165379	-0.00672266
CE(18:3)	0.944888	0.932454	0.940489	0.932209	0.0124341	0.00827973	0.00415442
CE(20:1)	0.682942	0.914924	0.690584	0.914792	0.231981	0.224208	0.00777377
CE(20:2)	0.795567	0.924114	0.806376	0.918877	0.128547	0.112501	0.0160459
CE(20:3)	0.949153	0.949323	0.94833	0.94917	0.000170678	0.00084085	-0.000670173
CE(20:4)	0.825379	0.980002	0.823313	0.979916	0.154623	0.156603	-0.00198007
CE(20:5)	0.887109	0.983436	0.891611	0.98332	0.0963263	0.0917083	0.00461797
CE(22:0)	0.745741	0.926832	0.744725	0.926579	0.181091	0.181855	-0.000763771
CE(22:1)	0.696207	0.91336	0.69728	0.912929	0.217153	0.215649	0.00150464
CE(22:4)	0.899192	0.925508	0.898355	0.925132	0.0263163	0.0267766	-0.000460237
CE(22:5) (n6)	0.891275	0.935846	0.893868	0.935822	0.0445709	0.0419541	0.00261682
CE(22:6)	0.947453	0.968917	0.951265	0.968893	0.0214642	0.0176281	0.00383602
CE(24:0)	0.795219	0.912719	0.797999	0.912055	0.1175	0.114055	0.00344474
CE(24:1)	0.682359	0.898001	0.675723	0.897281	0.215642	0.221558	-0.00591589
CE(24:4)	0.562259	0.892444	0.562478	0.892251	0.330185	0.329774	0.000411792
CE(24:5)	0.65793	0.851664	0.654732	0.851184	0.193733	0.196452	-0.00271842
CE(24:6)	0.8132	0.731505	0.822363	0.730385	0.0816957	0.0919782	-0.0102826
Cer(d18:1/16:0)	0.859248	0.875577	0.863492	0.874626	0.0163291	0.0111339	0.00519517
Cer(d18:1/18:0)	0.927721	0.94825	0.934377	0.947134	0.0205294	0.0127567	0.00777268
Cer(d18:1/20:0)	0.880183	0.942316	0.908778	0.944287	0.0621328	0.035509	0.0266238
Cer(d18:1/22:0)	0.947922	0.965142	0.94858	0.965146	0.0172199	0.0165661	0.000653808
Cer(d18:1/24:0)	0.928553	0.951887	0.93007	0.951347	0.0233335	0.0212777	0.00205582
Cer(d18:1/24:1)	0.869842	0.944321	0.873164	0.944541	0.074479	0.0713768	0.00310227
COH	0.655364	0.646932	0.6635	0.64462	0.00843259	0.0188797	-0.0104471
DG(14:0_16:0)	0.969137	0.968464	0.940844	0.965313	0.000672382	0.0244689	-0.0237966
DG(14:0_18:2)	0.972494	0.979148	0.972275	0.978995	0.00665428	0.00671952	-6.52403e-05
DG(16:0_16:1)	0.969424	0.986069	0.980609	0.984572	0.0166441	0.0039632	0.0126809
DG(16:0_18:1)	0.988902	0.993785	0.989285	0.9935	0.00488285	0.00421547	0.00066738
DG(16:0_18:2)	0.989542	0.993337	0.98955	0.993364	0.00379507	0.00381416	-1.90917e-05
DG(16:0_20:4)	0.980135	0.984864	0.979768	0.984813	0.00472871	0.00504484	-0.000316135
DG(16:0_22:5)	0.887375	0.969762	0.885701	0.969607	0.0823871	0.0839069	-0.00151983
DG(16:0_22:6)	0.969702	0.974719	0.969781	0.97464	0.00501642	0.00485934	0.000157076
DG(16:1_18:1)	0.987434	0.994038	0.987905	0.994011	0.00660426	0.00610603	0.000498227
DG(18:0_18:1)	0.956123	0.988242	0.96705	0.987667	0.0321195	0.0206164	0.011503
DG(18:0_18:2)	0.976719	0.983076	0.975911	0.982987	0.00635704	0.00707612	-0.000719083
DG(18:0_20:4)	0.898183	0.889808	0.89956	0.889401	0.00837459	0.0101581	-0.00178351
DG(18:1_18:1)	0.985657	0.992822	0.986856	0.992748	0.00716484	0.0058923	0.00127253
DG(18:1_18:2)	0.990598	0.9962	0.990415	0.996119	0.00560208	0.00570439	-0.000102309
DG(18:1_18:3)	0.974128	0.983044	0.976349	0.983087	0.00891598	0.00673706	0.00217893
DG(18:1_20:3)	0.933765	0.960185	0.934625	0.959733	0.0264197	0.0251079	0.00131175
DG(18:1_20:4)	0.980806	0.988578	0.980937	0.98849	0.00777235	0.00755273	0.000219614
DG(18:2_18:2)	0.987792	0.988682	0.988536	0.988727	0.000889898	0.000191406	0.000698492
DG(18:2_20:4)	0.981064	0.982042	0.982137	0.98198	0.000977816	0.000156316	0.000821499
dhCer(d18:0/16:0)	0.744432	0.404412	0.743081	0.398073	0.34002	0.345009	-0.00498866
dhCer(d18:0/18:0)	0.851862	0.562584	0.861338	0.563559	0.289278	0.297779	-0.00850123
dhCer(d18:0/20:0)	0.55546	0.661567	0.556445	0.658184	0.106107	0.101739	0.00436743
dhCer(d18:0/22:0)	0.921004	0.902383	0.921259	0.901342	0.0186213	0.019917	-0.00129568
dhCer(d18:0/24:0)	0.928595	0.90192	0.928908	0.901346	0.0266754	0.0275621	-0.000886613
dhCer(d18:0/24:1)	0.757104	0.888225	0.758526	0.888918	0.131121	0.130392	0.000728483
GM3(d18:1/16:0)	0.87646	0.875747	0.877295	0.876149	0.000712999	0.00114604	-0.000433041
GM3(d18:1/18:0)	0.792488	0.791648	0.793883	0.791306	0.000839406	0.00257679	-0.00173738
GM3(d18:1/20:0)	0.534266	0.78538	0.527225	0.791836	0.251114	0.264611	-0.0134972
GM3(d18:1/22:0)	0.728275	0.871035	0.727142	0.869829	0.14276	0.142687	7.26951e-05
GM3(d18:1/24:0)	0.595325	0.864071	0.60216	0.863278	0.268746	0.261118	0.00762783
GM3(d18:1/24:1)	0.684965	0.890171	0.684846	0.889277	0.205207	0.204431	0.000775999
Hex2Cer(d18:1/16:0)	0.850014	0.923443	0.85513	0.921976	0.0734288	0.0668459	0.00658285
Hex2Cer(d18:1/18:0)	0.341164	0.558005	0.336292	0.545973	0.216842	0.209682	0.00716008
Hex2Cer(d18:1/20:0)	0.563731	0.621613	0.570365	0.614025	0.057882	0.0436605	0.0142215
Hex2Cer(d18:1/22:0)	0.840342	0.883732	0.840112	0.882891	0.0433899	0.0427785	0.000611388
Hex2Cer(d18:1/24:0)	0.855634	0.888609	0.857036	0.886551	0.0329756	0.0295142	0.00346142
Hex2Cer(d18:1/24:1)	0.875206	0.917382	0.871615	0.916572	0.0421759	0.0449567	-0.00278081
Hex3Cer(d18:1/16:0)	0.863524	0.860745	0.863817	0.860524	0.00277892	0.00329303	-0.000514109
Hex3Cer(d18:1/18:0)	0.589521	0.669635	0.58857	0.668654	0.0801138	0.0800844	2.938e-05
Hex3Cer(d18:1/20:0)	0.458713	0.597329	0.463547	0.591914	0.138616	0.128368	0.0102483
Hex3Cer(d18:1/22:0)	0.683002	0.821763	0.683099	0.823338	0.138761	0.140239	-0.00147777
Hex3Cer(d18:1/24:0)	0.513971	0.778191	0.511752	0.78123	0.26422	0.269478	-0.00525853
Hex3Cer(d18:1/24:1)	0.743497	0.867736	0.739444	0.867652	0.124239	0.128208	-0.00396903
HexCer(d18:1/16:0)	0.828499	0.896496	0.831683	0.89521	0.0679968	0.0635267	0.00447006
HexCer(d18:1/18:0)	0.730108	0.858155	0.732086	0.857606	0.128047	0.12552	0.00252772
HexCer(d18:1/20:0)	0.767437	0.870711	0.775168	0.866865	0.103273	0.0916972	0.0115759
HexCer(d18:1/22:0)	0.946845	0.946033	0.94916	0.94529	0.000812372	0.00386978	-0.00305741
HexCer(d18:1/24:0)	0.950938	0.935991	0.952945	0.935644	0.0149477	0.0173013	-0.00235359
HexCer(d18:1/24:1)	0.9286	0.949743	0.931923	0.948976	0.0211433	0.0170527	0.00409065
LPC(14:0)	0.960452	0.99218	0.961426	0.992222	0.0317274	0.030796	0.000931372
LPC(15:0)	0.97904	0.991357	0.980134	0.99127	0.0123167	0.0111365	0.00118022
LPC(16:0)	0.966173	0.985703	0.971712	0.984892	0.0195308	0.0131791	0.00635167
LPC(16:1)	0.966843	0.988785	0.967209	0.98862	0.0219419	0.0214106	0.000531334
LPC(17:0)	0.978564	0.994127	0.981916	0.994037	0.0155623	0.012121	0.00344133
LPC(17:1)	0.965758	0.985163	0.965677	0.984816	0.019405	0.0191389	0.000266067
LPC(18:0)	0.952498	0.990701	0.960607	0.98998	0.0382024	0.0293725	0.0088299
LPC(18:1)	0.962668	0.988974	0.964533	0.988494	0.0263059	0.0239614	0.00234452
LPC(18:2)	0.968601	0.98558	0.969505	0.98514	0.0169787	0.0156343	0.00134449
LPC(18:3)	0.941493	0.981976	0.941636	0.981675	0.040483	0.0400388	0.00044416
LPC(20:0)	0.89098	0.967078	0.887989	0.96622	0.0760977	0.0782314	-0.00213363
LPC(20:1)	0.929625	0.976343	0.930973	0.975129	0.0467181	0.0441563	0.00256177
LPC(20:2)	0.881436	0.976646	0.92147	0.967942	0.0952106	0.046472	0.0487386
LPC(20:3)	0.973284	0.987712	0.972557	0.987692	0.0144277	0.0151343	-0.000706564
LPC(20:4)	0.976923	0.990856	0.979011	0.990848	0.0139338	0.011837	0.00209682
LPC(20:5)	0.984477	0.994538	0.984389	0.994536	0.0100609	0.0101467	-8.57585e-05
LPC(22:0)	0.934505	0.960442	0.933763	0.960535	0.0259367	0.0267719	-0.000835174
LPC(22:1)	0.860817	0.931195	0.863867	0.932208	0.0703782	0.0683408	0.00203744
LPC(22:5)	0.958663	0.990649	0.959484	0.990588	0.0319856	0.0311044	0.000881192
LPC(22:6)	0.980668	0.991135	0.981454	0.991284	0.0104673	0.00982972	0.000637602
LPC(24:0)	0.910024	0.959175	0.909327	0.958937	0.0491512	0.0496106	-0.000459454
LPC(26:0)	0.761821	0.878899	0.768204	0.878466	0.117077	0.110262	0.00681518
LPC(O-16:0)	0.962125	0.988516	0.91744	0.984507	0.0263915	0.0670674	-0.0406759
LPC(O-22:0)	0.942501	0.96137	0.938079	0.958552	0.0188696	0.0204728	-0.00160326
LPC(O-22:1)	0.843621	0.984634	0.953595	0.978741	0.141013	0.0251461	0.115867
LPC(O-24:0)	0.907377	0.945127	0.911325	0.938265	0.0377501	0.0269405	0.0108096
LPC(O-24:1)	0.949674	0.965772	0.951996	0.965443	0.016098	0.0134474	0.0026506
LPC(O-24:2)	0.937091	0.946586	0.937924	0.946864	0.00949466	0.00893984	0.000554825
LPE(16:0)	0.957023	0.971091	0.953219	0.97101	0.0140677	0.0177906	-0.00372291
LPE(18:0)	0.93118	0.977617	0.928147	0.977325	0.0464369	0.0491777	-0.00274087
LPE(18:1)	0.94804	0.973595	0.950923	0.973557	0.0255549	0.0226344	0.00292051
LPE(18:2)	0.971111	0.980653	0.972065	0.980494	0.0095426	0.00842875	0.00111385
LPE(20:4)	0.96909	0.960365	0.969628	0.960395	0.00872519	0.00923312	-0.000507929
LPE(22:6)	0.954982	0.95882	0.955972	0.958187	0.00383803	0.00221508	0.00162295
LPI(18:0)	0.629079	0.634171	0.633343	0.631027	0.00509169	0.0023162	0.00277549
LPI(18:1)	0.87031	0.831617	0.871084	0.831665	0.0386933	0.0394192	-0.00072593
LPI(18:2)	0.91038	0.856373	0.912151	0.85667	0.0540064	0.0554806	-0.00147419
LPI(20:4)	0.89905	0.858113	0.900461	0.857939	0.0409371	0.0425223	-0.00158522
PC(14:0_16:0)	0.964971	0.985152	0.965038	0.985174	0.0201817	0.0201356	4.60861e-05
PC(14:0_20:4)	0.942915	0.991334	0.942309	0.991345	0.048419	0.049036	-0.000616994
PC(15:0_20:4)	0.911727	0.975393	0.911982	0.976279	0.0636662	0.0642973	-0.000631061
PC(15:0_22:6)	0.967472	0.990091	0.967396	0.989911	0.022619	0.0225156	0.000103412
PC(16:0_16:0)	0.896858	0.96417	0.896367	0.963411	0.0673114	0.0670441	0.00026735
PC(16:0_18:0)	0.901862	0.955861	0.90283	0.956119	0.0539992	0.0532888	0.00071039
PC(16:0_18:1)	0.921017	0.963448	0.919101	0.962764	0.0424311	0.0436627	-0.00123154
PC(16:0_18:2)	0.892713	0.933064	0.893032	0.932177	0.0403518	0.0391451	0.00120676
PC(16:0_20:4)	0.915246	0.962623	0.914013	0.962312	0.0473773	0.0482992	-0.000921915
PC(16:0_22:6)	0.932658	0.985896	0.931305	0.985149	0.0532377	0.0538446	-0.000606905
PC(18:0_18:1)	0.929847	0.982855	0.92818	0.981419	0.0530082	0.0532392	-0.000230951
PC(18:0_20:3)	0.935468	0.984914	0.937705	0.984362	0.049446	0.0466572	0.00278876
PC(18:0_22:6)	0.94708	0.984477	0.949599	0.984182	0.0373972	0.0345829	0.00281421
PC(18:2_18:2)	0.912329	0.965377	0.911252	0.965115	0.0530478	0.0538625	-0.00081473
PC(28:0)	0.952518	0.969699	0.956708	0.969172	0.0171809	0.012464	0.00471684
PC(31:0)	0.967206	0.982054	0.966904	0.982061	0.0148481	0.0151575	-0.00030941
PC(32:1)	0.950709	0.991595	0.950516	0.991504	0.040886	0.0409887	-0.000102772
PC(32:2)	0.790577	0.991994	0.787645	0.991935	0.201417	0.20429	-0.00287302
PC(33:0)	0.945834	0.982961	0.944832	0.982738	0.0371261	0.0379065	-0.000780343
PC(33:1)	0.956132	0.986385	0.957328	0.98631	0.0302527	0.0289821	0.00127066
PC(33:2)	0.960221	0.98605	0.961405	0.985842	0.0258286	0.0244372	0.0013914
PC(34:3)	0.952048	0.988796	0.954627	0.988504	0.0367478	0.0338777	0.00287015
PC(34:5)	0.965222	0.992633	0.965247	0.992654	0.0274116	0.0274066	4.96807e-06
PC(35:1)	0.921534	0.986811	0.920393	0.986636	0.0652771	0.0662429	-0.000965837
PC(35:2)	0.958583	0.983281	0.958883	0.983096	0.0246975	0.0242122	0.000485285
PC(35:3)	0.922864	0.976022	0.92287	0.975697	0.0531575	0.0528265	0.000331003
PC(36:2)	0.881984	0.959296	0.886059	0.960245	0.0773126	0.0741868	0.00312583
PC(36:3)	0.926169	0.973424	0.925962	0.97384	0.0472543	0.0478778	-0.000623561
PC(36:5)	0.976873	0.993859	0.976981	0.993891	0.016986	0.0169104	7.55976e-05
PC(36:6)	0.952383	0.994435	0.952427	0.994403	0.0420516	0.0419757	7.58304e-05
PC(37:4)	0.930901	0.988683	0.931375	0.988536	0.057782	0.057161	0.000621001
PC(38:4)	0.932591	0.982794	0.932009	0.982681	0.0502028	0.0506718	-0.000468985
PC(38:5)	0.896083	0.986665	0.895612	0.98654	0.090582	0.0909278	-0.000345862
PC(38:6) (a)	0.900947	0.981024	0.902317	0.980818	0.0800766	0.0785015	0.00157512
PC(38:7)	0.934313	0.989616	0.934182	0.989674	0.0553033	0.0554927	-0.000189362
PC(39:5)	0.929373	0.983977	0.929769	0.983856	0.0546036	0.054087	0.000516593
PC(39:6)	0.96489	0.990227	0.965073	0.98983	0.0253367	0.0247573	0.000579407
PC(40:4)	0.921013	0.841198	0.933729	0.839385	0.0798151	0.0943444	-0.0145293
PC(40:5)	0.910739	0.982181	0.911717	0.981932	0.0714414	0.0702147	0.00122671
PC(40:7)	0.925787	0.974453	0.929848	0.974227	0.0486651	0.0443788	0.00428627
PC(40:8)	0.887333	0.963728	0.887685	0.96306	0.0763947	0.0753749	0.00101977
PC(O-16:0/16:0)	0.851539	0.953148	0.850593	0.952129	0.101609	0.101535	7.32934e-05
PC(O-16:0/20:4)	0.906908	0.977123	0.916902	0.975659	0.0702148	0.0587569	0.0114578
PC(O-18:0/18:1)	0.891994	0.953404	0.901635	0.949458	0.0614102	0.0478234	0.0135868
PC(O-18:0/20:4)	0.923226	0.977725	0.920708	0.974274	0.0544994	0.0535656	0.000933802
PC(O-18:0/22:6)	0.842817	0.978255	0.894798	0.970106	0.135438	0.0753074	0.0601307
PC(O-32:1)	0.814471	0.945731	0.822397	0.945434	0.13126	0.123038	0.00822231
PC(O-32:2)	0.819836	0.880215	0.849125	0.877324	0.0603792	0.0281993	0.0321799
PC(O-34:1)	0.675137	0.970208	0.682051	0.966964	0.295071	0.284914	0.0101568
PC(O-34:4)	0.857475	0.919046	0.871609	0.916166	0.061571	0.0445573	0.0170138
PC(O-36:0)	0.824339	0.919438	0.822835	0.918296	0.0950995	0.0954605	-0.000361033
PC(O-36:2)	0.91746	0.981777	0.931683	0.978601	0.0643174	0.0469186	0.0173988
PC(O-36:3)	0.864191	0.976532	0.895537	0.968995	0.11234	0.0734576	0.0388826
PC(O-36:5)	0.943417	0.966657	0.952131	0.959654	0.0232402	0.0075228	0.0157174
PC(O-38:5)	0.893764	0.962505	0.861919	0.951506	0.068741	0.0895865	-0.0208455
PC(O-40:5)	0.867409	0.969224	0.893951	0.965372	0.101816	0.0714207	0.0303951
PC(P-16:0/14:0)	0.90924	0.951881	0.909099	0.951502	0.0426418	0.042403	0.000238792
PC(P-16:0/16:0)	0.869395	0.952892	0.873483	0.952463	0.0834972	0.0789803	0.00451685
PC(P-16:0/16:1)	0.908551	0.970735	0.910245	0.970541	0.0621834	0.0602952	0.00188811
PC(P-16:0/18:1)	0.910169	0.967221	0.91024	0.967434	0.0570518	0.0571941	-0.000142259
PC(P-16:0/18:2)	0.91772	0.94949	0.91829	0.946389	0.0317704	0.0280988	0.00367159
PC(P-16:0/18:3)	0.884275	0.950193	0.88882	0.950279	0.0659171	0.0614587	0.00445839
PC(P-16:0/20:4)	0.915794	0.975202	0.918458	0.974485	0.0594074	0.0560273	0.00338016
PC(P-16:0/20:5)	0.941006	0.976238	0.943602	0.976157	0.0352319	0.0325544	0.0026775
PC(P-16:0/22:6)	0.924883	0.983131	0.950998	0.980555	0.0582477	0.0295569	0.0286908
PC(P-18:0/20:4)	0.900185	0.979878	0.937873	0.975857	0.0796933	0.0379839	0.0417094
PC(P-36:2)	0.925184	0.968509	0.933722	0.967223	0.0433255	0.0335008	0.00982471
PC(P-38:5)	0.852928	0.975677	0.860694	0.974897	0.12275	0.114203	0.0085463
PE(16:0_16:0)	0.694848	0.692058	0.694324	0.692305	0.00278999	0.00201868	0.000771317
PE(16:0_16:1)	0.951256	0.952974	0.951373	0.953032	0.00171859	0.00165907	5.9516e-05
PE(16:0_18:1)	0.967736	0.981304	0.967585	0.981434	0.0135678	0.0138498	-0.000281958
PE(16:0_18:2)	0.97812	0.983133	0.978372	0.9831	0.00501308	0.00472817	0.000284909
PE(16:0_20:4)	0.969592	0.982727	0.969662	0.982776	0.0131344	0.0131135	2.09078e-05
PE(16:0_22:6)	0.972377	0.987235	0.972558	0.987288	0.0148585	0.0147298	0.000128663
PE(18:0_18:1)	0.959088	0.97151	0.967269	0.971196	0.0124215	0.00392707	0.0084944
PE(18:0_20:4)	0.967408	0.989218	0.967193	0.989113	0.0218099	0.02192	-0.000110084
PE(18:0_22:6)	0.972001	0.989653	0.97175	0.989508	0.0176527	0.0177581	-0.000105366
PE(34:3)	0.94018	0.967912	0.94103	0.967551	0.0277316	0.0265207	0.00121086
PE(35:1)	0.894864	0.915921	0.89359	0.915843	0.021057	0.0222536	-0.00119652
PE(35:2)	0.923895	0.932918	0.923589	0.932433	0.00902332	0.00884428	0.000179039
PE(36:0)	0.431511	0.295146	0.314345	0.301524	0.136365	0.0128208	0.123545
PE(36:2)	0.978628	0.991852	0.979826	0.991598	0.0132237	0.0117717	0.00145203
PE(36:3)	0.977612	0.985424	0.977849	0.985463	0.00781165	0.00761462	0.000197027
PE(36:5)	0.942647	0.977064	0.942499	0.976989	0.034417	0.0344903	-7.33036e-05
PE(38:3)	0.972544	0.988113	0.972876	0.988091	0.0155694	0.0152145	0.000354915
PE(38:5)	0.968728	0.990504	0.968748	0.990394	0.0217761	0.0216452	0.000130892
PE(40:4)	0.913613	0.961553	0.91536	0.961449	0.0479395	0.0460895	0.00184998
PE(40:5)	0.680312	0.98791	0.680119	0.987903	0.307599	0.307784	-0.000184809
PE(40:7)	0.961268	0.979614	0.961922	0.97949	0.0183458	0.0175682	0.000777644
PE(O-16:0/18:2)	0.855284	0.923084	0.882275	0.917921	0.0678005	0.035647	0.0321535
PE(O-18:0/22:5)	0.89036	0.926154	0.91815	0.923422	0.0357947	0.00527268	0.030522
PE(O-34:1)	0.816915	0.906101	0.826073	0.904395	0.0891861	0.0783216	0.0108645
PE(O-36:3)	0.880156	0.900217	0.880111	0.900558	0.0200613	0.0204471	-0.000385817
PE(O-36:5)	0.838069	0.897515	0.845196	0.897233	0.0594451	0.0520373	0.00740781
PE(O-38:4)	0.757143	0.940651	0.878253	0.919594	0.183508	0.0413415	0.142167
PE(O-38:5)	0.937308	0.965105	0.937864	0.96499	0.0277965	0.027126	0.000670472
PE(P-16:0/18:1)	0.904432	0.956941	0.905976	0.957074	0.0525097	0.0510976	0.00141207
PE(P-16:0/18:2)	0.927719	0.970942	0.930238	0.970773	0.0432229	0.0405356	0.00268731
PE(P-16:0/20:4)	0.91955	0.963352	0.921093	0.962067	0.043802	0.0409737	0.00282829
PE(P-18:0/18:1)	0.9451	0.97204	0.945174	0.972351	0.0269401	0.0271776	-0.000237567
PE(P-18:0/18:2)	0.95484	0.974975	0.955721	0.974695	0.0201348	0.0189739	0.00116088
PE(P-18:0/20:4)	0.951782	0.978954	0.952222	0.978702	0.0271713	0.0264799	0.000691392
PE(P-18:0/22:6)	0.919297	0.980821	0.945273	0.979144	0.061525	0.0338714	0.0276535
PE(P-20:0/20:4)	0.82227	0.853283	0.828432	0.851828	0.0310137	0.0233967	0.00761701
PE(P-38:5)	0.895814	0.971603	0.895759	0.971351	0.0757882	0.0755925	0.000195704
PE(P-38:6)	0.871633	0.975907	0.883334	0.974528	0.104274	0.0911939	0.0130806
PE(P-40:5)	0.935949	0.967704	0.932985	0.967402	0.0317543	0.0344169	-0.0026626
PG(34:1)	0.850406	0.865501	0.849508	0.865491	0.0150959	0.0159821	-0.000886166
PG(36:1)	0.797957	0.842585	0.797918	0.841818	0.0446284	0.0438994	0.000728995
PG(36:2)	0.811163	0.782448	0.813957	0.780877	0.028715	0.0330798	-0.0043648
PI(16:0_16:1)	0.977019	0.984462	0.978078	0.984177	0.00744356	0.0060983	0.00134526
PI(16:0_20:4)	0.951479	0.967981	0.956295	0.967346	0.016502	0.0110511	0.00545098
PI(16:0/16:0)	0.930527	0.953901	0.931071	0.95388	0.0233733	0.0228083	0.000564987
PI(18:0_18:1)	0.935312	0.954102	0.935139	0.953268	0.0187904	0.0181293	0.000661061
PI(18:0_20:2)	0.81544	0.921287	0.82439	0.919807	0.105847	0.0954175	0.0104299
PI(18:0_20:4)	0.918517	0.959636	0.9204	0.959686	0.041119	0.039286	0.00183299
PI(18:0_22:6)	0.95895	0.969884	0.959028	0.969563	0.0109333	0.0105356	0.000397682
PI(34:0)	0.84367	0.905644	0.843918	0.905177	0.061974	0.0612587	0.000715293
PI(34:1)	0.976556	0.981019	0.976668	0.980826	0.00446322	0.00415785	0.00030537
PI(36:2)	0.938425	0.959924	0.940028	0.959485	0.0214985	0.0194579	0.00204058
PI(36:3)	0.96622	0.967104	0.966014	0.967115	0.000883916	0.00110118	-0.000217259
PI(38:3)	0.857225	0.911383	0.869395	0.909684	0.0541577	0.040289	0.0138687
PI(38:5)	0.948547	0.965119	0.949309	0.964925	0.0165714	0.0156166	0.000954807
PI(38:6)	0.957396	0.964802	0.959738	0.964323	0.00740615	0.00458494	0.00282121
PI(40:4)	0.761637	0.860652	0.762587	0.860107	0.0990146	0.0975204	0.00149417
PI(40:5)	0.917666	0.945092	0.917724	0.944394	0.027426	0.0266698	0.000756199
PS(36:1)	0.897991	0.661524	0.904333	0.662301	0.236467	0.242032	-0.00556533
PS(36:2)	0.829506	0.652463	0.832672	0.651983	0.177043	0.180689	-0.00364603
PS(38:3)	0.894996	0.734532	0.894558	0.73511	0.160464	0.159448	0.00101614
PS(38:4)	0.882512	0.802765	0.88133	0.804168	0.0797477	0.0771628	0.00258485
SM(34:3)	0.945756	0.963872	0.95142	0.963118	0.0181165	0.0116985	0.00641794
SM(35:1)	0.938223	0.965662	0.939006	0.965676	0.0274388	0.0266703	0.000768473
SM(35:2)	0.960946	0.984365	0.958851	0.98382	0.0234185	0.0249693	-0.0015508
SM(41:1)	0.926558	0.951167	0.931605	0.957468	0.0246094	0.025863	-0.00125363
SM(41:2)	0.896893	0.980072	0.894597	0.979859	0.0831793	0.0852621	-0.00208281
SM(d16:1/23:0)/SM(d17:1/22:0)	0.904815	0.981267	0.915668	0.976685	0.0764517	0.0610165	0.0154352
SM(d17:1/14:0)	0.981827	0.986583	0.981254	0.986538	0.00475593	0.00528405	-0.000528124
SM(d17:1/16:0)	0.966059	0.972523	0.966612	0.972476	0.00646464	0.00586342	0.000601226
SM(d18:0/14:0)	0.93456	0.955715	0.93751	0.954872	0.0211552	0.0173615	0.00379368
SM(d18:0/16:0)	0.888568	0.904178	0.892103	0.902892	0.0156095	0.0107892	0.00482027
SM(d18:1/14:0)/SM(d16:1/16:0)	0.920617	0.970869	0.944206	0.968032	0.0502524	0.023826	0.0264264
SM(d18:1/16:0)	0.91866	0.953843	0.919085	0.953725	0.0351827	0.0346397	0.000543054
SM(d18:1/18:0)/SM(d16:1/20:0)	0.904053	0.960883	0.921733	0.948048	0.0568299	0.0263147	0.0305152
SM(d18:1/24:0)	0.905849	0.926801	0.910073	0.928559	0.0209519	0.0184857	0.00246619
SM(d18:2/14:0)	0.960859	0.980507	0.967924	0.979878	0.0196479	0.0119539	0.00769401
SM(d18:2/16:0)	0.935709	0.971223	0.946165	0.969813	0.0355139	0.0236477	0.0118662
SM(d18:2/18:0)	0.92152	0.969869	0.945748	0.966993	0.0483489	0.0212449	0.027104
SM(d18:2/18:1)	0.956831	0.971147	0.963396	0.969796	0.0143161	0.00640036	0.00791574
TG(48:0) [NL-16:0]	0.926882	0.981791	0.937278	0.981461	0.0549084	0.0441827	0.0107257
TG(48:1) [NL-18:1]	0.983548	0.985748	0.98463	0.985612	0.00220057	0.000981948	0.00121862
TG(48:2) [NL-14:1]	0.981133	0.982008	0.981535	0.981928	0.000874741	0.000393785	0.000480955
TG(48:2) [NL-16:1]	0.989515	0.991568	0.98996	0.991569	0.00205305	0.00160896	0.000444088
TG(48:3) [NL-16:1]	0.984478	0.989472	0.98444	0.989368	0.00499454	0.00492834	6.6196e-05
TG(50:0) [NL-18:0]	0.916506	0.989034	0.903679	0.988841	0.0725274	0.0851621	-0.0126347
TG(50:1) [NL-14:0]	0.957106	0.970438	0.957205	0.969824	0.0133313	0.0126192	0.00071207
TG(50:1) [NL-18:1]	0.971197	0.978492	0.970915	0.978275	0.00729475	0.00735972	-6.49761e-05
TG(50:2) [NL-18:1]	0.97565	0.974085	0.976642	0.973669	0.00156495	0.00297253	-0.00140758
TG(50:2) [NL-18:2]	0.962096	0.968856	0.962451	0.968799	0.00675925	0.00634817	0.000411081
TG(50:3) [NL-14:1]	0.959304	0.96355	0.959142	0.963543	0.00424555	0.00440063	-0.000155077
TG(50:3) [NL-16:1]	0.974258	0.984664	0.97709	0.984563	0.0104063	0.00747304	0.00293325
TG(50:4) [NL-14:0]	0.965091	0.983535	0.964301	0.983393	0.0184442	0.0190917	-0.000647563
TG(51:0) [NL-16:0]	0.844101	0.982638	0.955258	0.979926	0.138537	0.0246684	0.113869
TG(51:2) [NL-15:0]	0.953011	0.95021	0.956624	0.949976	0.00280092	0.00664793	-0.003847
TG(52:1) [NL-18:0]	0.971991	0.990033	0.965742	0.989628	0.0180421	0.0238863	-0.0058442
TG(52:2) [NL-16:0]	0.941867	0.913443	0.941333	0.91368	0.0284235	0.0276531	0.000770393
TG(52:3) [NL-16:1]	0.961191	0.948066	0.96118	0.947499	0.0131247	0.0136813	-0.00055662
TG(52:3) [NL-18:2]	0.944289	0.943031	0.944126	0.943011	0.00125818	0.00111458	0.000143606
TG(54:1) [NL-18:1]	0.864645	0.988071	0.975874	0.983074	0.123426	0.00719981	0.116226
TG(54:2) [NL-18:0]	0.970355	0.973493	0.970585	0.97338	0.00313787	0.00279504	0.000342829
TG(54:3) [NL-18:1]	0.886329	0.954293	0.891982	0.953946	0.067964	0.0619646	0.00599938
TG(54:4) [NL-18:2]	0.888	0.948243	0.888147	0.948629	0.0602432	0.0604819	-0.000238641
TG(56:6) [NL-20:4]	0.914795	0.931361	0.9209	0.930756	0.0165656	0.00985628	0.00670934
TG(56:8) [NL-20:4]	0.954879	0.972188	0.954018	0.972281	0.0173081	0.0182631	-0.000955003
TG(58:8) [NL-22:6]	0.952728	0.96513	0.95215	0.964847	0.0124015	0.0126966	-0.000295151

## Sheet: Figure4a
lipid	timepoint	nontreat	treat
CE(14:0)	baseline	0.948262	0.944709
CE(14:0)	followup	0.941928	0.952095
CE(15:0)	baseline	0.887742	0.885609
CE(15:0)	followup	0.881926	0.882548
CE(16:0)	baseline	0.715386	0.737036
CE(16:0)	followup	0.715575	0.793022
CE(16:1)	baseline	0.966988	0.966359
CE(16:1)	followup	0.965403	0.969913
CE(16:2)	baseline	0.86245	0.86102
CE(16:2)	followup	0.854135	0.877168
CE(17:0)	baseline	0.873177	0.875892
CE(17:0)	followup	0.874584	0.883049
CE(17:1)	baseline	0.934134	0.934718
CE(17:1)	followup	0.931401	0.937074
CE(18:0)	baseline	0.789047	0.799087
CE(18:0)	followup	0.801309	0.802489
CE(18:1)	baseline	0.874905	0.86689
CE(18:1)	followup	0.869212	0.891414
CE(18:2)	baseline	0.866524	0.869145
CE(18:2)	followup	0.87011	0.890646
CE(18:3)	baseline	0.935312	0.940201
CE(18:3)	followup	0.935657	0.944893
CE(20:1)	baseline	0.639924	0.640011
CE(20:1)	followup	0.642539	0.616942
CE(20:2)	baseline	0.784996	0.786579
CE(20:2)	followup	0.772775	0.78119
CE(20:3)	baseline	0.947535	0.951019
CE(20:3)	followup	0.949012	0.951198
CE(20:4)	baseline	0.821062	0.828893
CE(20:4)	followup	0.835003	0.821477
CE(20:5)	baseline	0.893965	0.884239
CE(20:5)	followup	0.894183	0.893665
CE(22:0)	baseline	0.722872	0.722842
CE(22:0)	followup	0.723327	0.658801
CE(22:1)	baseline	0.676758	0.678016
CE(22:1)	followup	0.651158	0.619383
CE(22:4)	baseline	0.893693	0.888408
CE(22:4)	followup	0.89694	0.90082
CE(22:5) (n6)	baseline	0.894707	0.890856
CE(22:5) (n6)	followup	0.895115	0.8988
CE(22:6)	baseline	0.950919	0.950629
CE(22:6)	followup	0.951113	0.953081
CE(24:0)	baseline	0.795206	0.777003
CE(24:0)	followup	0.771796	0.731755
CE(24:1)	baseline	0.631863	0.628288
CE(24:1)	followup	0.635682	0.612182
CE(24:4)	baseline	0.538749	0.520065
CE(24:4)	followup	0.532643	0.484614
CE(24:5)	baseline	0.602707	0.590037
CE(24:5)	followup	0.599905	0.565807
CE(24:6)	baseline	0.837163	0.833744
CE(24:6)	followup	0.825634	0.817256
Cer(d18:1/16:0)	baseline	0.838556	0.84402
Cer(d18:1/16:0)	followup	0.83566	0.867849
Cer(d18:1/18:0)	baseline	0.935528	0.938164
Cer(d18:1/18:0)	followup	0.930198	0.930273
Cer(d18:1/20:0)	baseline	0.902002	0.912361
Cer(d18:1/20:0)	followup	0.907098	0.911537
Cer(d18:1/22:0)	baseline	0.942379	0.944606
Cer(d18:1/22:0)	followup	0.937931	0.949772
Cer(d18:1/24:0)	baseline	0.921931	0.925912
Cer(d18:1/24:0)	followup	0.918591	0.931491
Cer(d18:1/24:1)	baseline	0.85134	0.864606
Cer(d18:1/24:1)	followup	0.863573	0.8757
COH	baseline	0.541114	0.578242
COH	followup	0.553505	0.649733
DG(14:0_16:0)	baseline	0.935145	0.936419
DG(14:0_16:0)	followup	0.93337	0.933373
DG(14:0_18:2)	baseline	0.972783	0.97135
DG(14:0_18:2)	followup	0.971214	0.971121
DG(16:0_16:1)	baseline	0.979217	0.981076
DG(16:0_16:1)	followup	0.97941	0.978536
DG(16:0_18:1)	baseline	0.989575	0.989466
DG(16:0_18:1)	followup	0.988145	0.989153
DG(16:0_18:2)	baseline	0.988825	0.9888
DG(16:0_18:2)	followup	0.988688	0.989774
DG(16:0_20:4)	baseline	0.980314	0.981102
DG(16:0_20:4)	followup	0.978719	0.981111
DG(16:0_22:5)	baseline	0.897877	0.903374
DG(16:0_22:5)	followup	0.900243	0.902333
DG(16:0_22:6)	baseline	0.969757	0.972872
DG(16:0_22:6)	followup	0.971182	0.969305
DG(16:1_18:1)	baseline	0.987283	0.988723
DG(16:1_18:1)	followup	0.988592	0.987621
DG(18:0_18:1)	baseline	0.965336	0.967086
DG(18:0_18:1)	followup	0.965693	0.968745
DG(18:0_18:2)	baseline	0.974479	0.976583
DG(18:0_18:2)	followup	0.975034	0.974485
DG(18:0_20:4)	baseline	0.897276	0.907759
DG(18:0_20:4)	followup	0.891176	0.895842
DG(18:1_18:1)	baseline	0.986865	0.986992
DG(18:1_18:1)	followup	0.987079	0.987037
DG(18:1_18:2)	baseline	0.992141	0.99107
DG(18:1_18:2)	followup	0.990966	0.991018
DG(18:1_18:3)	baseline	0.975933	0.976393
DG(18:1_18:3)	followup	0.978272	0.975213
DG(18:1_20:3)	baseline	0.937462	0.936396
DG(18:1_20:3)	followup	0.935939	0.933856
DG(18:1_20:4)	baseline	0.981007	0.981942
DG(18:1_20:4)	followup	0.981261	0.981859
DG(18:2_18:2)	baseline	0.990405	0.989565
DG(18:2_18:2)	followup	0.989404	0.988794
DG(18:2_20:4)	baseline	0.982346	0.983637
DG(18:2_20:4)	followup	0.982262	0.981289
dhCer(d18:0/16:0)	baseline	0.740137	0.725816
dhCer(d18:0/16:0)	followup	0.732507	0.760095
dhCer(d18:0/18:0)	baseline	0.860989	0.846254
dhCer(d18:0/18:0)	followup	0.850687	0.864848
dhCer(d18:0/20:0)	baseline	0.522606	0.507578
dhCer(d18:0/20:0)	followup	0.529081	0.544375
dhCer(d18:0/22:0)	baseline	0.920021	0.916968
dhCer(d18:0/22:0)	followup	0.923616	0.929876
dhCer(d18:0/24:0)	baseline	0.928628	0.920897
dhCer(d18:0/24:0)	followup	0.925827	0.934329
dhCer(d18:0/24:1)	baseline	0.765382	0.769258
dhCer(d18:0/24:1)	followup	0.779133	0.802309
GM3(d18:1/16:0)	baseline	0.854195	0.859322
GM3(d18:1/16:0)	followup	0.8621	0.874593
GM3(d18:1/18:0)	baseline	0.765029	0.769266
GM3(d18:1/18:0)	followup	0.779199	0.782248
GM3(d18:1/20:0)	baseline	0.528072	0.535376
GM3(d18:1/20:0)	followup	0.509455	0.521952
GM3(d18:1/22:0)	baseline	0.706201	0.69603
GM3(d18:1/22:0)	followup	0.694832	0.707976
GM3(d18:1/24:0)	baseline	0.555148	0.596909
GM3(d18:1/24:0)	followup	0.573496	0.597142
GM3(d18:1/24:1)	baseline	0.678864	0.687127
GM3(d18:1/24:1)	followup	0.663638	0.660847
Hex2Cer(d18:1/16:0)	baseline	0.840926	0.84073
Hex2Cer(d18:1/16:0)	followup	0.848095	0.83019
Hex2Cer(d18:1/18:0)	baseline	0.296231	0.30469
Hex2Cer(d18:1/18:0)	followup	0.318697	0.278422
Hex2Cer(d18:1/20:0)	baseline	0.533464	0.545312
Hex2Cer(d18:1/20:0)	followup	0.52824	0.534855
Hex2Cer(d18:1/22:0)	baseline	0.813792	0.826665
Hex2Cer(d18:1/22:0)	followup	0.822523	0.823464
Hex2Cer(d18:1/24:0)	baseline	0.838031	0.838063
Hex2Cer(d18:1/24:0)	followup	0.846473	0.846846
Hex2Cer(d18:1/24:1)	baseline	0.862994	0.851941
Hex2Cer(d18:1/24:1)	followup	0.870132	0.856378
Hex3Cer(d18:1/16:0)	baseline	0.838397	0.853268
Hex3Cer(d18:1/16:0)	followup	0.835307	0.851813
Hex3Cer(d18:1/18:0)	baseline	0.563178	0.585844
Hex3Cer(d18:1/18:0)	followup	0.562024	0.543316
Hex3Cer(d18:1/20:0)	baseline	0.441758	0.439811
Hex3Cer(d18:1/20:0)	followup	0.42313	0.428837
Hex3Cer(d18:1/22:0)	baseline	0.639986	0.671824
Hex3Cer(d18:1/22:0)	followup	0.638885	0.645161
Hex3Cer(d18:1/24:0)	baseline	0.467626	0.467255
Hex3Cer(d18:1/24:0)	followup	0.463304	0.503577
Hex3Cer(d18:1/24:1)	baseline	0.697666	0.731986
Hex3Cer(d18:1/24:1)	followup	0.693201	0.716859
HexCer(d18:1/16:0)	baseline	0.798916	0.815627
HexCer(d18:1/16:0)	followup	0.809109	0.814022
HexCer(d18:1/18:0)	baseline	0.69698	0.72298
HexCer(d18:1/18:0)	followup	0.702665	0.693933
HexCer(d18:1/20:0)	baseline	0.740575	0.7725
HexCer(d18:1/20:0)	followup	0.755144	0.748977
HexCer(d18:1/22:0)	baseline	0.939195	0.944344
HexCer(d18:1/22:0)	followup	0.940817	0.938914
HexCer(d18:1/24:0)	baseline	0.939794	0.946837
HexCer(d18:1/24:0)	followup	0.943147	0.948654
HexCer(d18:1/24:1)	baseline	0.928681	0.92762
HexCer(d18:1/24:1)	followup	0.925975	0.928368
LPC(14:0)	baseline	0.958049	0.956277
LPC(14:0)	followup	0.963207	0.968223
LPC(15:0)	baseline	0.978378	0.979729
LPC(15:0)	followup	0.978534	0.980885
LPC(16:0)	baseline	0.971107	0.969712
LPC(16:0)	followup	0.967487	0.972853
LPC(16:1)	baseline	0.965164	0.966448
LPC(16:1)	followup	0.96663	0.971337
LPC(17:0)	baseline	0.981904	0.981976
LPC(17:0)	followup	0.979227	0.981722
LPC(17:1)	baseline	0.963365	0.965504
LPC(17:1)	followup	0.965891	0.965361
LPC(18:0)	baseline	0.962962	0.963339
LPC(18:0)	followup	0.953424	0.955255
LPC(18:1)	baseline	0.966163	0.963574
LPC(18:1)	followup	0.963173	0.966848
LPC(18:2)	baseline	0.971931	0.96921
LPC(18:2)	followup	0.971041	0.971647
LPC(18:3)	baseline	0.938308	0.942501
LPC(18:3)	followup	0.942379	0.948528
LPC(20:0)	baseline	0.895151	0.897762
LPC(20:0)	followup	0.872141	0.869807
LPC(20:1)	baseline	0.932774	0.936014
LPC(20:1)	followup	0.92548	0.92723
LPC(20:2)	baseline	0.923249	0.919347
LPC(20:2)	followup	0.911769	0.913699
LPC(20:3)	baseline	0.973718	0.9724
LPC(20:3)	followup	0.974405	0.969213
LPC(20:4)	baseline	0.979666	0.978981
LPC(20:4)	followup	0.979482	0.978432
LPC(20:5)	baseline	0.984379	0.985569
LPC(20:5)	followup	0.985957	0.984937
LPC(22:0)	baseline	0.93661	0.939451
LPC(22:0)	followup	0.932091	0.928875
LPC(22:1)	baseline	0.869952	0.873291
LPC(22:1)	followup	0.859212	0.839084
LPC(22:5)	baseline	0.959701	0.95808
LPC(22:5)	followup	0.959763	0.957668
LPC(22:6)	baseline	0.982314	0.982794
LPC(22:6)	followup	0.980805	0.978628
LPC(24:0)	baseline	0.913157	0.921098
LPC(24:0)	followup	0.915738	0.914713
LPC(26:0)	baseline	0.768439	0.779888
LPC(26:0)	followup	0.776472	0.790386
LPC(O-16:0)	baseline	0.928196	0.922167
LPC(O-16:0)	followup	0.906403	0.90745
LPC(O-22:0)	baseline	0.940097	0.939273
LPC(O-22:0)	followup	0.939825	0.934634
LPC(O-22:1)	baseline	0.958651	0.953843
LPC(O-22:1)	followup	0.951284	0.949698
LPC(O-24:0)	baseline	0.909494	0.907078
LPC(O-24:0)	followup	0.908744	0.912619
LPC(O-24:1)	baseline	0.951302	0.950588
LPC(O-24:1)	followup	0.948722	0.95145
LPC(O-24:2)	baseline	0.939617	0.938967
LPC(O-24:2)	followup	0.934586	0.934402
LPE(16:0)	baseline	0.952705	0.956264
LPE(16:0)	followup	0.949347	0.949662
LPE(18:0)	baseline	0.934832	0.938658
LPE(18:0)	followup	0.916946	0.916601
LPE(18:1)	baseline	0.949942	0.952144
LPE(18:1)	followup	0.94425	0.954508
LPE(18:2)	baseline	0.970287	0.968773
LPE(18:2)	followup	0.971705	0.976823
LPE(20:4)	baseline	0.970456	0.968376
LPE(20:4)	followup	0.967359	0.969482
LPE(22:6)	baseline	0.955686	0.955286
LPE(22:6)	followup	0.954657	0.955735
LPI(18:0)	baseline	0.634565	0.663066
LPI(18:0)	followup	0.584566	0.607806
LPI(18:1)	baseline	0.870873	0.877082
LPI(18:1)	followup	0.862186	0.872817
LPI(18:2)	baseline	0.911582	0.918388
LPI(18:2)	followup	0.907676	0.914761
LPI(20:4)	baseline	0.898911	0.902141
LPI(20:4)	followup	0.890394	0.897395
PC(14:0_16:0)	baseline	0.966443	0.96429
PC(14:0_16:0)	followup	0.965553	0.968185
PC(14:0_20:4)	baseline	0.940315	0.944371
PC(14:0_20:4)	followup	0.940911	0.9485
PC(15:0_20:4)	baseline	0.911086	0.908431
PC(15:0_20:4)	followup	0.911939	0.913035
PC(15:0_22:6)	baseline	0.968196	0.965647
PC(15:0_22:6)	followup	0.965688	0.968382
PC(16:0_16:0)	baseline	0.887981	0.882938
PC(16:0_16:0)	followup	0.879787	0.904068
PC(16:0_18:0)	baseline	0.883229	0.884102
PC(16:0_18:0)	followup	0.888076	0.908301
PC(16:0_18:1)	baseline	0.916975	0.912309
PC(16:0_18:1)	followup	0.916163	0.924772
PC(16:0_18:2)	baseline	0.888036	0.882417
PC(16:0_18:2)	followup	0.880914	0.892561
PC(16:0_20:4)	baseline	0.912472	0.905857
PC(16:0_20:4)	followup	0.913093	0.912631
PC(16:0_22:6)	baseline	0.932896	0.937141
PC(16:0_22:6)	followup	0.931428	0.926118
PC(18:0_18:1)	baseline	0.923395	0.92412
PC(18:0_18:1)	followup	0.922191	0.936088
PC(18:0_20:3)	baseline	0.934732	0.939111
PC(18:0_20:3)	followup	0.939494	0.933816
PC(18:0_22:6)	baseline	0.953376	0.949419
PC(18:0_22:6)	followup	0.952789	0.944863
PC(18:2_18:2)	baseline	0.909289	0.904755
PC(18:2_18:2)	followup	0.91295	0.912377
PC(28:0)	baseline	0.956861	0.955647
PC(28:0)	followup	0.954348	0.959701
PC(31:0)	baseline	0.96646	0.966325
PC(31:0)	followup	0.96661	0.969628
PC(32:1)	baseline	0.95032	0.950466
PC(32:1)	followup	0.948651	0.954729
PC(32:2)	baseline	0.763377	0.767169
PC(32:2)	followup	0.784864	0.801858
PC(33:0)	baseline	0.940716	0.943283
PC(33:0)	followup	0.940072	0.946885
PC(33:1)	baseline	0.955709	0.956067
PC(33:1)	followup	0.954458	0.959886
PC(33:2)	baseline	0.960661	0.958098
PC(33:2)	followup	0.958006	0.958359
PC(34:3)	baseline	0.950225	0.951541
PC(34:3)	followup	0.950746	0.959793
PC(34:5)	baseline	0.964846	0.966392
PC(34:5)	followup	0.964993	0.968372
PC(35:1)	baseline	0.915883	0.922212
PC(35:1)	followup	0.915912	0.924674
PC(35:2)	baseline	0.953642	0.956002
PC(35:2)	followup	0.955741	0.958818
PC(35:3)	baseline	0.913505	0.916399
PC(35:3)	followup	0.91575	0.918002
PC(36:2)	baseline	0.886865	0.881265
PC(36:2)	followup	0.878106	0.900512
PC(36:3)	baseline	0.926134	0.922877
PC(36:3)	followup	0.919391	0.92868
PC(36:5)	baseline	0.977524	0.977389
PC(36:5)	followup	0.978399	0.97897
PC(36:6)	baseline	0.949083	0.945569
PC(36:6)	followup	0.949581	0.950969
PC(37:4)	baseline	0.923487	0.926253
PC(37:4)	followup	0.927062	0.936358
PC(38:4)	baseline	0.934397	0.933096
PC(38:4)	followup	0.936878	0.928373
PC(38:5)	baseline	0.89136	0.893369
PC(38:5)	followup	0.898077	0.908949
PC(38:6) (a)	baseline	0.901603	0.904868
PC(38:6) (a)	followup	0.908507	0.889128
PC(38:7)	baseline	0.9413	0.940874
PC(38:7)	followup	0.941595	0.949346
PC(39:5)	baseline	0.926907	0.93013
PC(39:5)	followup	0.921637	0.930196
PC(39:6)	baseline	0.966654	0.963874
PC(39:6)	followup	0.965308	0.962139
PC(40:4)	baseline	0.93103	0.931668
PC(40:4)	followup	0.93122	0.936219
PC(40:5)	baseline	0.906214	0.90543
PC(40:5)	followup	0.911005	0.90947
PC(40:7)	baseline	0.931151	0.929087
PC(40:7)	followup	0.92984	0.927804
PC(40:8)	baseline	0.883207	0.888491
PC(40:8)	followup	0.888638	0.886237
PC(O-16:0/16:0)	baseline	0.845972	0.849763
PC(O-16:0/16:0)	followup	0.845588	0.857942
PC(O-16:0/20:4)	baseline	0.912529	0.913178
PC(O-16:0/20:4)	followup	0.911055	0.918255
PC(O-18:0/18:1)	baseline	0.897436	0.90057
PC(O-18:0/18:1)	followup	0.897908	0.896883
PC(O-18:0/20:4)	baseline	0.915738	0.922033
PC(O-18:0/20:4)	followup	0.917705	0.919614
PC(O-18:0/22:6)	baseline	0.88827	0.893693
PC(O-18:0/22:6)	followup	0.891153	0.889786
PC(O-32:1)	baseline	0.815299	0.797513
PC(O-32:1)	followup	0.831769	0.822982
PC(O-32:2)	baseline	0.848639	0.835289
PC(O-32:2)	followup	0.834013	0.842107
PC(O-34:1)	baseline	0.705683	0.723181
PC(O-34:1)	followup	0.730182	0.72587
PC(O-34:4)	baseline	0.871645	0.874252
PC(O-34:4)	followup	0.861551	0.873716
PC(O-36:0)	baseline	0.814664	0.831977
PC(O-36:0)	followup	0.814445	0.799109
PC(O-36:2)	baseline	0.919846	0.927931
PC(O-36:2)	followup	0.929839	0.928097
PC(O-36:3)	baseline	0.887382	0.883751
PC(O-36:3)	followup	0.882741	0.894258
PC(O-36:5)	baseline	0.951346	0.951893
PC(O-36:5)	followup	0.950119	0.952853
PC(O-38:5)	baseline	0.854312	0.862588
PC(O-38:5)	followup	0.862406	0.869227
PC(O-40:5)	baseline	0.891206	0.887581
PC(O-40:5)	followup	0.886585	0.88764
PC(P-16:0/14:0)	baseline	0.906373	0.903551
PC(P-16:0/14:0)	followup	0.906854	0.904325
PC(P-16:0/16:0)	baseline	0.857998	0.855395
PC(P-16:0/16:0)	followup	0.860403	0.871969
PC(P-16:0/16:1)	baseline	0.9065	0.90318
PC(P-16:0/16:1)	followup	0.906527	0.916807
PC(P-16:0/18:1)	baseline	0.904873	0.901506
PC(P-16:0/18:1)	followup	0.908969	0.91933
PC(P-16:0/18:2)	baseline	0.914483	0.914013
PC(P-16:0/18:2)	followup	0.917498	0.920575
PC(P-16:0/18:3)	baseline	0.883413	0.879801
PC(P-16:0/18:3)	followup	0.894751	0.883748
PC(P-16:0/20:4)	baseline	0.912847	0.91269
PC(P-16:0/20:4)	followup	0.918704	0.920202
PC(P-16:0/20:5)	baseline	0.942571	0.941969
PC(P-16:0/20:5)	followup	0.943234	0.944658
PC(P-16:0/22:6)	baseline	0.948838	0.948686
PC(P-16:0/22:6)	followup	0.949508	0.950924
PC(P-18:0/20:4)	baseline	0.935906	0.936757
PC(P-18:0/20:4)	followup	0.935121	0.939755
PC(P-36:2)	baseline	0.9273	0.924574
PC(P-36:2)	followup	0.9277	0.931887
PC(P-38:5)	baseline	0.841074	0.854176
PC(P-38:5)	followup	0.854859	0.858451
PE(16:0_16:0)	baseline	0.668205	0.702504
PE(16:0_16:0)	followup	0.693857	0.678509
PE(16:0_16:1)	baseline	0.948179	0.950587
PE(16:0_16:1)	followup	0.948455	0.952029
PE(16:0_18:1)	baseline	0.964401	0.967114
PE(16:0_18:1)	followup	0.966404	0.969971
PE(16:0_18:2)	baseline	0.977442	0.979683
PE(16:0_18:2)	followup	0.977733	0.978958
PE(16:0_20:4)	baseline	0.968655	0.969504
PE(16:0_20:4)	followup	0.969267	0.9707
PE(16:0_22:6)	baseline	0.97119	0.972122
PE(16:0_22:6)	followup	0.972684	0.971798
PE(18:0_18:1)	baseline	0.965453	0.967574
PE(18:0_18:1)	followup	0.963485	0.969316
PE(18:0_20:4)	baseline	0.966675	0.967083
PE(18:0_20:4)	followup	0.965931	0.967157
PE(18:0_22:6)	baseline	0.971566	0.970374
PE(18:0_22:6)	followup	0.969463	0.971451
PE(34:3)	baseline	0.938939	0.944374
PE(34:3)	followup	0.938913	0.94082
PE(35:1)	baseline	0.889483	0.893325
PE(35:1)	followup	0.885038	0.897881
PE(35:2)	baseline	0.919917	0.920811
PE(35:2)	followup	0.922026	0.915522
PE(36:0)	baseline	0.311837	0.327698
PE(36:0)	followup	0.289437	0.32537
PE(36:2)	baseline	0.97912	0.980057
PE(36:2)	followup	0.977948	0.979586
PE(36:3)	baseline	0.979639	0.978389
PE(36:3)	followup	0.974973	0.978388
PE(36:5)	baseline	0.941834	0.943429
PE(36:5)	followup	0.935135	0.946179
PE(38:3)	baseline	0.972327	0.973923
PE(38:3)	followup	0.973678	0.968576
PE(38:5)	baseline	0.967203	0.966212
PE(38:5)	followup	0.965641	0.969518
PE(40:4)	baseline	0.92083	0.912811
PE(40:4)	followup	0.904772	0.913832
PE(40:5)	baseline	0.671105	0.66041
PE(40:5)	followup	0.632188	0.676217
PE(40:7)	baseline	0.959477	0.960451
PE(40:7)	followup	0.962724	0.961497
PE(O-16:0/18:2)	baseline	0.879799	0.874579
PE(O-16:0/18:2)	followup	0.877265	0.876825
PE(O-18:0/22:5)	baseline	0.913397	0.91677
PE(O-18:0/22:5)	followup	0.915922	0.921786
PE(O-34:1)	baseline	0.818479	0.813813
PE(O-34:1)	followup	0.819138	0.823896
PE(O-36:3)	baseline	0.873639	0.869475
PE(O-36:3)	followup	0.883868	0.881764
PE(O-36:5)	baseline	0.845469	0.856202
PE(O-36:5)	followup	0.840632	0.849654
PE(O-38:4)	baseline	0.876878	0.873626
PE(O-38:4)	followup	0.872044	0.884018
PE(O-38:5)	baseline	0.937135	0.935118
PE(O-38:5)	followup	0.934194	0.937584
PE(P-16:0/18:1)	baseline	0.909423	0.901908
PE(P-16:0/18:1)	followup	0.898728	0.909198
PE(P-16:0/18:2)	baseline	0.931583	0.923438
PE(P-16:0/18:2)	followup	0.921044	0.926618
PE(P-16:0/20:4)	baseline	0.92158	0.916849
PE(P-16:0/20:4)	followup	0.916074	0.925754
PE(P-18:0/18:1)	baseline	0.946161	0.942606
PE(P-18:0/18:1)	followup	0.938994	0.946795
PE(P-18:0/18:2)	baseline	0.956078	0.950745
PE(P-18:0/18:2)	followup	0.949767	0.955166
PE(P-18:0/20:4)	baseline	0.952002	0.95108
PE(P-18:0/20:4)	followup	0.950574	0.954188
PE(P-18:0/22:6)	baseline	0.943934	0.944568
PE(P-18:0/22:6)	followup	0.940527	0.94636
PE(P-20:0/20:4)	baseline	0.817454	0.8208
PE(P-20:0/20:4)	followup	0.827906	0.829382
PE(P-38:5)	baseline	0.889871	0.893861
PE(P-38:5)	followup	0.890499	0.897814
PE(P-38:6)	baseline	0.873173	0.88222
PE(P-38:6)	followup	0.882047	0.883197
PE(P-40:5)	baseline	0.932102	0.935802
PE(P-40:5)	followup	0.928441	0.930584
PG(34:1)	baseline	0.850327	0.843198
PG(34:1)	followup	0.841045	0.84813
PG(36:1)	baseline	0.799727	0.791534
PG(36:1)	followup	0.79169	0.78436
PG(36:2)	baseline	0.816229	0.824674
PG(36:2)	followup	0.807415	0.809939
PI(16:0_16:1)	baseline	0.978175	0.97765
PI(16:0_16:1)	followup	0.97756	0.978215
PI(16:0_20:4)	baseline	0.954416	0.95438
PI(16:0_20:4)	followup	0.954174	0.95799
PI(16:0/16:0)	baseline	0.932544	0.924914
PI(16:0/16:0)	followup	0.932942	0.903501
PI(18:0_18:1)	baseline	0.925595	0.928563
PI(18:0_18:1)	followup	0.926678	0.939356
PI(18:0_20:2)	baseline	0.827648	0.817437
PI(18:0_20:2)	followup	0.832088	0.810511
PI(18:0_20:4)	baseline	0.920487	0.915867
PI(18:0_20:4)	followup	0.921074	0.921563
PI(18:0_22:6)	baseline	0.959022	0.958787
PI(18:0_22:6)	followup	0.955304	0.955074
PI(34:0)	baseline	0.838389	0.829723
PI(34:0)	followup	0.828302	0.804847
PI(34:1)	baseline	0.97638	0.97507
PI(34:1)	followup	0.97471	0.978017
PI(36:2)	baseline	0.928853	0.93225
PI(36:2)	followup	0.926634	0.939491
PI(36:3)	baseline	0.962795	0.963307
PI(36:3)	followup	0.961844	0.967361
PI(38:3)	baseline	0.87792	0.86081
PI(38:3)	followup	0.881321	0.86209
PI(38:5)	baseline	0.946042	0.94765
PI(38:5)	followup	0.942475	0.954374
PI(38:6)	baseline	0.956642	0.955351
PI(38:6)	followup	0.958003	0.955908
PI(40:4)	baseline	0.756297	0.737479
PI(40:4)	followup	0.762128	0.777492
PI(40:5)	baseline	0.910926	0.911231
PI(40:5)	followup	0.914644	0.917438
PS(36:1)	baseline	0.892943	0.887198
PS(36:1)	followup	0.913882	0.907238
PS(36:2)	baseline	0.804856	0.807032
PS(36:2)	followup	0.843504	0.826495
PS(38:3)	baseline	0.878633	0.864321
PS(38:3)	followup	0.904777	0.899286
PS(38:4)	baseline	0.863445	0.849807
PS(38:4)	followup	0.890659	0.871361
SM(34:3)	baseline	0.95069	0.952974
SM(34:3)	followup	0.94808	0.949807
SM(35:1)	baseline	0.94021	0.934852
SM(35:1)	followup	0.936596	0.93461
SM(35:2)	baseline	0.959612	0.961241
SM(35:2)	followup	0.956471	0.955311
SM(41:1)	baseline	0.924265	0.924609
SM(41:1)	followup	0.92151	0.931482
SM(41:2)	baseline	0.888274	0.890344
SM(41:2)	followup	0.890295	0.888057
SM(d16:1/23:0)/SM(d17:1/22:0)	baseline	0.91033	0.907026
SM(d16:1/23:0)/SM(d17:1/22:0)	followup	0.908974	0.912222
SM(d17:1/14:0)	baseline	0.980722	0.980684
SM(d17:1/14:0)	followup	0.980542	0.981136
SM(d17:1/16:0)	baseline	0.966129	0.965235
SM(d17:1/16:0)	followup	0.964571	0.966608
SM(d18:0/14:0)	baseline	0.935862	0.93198
SM(d18:0/14:0)	followup	0.936761	0.937639
SM(d18:0/16:0)	baseline	0.880012	0.875967
SM(d18:0/16:0)	followup	0.880991	0.895338
SM(d18:1/14:0)/SM(d16:1/16:0)	baseline	0.936146	0.935781
SM(d18:1/14:0)/SM(d16:1/16:0)	followup	0.937665	0.944482
SM(d18:1/16:0)	baseline	0.901644	0.907526
SM(d18:1/16:0)	followup	0.903787	0.913562
SM(d18:1/18:0)/SM(d16:1/20:0)	baseline	0.922383	0.922055
SM(d18:1/18:0)/SM(d16:1/20:0)	followup	0.921393	0.922979
SM(d18:1/24:0)	baseline	0.895599	0.898794
SM(d18:1/24:0)	followup	0.899811	0.906482
SM(d18:2/14:0)	baseline	0.967375	0.967599
SM(d18:2/14:0)	followup	0.966275	0.965876
SM(d18:2/16:0)	baseline	0.938665	0.943764
SM(d18:2/16:0)	followup	0.941303	0.94323
SM(d18:2/18:0)	baseline	0.944358	0.949575
SM(d18:2/18:0)	followup	0.942838	0.941727
SM(d18:2/18:1)	baseline	0.963937	0.965698
SM(d18:2/18:1)	followup	0.96092	0.960433
TG(48:0) [NL-16:0]	baseline	0.935522	0.940927
TG(48:0) [NL-16:0]	followup	0.936216	0.928804
TG(48:1) [NL-18:1]	baseline	0.984579	0.983711
TG(48:1) [NL-18:1]	followup	0.983463	0.985342
TG(48:2) [NL-14:1]	baseline	0.982575	0.981698
TG(48:2) [NL-14:1]	followup	0.980335	0.982497
TG(48:2) [NL-16:1]	baseline	0.990001	0.989671
TG(48:2) [NL-16:1]	followup	0.990027	0.990241
TG(48:3) [NL-16:1]	baseline	0.983904	0.984622
TG(48:3) [NL-16:1]	followup	0.984312	0.984614
TG(50:0) [NL-18:0]	baseline	0.915702	0.912703
TG(50:0) [NL-18:0]	followup	0.90232	0.89804
TG(50:1) [NL-14:0]	baseline	0.956303	0.957144
TG(50:1) [NL-14:0]	followup	0.95615	0.958167
TG(50:1) [NL-18:1]	baseline	0.971101	0.97067
TG(50:1) [NL-18:1]	followup	0.970131	0.972633
TG(50:2) [NL-18:1]	baseline	0.977849	0.977325
TG(50:2) [NL-18:1]	followup	0.97642	0.978181
TG(50:2) [NL-18:2]	baseline	0.960676	0.961956
TG(50:2) [NL-18:2]	followup	0.961709	0.962935
TG(50:3) [NL-14:1]	baseline	0.961236	0.960491
TG(50:3) [NL-14:1]	followup	0.957739	0.957796
TG(50:3) [NL-16:1]	baseline	0.976101	0.978053
TG(50:3) [NL-16:1]	followup	0.977063	0.978753
TG(50:4) [NL-14:0]	baseline	0.964106	0.964407
TG(50:4) [NL-14:0]	followup	0.96271	0.962017
TG(51:0) [NL-16:0]	baseline	0.957018	0.953833
TG(51:0) [NL-16:0]	followup	0.952919	0.949153
TG(51:2) [NL-15:0]	baseline	0.958205	0.955382
TG(51:2) [NL-15:0]	followup	0.956707	0.958201
TG(52:1) [NL-18:0]	baseline	0.969567	0.967967
TG(52:1) [NL-18:0]	followup	0.965884	0.969253
TG(52:2) [NL-16:0]	baseline	0.938622	0.942104
TG(52:2) [NL-16:0]	followup	0.937434	0.942967
TG(52:3) [NL-16:1]	baseline	0.962151	0.963296
TG(52:3) [NL-16:1]	followup	0.961094	0.95955
TG(52:3) [NL-18:2]	baseline	0.945035	0.943615
TG(52:3) [NL-18:2]	followup	0.940438	0.944541
TG(54:1) [NL-18:1]	baseline	0.975759	0.97613
TG(54:1) [NL-18:1]	followup	0.975001	0.976145
TG(54:2) [NL-18:0]	baseline	0.970237	0.968232
TG(54:2) [NL-18:0]	followup	0.969929	0.969873
TG(54:3) [NL-18:1]	baseline	0.910824	0.904283
TG(54:3) [NL-18:1]	followup	0.898235	0.900269
TG(54:4) [NL-18:2]	baseline	0.891217	0.892258
TG(54:4) [NL-18:2]	followup	0.886937	0.89032
TG(56:6) [NL-20:4]	baseline	0.917754	0.917327
TG(56:6) [NL-20:4]	followup	0.920112	0.921906
TG(56:8) [NL-20:4]	baseline	0.955154	0.954222
TG(56:8) [NL-20:4]	followup	0.955005	0.952159
TG(58:8) [NL-22:6]	baseline	0.954224	0.95691
TG(58:8) [NL-22:6]	followup	0.953791	0.951537

## Sheet: Figure4b
lipid	randomisation	baseline	followup
CE(14:0)	nontreat	0.948262	0.941928
CE(14:0)	treat	0.944709	0.952095
CE(15:0)	nontreat	0.887742	0.881926
CE(15:0)	treat	0.885609	0.882548
CE(16:0)	nontreat	0.715386	0.715575
CE(16:0)	treat	0.737036	0.793022
CE(16:1)	nontreat	0.966988	0.965403
CE(16:1)	treat	0.966359	0.969913
CE(16:2)	nontreat	0.86245	0.854135
CE(16:2)	treat	0.86102	0.877168
CE(17:0)	nontreat	0.873177	0.874584
CE(17:0)	treat	0.875892	0.883049
CE(17:1)	nontreat	0.934134	0.931401
CE(17:1)	treat	0.934718	0.937074
CE(18:0)	nontreat	0.789047	0.801309
CE(18:0)	treat	0.799087	0.802489
CE(18:1)	nontreat	0.874905	0.869212
CE(18:1)	treat	0.86689	0.891414
CE(18:2)	nontreat	0.866524	0.87011
CE(18:2)	treat	0.869145	0.890646
CE(18:3)	nontreat	0.935312	0.935657
CE(18:3)	treat	0.940201	0.944893
CE(20:1)	nontreat	0.639924	0.642539
CE(20:1)	treat	0.640011	0.616942
CE(20:2)	nontreat	0.784996	0.772775
CE(20:2)	treat	0.786579	0.78119
CE(20:3)	nontreat	0.947535	0.949012
CE(20:3)	treat	0.951019	0.951198
CE(20:4)	nontreat	0.821062	0.835003
CE(20:4)	treat	0.828893	0.821477
CE(20:5)	nontreat	0.893965	0.894183
CE(20:5)	treat	0.884239	0.893665
CE(22:0)	nontreat	0.722872	0.723327
CE(22:0)	treat	0.722842	0.658801
CE(22:1)	nontreat	0.676758	0.651158
CE(22:1)	treat	0.678016	0.619383
CE(22:4)	nontreat	0.893693	0.89694
CE(22:4)	treat	0.888408	0.90082
CE(22:5) (n6)	nontreat	0.894707	0.895115
CE(22:5) (n6)	treat	0.890856	0.8988
CE(22:6)	nontreat	0.950919	0.951113
CE(22:6)	treat	0.950629	0.953081
CE(24:0)	nontreat	0.795206	0.771796
CE(24:0)	treat	0.777003	0.731755
CE(24:1)	nontreat	0.631863	0.635682
CE(24:1)	treat	0.628288	0.612182
CE(24:4)	nontreat	0.538749	0.532643
CE(24:4)	treat	0.520065	0.484614
CE(24:5)	nontreat	0.602707	0.599905
CE(24:5)	treat	0.590037	0.565807
CE(24:6)	nontreat	0.837163	0.825634
CE(24:6)	treat	0.833744	0.817256
Cer(d18:1/16:0)	nontreat	0.838556	0.83566
Cer(d18:1/16:0)	treat	0.84402	0.867849
Cer(d18:1/18:0)	nontreat	0.935528	0.930198
Cer(d18:1/18:0)	treat	0.938164	0.930273
Cer(d18:1/20:0)	nontreat	0.902002	0.907098
Cer(d18:1/20:0)	treat	0.912361	0.911537
Cer(d18:1/22:0)	nontreat	0.942379	0.937931
Cer(d18:1/22:0)	treat	0.944606	0.949772
Cer(d18:1/24:0)	nontreat	0.921931	0.918591
Cer(d18:1/24:0)	treat	0.925912	0.931491
Cer(d18:1/24:1)	nontreat	0.85134	0.863573
Cer(d18:1/24:1)	treat	0.864606	0.8757
COH	nontreat	0.541114	0.553505
COH	treat	0.578242	0.649733
DG(14:0_16:0)	nontreat	0.935145	0.93337
DG(14:0_16:0)	treat	0.936419	0.933373
DG(14:0_18:2)	nontreat	0.972783	0.971214
DG(14:0_18:2)	treat	0.97135	0.971121
DG(16:0_16:1)	nontreat	0.979217	0.97941
DG(16:0_16:1)	treat	0.981076	0.978536
DG(16:0_18:1)	nontreat	0.989575	0.988145
DG(16:0_18:1)	treat	0.989466	0.989153
DG(16:0_18:2)	nontreat	0.988825	0.988688
DG(16:0_18:2)	treat	0.9888	0.989774
DG(16:0_20:4)	nontreat	0.980314	0.978719
DG(16:0_20:4)	treat	0.981102	0.981111
DG(16:0_22:5)	nontreat	0.897877	0.900243
DG(16:0_22:5)	treat	0.903374	0.902333
DG(16:0_22:6)	nontreat	0.969757	0.971182
DG(16:0_22:6)	treat	0.972872	0.969305
DG(16:1_18:1)	nontreat	0.987283	0.988592
DG(16:1_18:1)	treat	0.988723	0.987621
DG(18:0_18:1)	nontreat	0.965336	0.965693
DG(18:0_18:1)	treat	0.967086	0.968745
DG(18:0_18:2)	nontreat	0.974479	0.975034
DG(18:0_18:2)	treat	0.976583	0.974485
DG(18:0_20:4)	nontreat	0.897276	0.891176
DG(18:0_20:4)	treat	0.907759	0.895842
DG(18:1_18:1)	nontreat	0.986865	0.987079
DG(18:1_18:1)	treat	0.986992	0.987037
DG(18:1_18:2)	nontreat	0.992141	0.990966
DG(18:1_18:2)	treat	0.99107	0.991018
DG(18:1_18:3)	nontreat	0.975933	0.978272
DG(18:1_18:3)	treat	0.976393	0.975213
DG(18:1_20:3)	nontreat	0.937462	0.935939
DG(18:1_20:3)	treat	0.936396	0.933856
DG(18:1_20:4)	nontreat	0.981007	0.981261
DG(18:1_20:4)	treat	0.981942	0.981859
DG(18:2_18:2)	nontreat	0.990405	0.989404
DG(18:2_18:2)	treat	0.989565	0.988794
DG(18:2_20:4)	nontreat	0.982346	0.982262
DG(18:2_20:4)	treat	0.983637	0.981289
dhCer(d18:0/16:0)	nontreat	0.740137	0.732507
dhCer(d18:0/16:0)	treat	0.725816	0.760095
dhCer(d18:0/18:0)	nontreat	0.860989	0.850687
dhCer(d18:0/18:0)	treat	0.846254	0.864848
dhCer(d18:0/20:0)	nontreat	0.522606	0.529081
dhCer(d18:0/20:0)	treat	0.507578	0.544375
dhCer(d18:0/22:0)	nontreat	0.920021	0.923616
dhCer(d18:0/22:0)	treat	0.916968	0.929876
dhCer(d18:0/24:0)	nontreat	0.928628	0.925827
dhCer(d18:0/24:0)	treat	0.920897	0.934329
dhCer(d18:0/24:1)	nontreat	0.765382	0.779133
dhCer(d18:0/24:1)	treat	0.769258	0.802309
GM3(d18:1/16:0)	nontreat	0.854195	0.8621
GM3(d18:1/16:0)	treat	0.859322	0.874593
GM3(d18:1/18:0)	nontreat	0.765029	0.779199
GM3(d18:1/18:0)	treat	0.769266	0.782248
GM3(d18:1/20:0)	nontreat	0.528072	0.509455
GM3(d18:1/20:0)	treat	0.535376	0.521952
GM3(d18:1/22:0)	nontreat	0.706201	0.694832
GM3(d18:1/22:0)	treat	0.69603	0.707976
GM3(d18:1/24:0)	nontreat	0.555148	0.573496
GM3(d18:1/24:0)	treat	0.596909	0.597142
GM3(d18:1/24:1)	nontreat	0.678864	0.663638
GM3(d18:1/24:1)	treat	0.687127	0.660847
Hex2Cer(d18:1/16:0)	nontreat	0.840926	0.848095
Hex2Cer(d18:1/16:0)	treat	0.84073	0.83019
Hex2Cer(d18:1/18:0)	nontreat	0.296231	0.318697
Hex2Cer(d18:1/18:0)	treat	0.30469	0.278422
Hex2Cer(d18:1/20:0)	nontreat	0.533464	0.52824
Hex2Cer(d18:1/20:0)	treat	0.545312	0.534855
Hex2Cer(d18:1/22:0)	nontreat	0.813792	0.822523
Hex2Cer(d18:1/22:0)	treat	0.826665	0.823464
Hex2Cer(d18:1/24:0)	nontreat	0.838031	0.846473
Hex2Cer(d18:1/24:0)	treat	0.838063	0.846846
Hex2Cer(d18:1/24:1)	nontreat	0.862994	0.870132
Hex2Cer(d18:1/24:1)	treat	0.851941	0.856378
Hex3Cer(d18:1/16:0)	nontreat	0.838397	0.835307
Hex3Cer(d18:1/16:0)	treat	0.853268	0.851813
Hex3Cer(d18:1/18:0)	nontreat	0.563178	0.562024
Hex3Cer(d18:1/18:0)	treat	0.585844	0.543316
Hex3Cer(d18:1/20:0)	nontreat	0.441758	0.42313
Hex3Cer(d18:1/20:0)	treat	0.439811	0.428837
Hex3Cer(d18:1/22:0)	nontreat	0.639986	0.638885
Hex3Cer(d18:1/22:0)	treat	0.671824	0.645161
Hex3Cer(d18:1/24:0)	nontreat	0.467626	0.463304
Hex3Cer(d18:1/24:0)	treat	0.467255	0.503577
Hex3Cer(d18:1/24:1)	nontreat	0.697666	0.693201
Hex3Cer(d18:1/24:1)	treat	0.731986	0.716859
HexCer(d18:1/16:0)	nontreat	0.798916	0.809109
HexCer(d18:1/16:0)	treat	0.815627	0.814022
HexCer(d18:1/18:0)	nontreat	0.69698	0.702665
HexCer(d18:1/18:0)	treat	0.72298	0.693933
HexCer(d18:1/20:0)	nontreat	0.740575	0.755144
HexCer(d18:1/20:0)	treat	0.7725	0.748977
HexCer(d18:1/22:0)	nontreat	0.939195	0.940817
HexCer(d18:1/22:0)	treat	0.944344	0.938914
HexCer(d18:1/24:0)	nontreat	0.939794	0.943147
HexCer(d18:1/24:0)	treat	0.946837	0.948654
HexCer(d18:1/24:1)	nontreat	0.928681	0.925975
HexCer(d18:1/24:1)	treat	0.92762	0.928368
LPC(14:0)	nontreat	0.958049	0.963207
LPC(14:0)	treat	0.956277	0.968223
LPC(15:0)	nontreat	0.978378	0.978534
LPC(15:0)	treat	0.979729	0.980885
LPC(16:0)	nontreat	0.971107	0.967487
LPC(16:0)	treat	0.969712	0.972853
LPC(16:1)	nontreat	0.965164	0.96663
LPC(16:1)	treat	0.966448	0.971337
LPC(17:0)	nontreat	0.981904	0.979227
LPC(17:0)	treat	0.981976	0.981722
LPC(17:1)	nontreat	0.963365	0.965891
LPC(17:1)	treat	0.965504	0.965361
LPC(18:0)	nontreat	0.962962	0.953424
LPC(18:0)	treat	0.963339	0.955255
LPC(18:1)	nontreat	0.966163	0.963173
LPC(18:1)	treat	0.963574	0.966848
LPC(18:2)	nontreat	0.971931	0.971041
LPC(18:2)	treat	0.96921	0.971647
LPC(18:3)	nontreat	0.938308	0.942379
LPC(18:3)	treat	0.942501	0.948528
LPC(20:0)	nontreat	0.895151	0.872141
LPC(20:0)	treat	0.897762	0.869807
LPC(20:1)	nontreat	0.932774	0.92548
LPC(20:1)	treat	0.936014	0.92723
LPC(20:2)	nontreat	0.923249	0.911769
LPC(20:2)	treat	0.919347	0.913699
LPC(20:3)	nontreat	0.973718	0.974405
LPC(20:3)	treat	0.9724	0.969213
LPC(20:4)	nontreat	0.979666	0.979482
LPC(20:4)	treat	0.978981	0.978432
LPC(20:5)	nontreat	0.984379	0.985957
LPC(20:5)	treat	0.985569	0.984937
LPC(22:0)	nontreat	0.93661	0.932091
LPC(22:0)	treat	0.939451	0.928875
LPC(22:1)	nontreat	0.869952	0.859212
LPC(22:1)	treat	0.873291	0.839084
LPC(22:5)	nontreat	0.959701	0.959763
LPC(22:5)	treat	0.95808	0.957668
LPC(22:6)	nontreat	0.982314	0.980805
LPC(22:6)	treat	0.982794	0.978628
LPC(24:0)	nontreat	0.913157	0.915738
LPC(24:0)	treat	0.921098	0.914713
LPC(26:0)	nontreat	0.768439	0.776472
LPC(26:0)	treat	0.779888	0.790386
LPC(O-16:0)	nontreat	0.928196	0.906403
LPC(O-16:0)	treat	0.922167	0.90745
LPC(O-22:0)	nontreat	0.940097	0.939825
LPC(O-22:0)	treat	0.939273	0.934634
LPC(O-22:1)	nontreat	0.958651	0.951284
LPC(O-22:1)	treat	0.953843	0.949698
LPC(O-24:0)	nontreat	0.909494	0.908744
LPC(O-24:0)	treat	0.907078	0.912619
LPC(O-24:1)	nontreat	0.951302	0.948722
LPC(O-24:1)	treat	0.950588	0.95145
LPC(O-24:2)	nontreat	0.939617	0.934586
LPC(O-24:2)	treat	0.938967	0.934402
LPE(16:0)	nontreat	0.952705	0.949347
LPE(16:0)	treat	0.956264	0.949662
LPE(18:0)	nontreat	0.934832	0.916946
LPE(18:0)	treat	0.938658	0.916601
LPE(18:1)	nontreat	0.949942	0.94425
LPE(18:1)	treat	0.952144	0.954508
LPE(18:2)	nontreat	0.970287	0.971705
LPE(18:2)	treat	0.968773	0.976823
LPE(20:4)	nontreat	0.970456	0.967359
LPE(20:4)	treat	0.968376	0.969482
LPE(22:6)	nontreat	0.955686	0.954657
LPE(22:6)	treat	0.955286	0.955735
LPI(18:0)	nontreat	0.634565	0.584566
LPI(18:0)	treat	0.663066	0.607806
LPI(18:1)	nontreat	0.870873	0.862186
LPI(18:1)	treat	0.877082	0.872817
LPI(18:2)	nontreat	0.911582	0.907676
LPI(18:2)	treat	0.918388	0.914761
LPI(20:4)	nontreat	0.898911	0.890394
LPI(20:4)	treat	0.902141	0.897395
PC(14:0_16:0)	nontreat	0.966443	0.965553
PC(14:0_16:0)	treat	0.96429	0.968185
PC(14:0_20:4)	nontreat	0.940315	0.940911
PC(14:0_20:4)	treat	0.944371	0.9485
PC(15:0_20:4)	nontreat	0.911086	0.911939
PC(15:0_20:4)	treat	0.908431	0.913035
PC(15:0_22:6)	nontreat	0.968196	0.965688
PC(15:0_22:6)	treat	0.965647	0.968382
PC(16:0_16:0)	nontreat	0.887981	0.879787
PC(16:0_16:0)	treat	0.882938	0.904068
PC(16:0_18:0)	nontreat	0.883229	0.888076
PC(16:0_18:0)	treat	0.884102	0.908301
PC(16:0_18:1)	nontreat	0.916975	0.916163
PC(16:0_18:1)	treat	0.912309	0.924772
PC(16:0_18:2)	nontreat	0.888036	0.880914
PC(16:0_18:2)	treat	0.882417	0.892561
PC(16:0_20:4)	nontreat	0.912472	0.913093
PC(16:0_20:4)	treat	0.905857	0.912631
PC(16:0_22:6)	nontreat	0.932896	0.931428
PC(16:0_22:6)	treat	0.937141	0.926118
PC(18:0_18:1)	nontreat	0.923395	0.922191
PC(18:0_18:1)	treat	0.92412	0.936088
PC(18:0_20:3)	nontreat	0.934732	0.939494
PC(18:0_20:3)	treat	0.939111	0.933816
PC(18:0_22:6)	nontreat	0.953376	0.952789
PC(18:0_22:6)	treat	0.949419	0.944863
PC(18:2_18:2)	nontreat	0.909289	0.91295
PC(18:2_18:2)	treat	0.904755	0.912377
PC(28:0)	nontreat	0.956861	0.954348
PC(28:0)	treat	0.955647	0.959701
PC(31:0)	nontreat	0.96646	0.96661
PC(31:0)	treat	0.966325	0.969628
PC(32:1)	nontreat	0.95032	0.948651
PC(32:1)	treat	0.950466	0.954729
PC(32:2)	nontreat	0.763377	0.784864
PC(32:2)	treat	0.767169	0.801858
PC(33:0)	nontreat	0.940716	0.940072
PC(33:0)	treat	0.943283	0.946885
PC(33:1)	nontreat	0.955709	0.954458
PC(33:1)	treat	0.956067	0.959886
PC(33:2)	nontreat	0.960661	0.958006
PC(33:2)	treat	0.958098	0.958359
PC(34:3)	nontreat	0.950225	0.950746
PC(34:3)	treat	0.951541	0.959793
PC(34:5)	nontreat	0.964846	0.964993
PC(34:5)	treat	0.966392	0.968372
PC(35:1)	nontreat	0.915883	0.915912
PC(35:1)	treat	0.922212	0.924674
PC(35:2)	nontreat	0.953642	0.955741
PC(35:2)	treat	0.956002	0.958818
PC(35:3)	nontreat	0.913505	0.91575
PC(35:3)	treat	0.916399	0.918002
PC(36:2)	nontreat	0.886865	0.878106
PC(36:2)	treat	0.881265	0.900512
PC(36:3)	nontreat	0.926134	0.919391
PC(36:3)	treat	0.922877	0.92868
PC(36:5)	nontreat	0.977524	0.978399
PC(36:5)	treat	0.977389	0.97897
PC(36:6)	nontreat	0.949083	0.949581
PC(36:6)	treat	0.945569	0.950969
PC(37:4)	nontreat	0.923487	0.927062
PC(37:4)	treat	0.926253	0.936358
PC(38:4)	nontreat	0.934397	0.936878
PC(38:4)	treat	0.933096	0.928373
PC(38:5)	nontreat	0.89136	0.898077
PC(38:5)	treat	0.893369	0.908949
PC(38:6) (a)	nontreat	0.901603	0.908507
PC(38:6) (a)	treat	0.904868	0.889128
PC(38:7)	nontreat	0.9413	0.941595
PC(38:7)	treat	0.940874	0.949346
PC(39:5)	nontreat	0.926907	0.921637
PC(39:5)	treat	0.93013	0.930196
PC(39:6)	nontreat	0.966654	0.965308
PC(39:6)	treat	0.963874	0.962139
PC(40:4)	nontreat	0.93103	0.93122
PC(40:4)	treat	0.931668	0.936219
PC(40:5)	nontreat	0.906214	0.911005
PC(40:5)	treat	0.90543	0.90947
PC(40:7)	nontreat	0.931151	0.92984
PC(40:7)	treat	0.929087	0.927804
PC(40:8)	nontreat	0.883207	0.888638
PC(40:8)	treat	0.888491	0.886237
PC(O-16:0/16:0)	nontreat	0.845972	0.845588
PC(O-16:0/16:0)	treat	0.849763	0.857942
PC(O-16:0/20:4)	nontreat	0.912529	0.911055
PC(O-16:0/20:4)	treat	0.913178	0.918255
PC(O-18:0/18:1)	nontreat	0.897436	0.897908
PC(O-18:0/18:1)	treat	0.90057	0.896883
PC(O-18:0/20:4)	nontreat	0.915738	0.917705
PC(O-18:0/20:4)	treat	0.922033	0.919614
PC(O-18:0/22:6)	nontreat	0.88827	0.891153
PC(O-18:0/22:6)	treat	0.893693	0.889786
PC(O-32:1)	nontreat	0.815299	0.831769
PC(O-32:1)	treat	0.797513	0.822982
PC(O-32:2)	nontreat	0.848639	0.834013
PC(O-32:2)	treat	0.835289	0.842107
PC(O-34:1)	nontreat	0.705683	0.730182
PC(O-34:1)	treat	0.723181	0.72587
PC(O-34:4)	nontreat	0.871645	0.861551
PC(O-34:4)	treat	0.874252	0.873716
PC(O-36:0)	nontreat	0.814664	0.814445
PC(O-36:0)	treat	0.831977	0.799109
PC(O-36:2)	nontreat	0.919846	0.929839
PC(O-36:2)	treat	0.927931	0.928097
PC(O-36:3)	nontreat	0.887382	0.882741
PC(O-36:3)	treat	0.883751	0.894258
PC(O-36:5)	nontreat	0.951346	0.950119
PC(O-36:5)	treat	0.951893	0.952853
PC(O-38:5)	nontreat	0.854312	0.862406
PC(O-38:5)	treat	0.862588	0.869227
PC(O-40:5)	nontreat	0.891206	0.886585
PC(O-40:5)	treat	0.887581	0.88764
PC(P-16:0/14:0)	nontreat	0.906373	0.906854
PC(P-16:0/14:0)	treat	0.903551	0.904325
PC(P-16:0/16:0)	nontreat	0.857998	0.860403
PC(P-16:0/16:0)	treat	0.855395	0.871969
PC(P-16:0/16:1)	nontreat	0.9065	0.906527
PC(P-16:0/16:1)	treat	0.90318	0.916807
PC(P-16:0/18:1)	nontreat	0.904873	0.908969
PC(P-16:0/18:1)	treat	0.901506	0.91933
PC(P-16:0/18:2)	nontreat	0.914483	0.917498
PC(P-16:0/18:2)	treat	0.914013	0.920575
PC(P-16:0/18:3)	nontreat	0.883413	0.894751
PC(P-16:0/18:3)	treat	0.879801	0.883748
PC(P-16:0/20:4)	nontreat	0.912847	0.918704
PC(P-16:0/20:4)	treat	0.91269	0.920202
PC(P-16:0/20:5)	nontreat	0.942571	0.943234
PC(P-16:0/20:5)	treat	0.941969	0.944658
PC(P-16:0/22:6)	nontreat	0.948838	0.949508
PC(P-16:0/22:6)	treat	0.948686	0.950924
PC(P-18:0/20:4)	nontreat	0.935906	0.935121
PC(P-18:0/20:4)	treat	0.936757	0.939755
PC(P-36:2)	nontreat	0.9273	0.9277
PC(P-36:2)	treat	0.924574	0.931887
PC(P-38:5)	nontreat	0.841074	0.854859
PC(P-38:5)	treat	0.854176	0.858451
PE(16:0_16:0)	nontreat	0.668205	0.693857
PE(16:0_16:0)	treat	0.702504	0.678509
PE(16:0_16:1)	nontreat	0.948179	0.948455
PE(16:0_16:1)	treat	0.950587	0.952029
PE(16:0_18:1)	nontreat	0.964401	0.966404
PE(16:0_18:1)	treat	0.967114	0.969971
PE(16:0_18:2)	nontreat	0.977442	0.977733
PE(16:0_18:2)	treat	0.979683	0.978958
PE(16:0_20:4)	nontreat	0.968655	0.969267
PE(16:0_20:4)	treat	0.969504	0.9707
PE(16:0_22:6)	nontreat	0.97119	0.972684
PE(16:0_22:6)	treat	0.972122	0.971798
PE(18:0_18:1)	nontreat	0.965453	0.963485
PE(18:0_18:1)	treat	0.967574	0.969316
PE(18:0_20:4)	nontreat	0.966675	0.965931
PE(18:0_20:4)	treat	0.967083	0.967157
PE(18:0_22:6)	nontreat	0.971566	0.969463
PE(18:0_22:6)	treat	0.970374	0.971451
PE(34:3)	nontreat	0.938939	0.938913
PE(34:3)	treat	0.944374	0.94082
PE(35:1)	nontreat	0.889483	0.885038
PE(35:1)	treat	0.893325	0.897881
PE(35:2)	nontreat	0.919917	0.922026
PE(35:2)	treat	0.920811	0.915522
PE(36:0)	nontreat	0.311837	0.289437
PE(36:0)	treat	0.327698	0.32537
PE(36:2)	nontreat	0.97912	0.977948
PE(36:2)	treat	0.980057	0.979586
PE(36:3)	nontreat	0.979639	0.974973
PE(36:3)	treat	0.978389	0.978388
PE(36:5)	nontreat	0.941834	0.935135
PE(36:5)	treat	0.943429	0.946179
PE(38:3)	nontreat	0.972327	0.973678
PE(38:3)	treat	0.973923	0.968576
PE(38:5)	nontreat	0.967203	0.965641
PE(38:5)	treat	0.966212	0.969518
PE(40:4)	nontreat	0.92083	0.904772
PE(40:4)	treat	0.912811	0.913832
PE(40:5)	nontreat	0.671105	0.632188
PE(40:5)	treat	0.66041	0.676217
PE(40:7)	nontreat	0.959477	0.962724
PE(40:7)	treat	0.960451	0.961497
PE(O-16:0/18:2)	nontreat	0.879799	0.877265
PE(O-16:0/18:2)	treat	0.874579	0.876825
PE(O-18:0/22:5)	nontreat	0.913397	0.915922
PE(O-18:0/22:5)	treat	0.91677	0.921786
PE(O-34:1)	nontreat	0.818479	0.819138
PE(O-34:1)	treat	0.813813	0.823896
PE(O-36:3)	nontreat	0.873639	0.883868
PE(O-36:3)	treat	0.869475	0.881764
PE(O-36:5)	nontreat	0.845469	0.840632
PE(O-36:5)	treat	0.856202	0.849654
PE(O-38:4)	nontreat	0.876878	0.872044
PE(O-38:4)	treat	0.873626	0.884018
PE(O-38:5)	nontreat	0.937135	0.934194
PE(O-38:5)	treat	0.935118	0.937584
PE(P-16:0/18:1)	nontreat	0.909423	0.898728
PE(P-16:0/18:1)	treat	0.901908	0.909198
PE(P-16:0/18:2)	nontreat	0.931583	0.921044
PE(P-16:0/18:2)	treat	0.923438	0.926618
PE(P-16:0/20:4)	nontreat	0.92158	0.916074
PE(P-16:0/20:4)	treat	0.916849	0.925754
PE(P-18:0/18:1)	nontreat	0.946161	0.938994
PE(P-18:0/18:1)	treat	0.942606	0.946795
PE(P-18:0/18:2)	nontreat	0.956078	0.949767
PE(P-18:0/18:2)	treat	0.950745	0.955166
PE(P-18:0/20:4)	nontreat	0.952002	0.950574
PE(P-18:0/20:4)	treat	0.95108	0.954188
PE(P-18:0/22:6)	nontreat	0.943934	0.940527
PE(P-18:0/22:6)	treat	0.944568	0.94636
PE(P-20:0/20:4)	nontreat	0.817454	0.827906
PE(P-20:0/20:4)	treat	0.8208	0.829382
PE(P-38:5)	nontreat	0.889871	0.890499
PE(P-38:5)	treat	0.893861	0.897814
PE(P-38:6)	nontreat	0.873173	0.882047
PE(P-38:6)	treat	0.88222	0.883197
PE(P-40:5)	nontreat	0.932102	0.928441
PE(P-40:5)	treat	0.935802	0.930584
PG(34:1)	nontreat	0.850327	0.841045
PG(34:1)	treat	0.843198	0.84813
PG(36:1)	nontreat	0.799727	0.79169
PG(36:1)	treat	0.791534	0.78436
PG(36:2)	nontreat	0.816229	0.807415
PG(36:2)	treat	0.824674	0.809939
PI(16:0_16:1)	nontreat	0.978175	0.97756
PI(16:0_16:1)	treat	0.97765	0.978215
PI(16:0_20:4)	nontreat	0.954416	0.954174
PI(16:0_20:4)	treat	0.95438	0.95799
PI(16:0/16:0)	nontreat	0.932544	0.932942
PI(16:0/16:0)	treat	0.924914	0.903501
PI(18:0_18:1)	nontreat	0.925595	0.926678
PI(18:0_18:1)	treat	0.928563	0.939356
PI(18:0_20:2)	nontreat	0.827648	0.832088
PI(18:0_20:2)	treat	0.817437	0.810511
PI(18:0_20:4)	nontreat	0.920487	0.921074
PI(18:0_20:4)	treat	0.915867	0.921563
PI(18:0_22:6)	nontreat	0.959022	0.955304
PI(18:0_22:6)	treat	0.958787	0.955074
PI(34:0)	nontreat	0.838389	0.828302
PI(34:0)	treat	0.829723	0.804847
PI(34:1)	nontreat	0.97638	0.97471
PI(34:1)	treat	0.97507	0.978017
PI(36:2)	nontreat	0.928853	0.926634
PI(36:2)	treat	0.93225	0.939491
PI(36:3)	nontreat	0.962795	0.961844
PI(36:3)	treat	0.963307	0.967361
PI(38:3)	nontreat	0.87792	0.881321
PI(38:3)	treat	0.86081	0.86209
PI(38:5)	nontreat	0.946042	0.942475
PI(38:5)	treat	0.94765	0.954374
PI(38:6)	nontreat	0.956642	0.958003
PI(38:6)	treat	0.955351	0.955908
PI(40:4)	nontreat	0.756297	0.762128
PI(40:4)	treat	0.737479	0.777492
PI(40:5)	nontreat	0.910926	0.914644
PI(40:5)	treat	0.911231	0.917438
PS(36:1)	nontreat	0.892943	0.913882
PS(36:1)	treat	0.887198	0.907238
PS(36:2)	nontreat	0.804856	0.843504
PS(36:2)	treat	0.807032	0.826495
PS(38:3)	nontreat	0.878633	0.904777
PS(38:3)	treat	0.864321	0.899286
PS(38:4)	nontreat	0.863445	0.890659
PS(38:4)	treat	0.849807	0.871361
SM(34:3)	nontreat	0.95069	0.94808
SM(34:3)	treat	0.952974	0.949807
SM(35:1)	nontreat	0.94021	0.936596
SM(35:1)	treat	0.934852	0.93461
SM(35:2)	nontreat	0.959612	0.956471
SM(35:2)	treat	0.961241	0.955311
SM(41:1)	nontreat	0.924265	0.92151
SM(41:1)	treat	0.924609	0.931482
SM(41:2)	nontreat	0.888274	0.890295
SM(41:2)	treat	0.890344	0.888057
SM(d16:1/23:0)/SM(d17:1/22:0)	nontreat	0.91033	0.908974
SM(d16:1/23:0)/SM(d17:1/22:0)	treat	0.907026	0.912222
SM(d17:1/14:0)	nontreat	0.980722	0.980542
SM(d17:1/14:0)	treat	0.980684	0.981136
SM(d17:1/16:0)	nontreat	0.966129	0.964571
SM(d17:1/16:0)	treat	0.965235	0.966608
SM(d18:0/14:0)	nontreat	0.935862	0.936761
SM(d18:0/14:0)	treat	0.93198	0.937639
SM(d18:0/16:0)	nontreat	0.880012	0.880991
SM(d18:0/16:0)	treat	0.875967	0.895338
SM(d18:1/14:0)/SM(d16:1/16:0)	nontreat	0.936146	0.937665
SM(d18:1/14:0)/SM(d16:1/16:0)	treat	0.935781	0.944482
SM(d18:1/16:0)	nontreat	0.901644	0.903787
SM(d18:1/16:0)	treat	0.907526	0.913562
SM(d18:1/18:0)/SM(d16:1/20:0)	nontreat	0.922383	0.921393
SM(d18:1/18:0)/SM(d16:1/20:0)	treat	0.922055	0.922979
SM(d18:1/24:0)	nontreat	0.895599	0.899811
SM(d18:1/24:0)	treat	0.898794	0.906482
SM(d18:2/14:0)	nontreat	0.967375	0.966275
SM(d18:2/14:0)	treat	0.967599	0.965876
SM(d18:2/16:0)	nontreat	0.938665	0.941303
SM(d18:2/16:0)	treat	0.943764	0.94323
SM(d18:2/18:0)	nontreat	0.944358	0.942838
SM(d18:2/18:0)	treat	0.949575	0.941727
SM(d18:2/18:1)	nontreat	0.963937	0.96092
SM(d18:2/18:1)	treat	0.965698	0.960433
TG(48:0) [NL-16:0]	nontreat	0.935522	0.936216
TG(48:0) [NL-16:0]	treat	0.940927	0.928804
TG(48:1) [NL-18:1]	nontreat	0.984579	0.983463
TG(48:1) [NL-18:1]	treat	0.983711	0.985342
TG(48:2) [NL-14:1]	nontreat	0.982575	0.980335
TG(48:2) [NL-14:1]	treat	0.981698	0.982497
TG(48:2) [NL-16:1]	nontreat	0.990001	0.990027
TG(48:2) [NL-16:1]	treat	0.989671	0.990241
TG(48:3) [NL-16:1]	nontreat	0.983904	0.984312
TG(48:3) [NL-16:1]	treat	0.984622	0.984614
TG(50:0) [NL-18:0]	nontreat	0.915702	0.90232
TG(50:0) [NL-18:0]	treat	0.912703	0.89804
TG(50:1) [NL-14:0]	nontreat	0.956303	0.95615
TG(50:1) [NL-14:0]	treat	0.957144	0.958167
TG(50:1) [NL-18:1]	nontreat	0.971101	0.970131
TG(50:1) [NL-18:1]	treat	0.97067	0.972633
TG(50:2) [NL-18:1]	nontreat	0.977849	0.97642
TG(50:2) [NL-18:1]	treat	0.977325	0.978181
TG(50:2) [NL-18:2]	nontreat	0.960676	0.961709
TG(50:2) [NL-18:2]	treat	0.961956	0.962935
TG(50:3) [NL-14:1]	nontreat	0.961236	0.957739
TG(50:3) [NL-14:1]	treat	0.960491	0.957796
TG(50:3) [NL-16:1]	nontreat	0.976101	0.977063
TG(50:3) [NL-16:1]	treat	0.978053	0.978753
TG(50:4) [NL-14:0]	nontreat	0.964106	0.96271
TG(50:4) [NL-14:0]	treat	0.964407	0.962017
TG(51:0) [NL-16:0]	nontreat	0.957018	0.952919
TG(51:0) [NL-16:0]	treat	0.953833	0.949153
TG(51:2) [NL-15:0]	nontreat	0.958205	0.956707
TG(51:2) [NL-15:0]	treat	0.955382	0.958201
TG(52:1) [NL-18:0]	nontreat	0.969567	0.965884
TG(52:1) [NL-18:0]	treat	0.967967	0.969253
TG(52:2) [NL-16:0]	nontreat	0.938622	0.937434
TG(52:2) [NL-16:0]	treat	0.942104	0.942967
TG(52:3) [NL-16:1]	nontreat	0.962151	0.961094
TG(52:3) [NL-16:1]	treat	0.963296	0.95955
TG(52:3) [NL-18:2]	nontreat	0.945035	0.940438
TG(52:3) [NL-18:2]	treat	0.943615	0.944541
TG(54:1) [NL-18:1]	nontreat	0.975759	0.975001
TG(54:1) [NL-18:1]	treat	0.97613	0.976145
TG(54:2) [NL-18:0]	nontreat	0.970237	0.969929
TG(54:2) [NL-18:0]	treat	0.968232	0.969873
TG(54:3) [NL-18:1]	nontreat	0.910824	0.898235
TG(54:3) [NL-18:1]	treat	0.904283	0.900269
TG(54:4) [NL-18:2]	nontreat	0.891217	0.886937
TG(54:4) [NL-18:2]	treat	0.892258	0.89032
TG(56:6) [NL-20:4]	nontreat	0.917754	0.920112
TG(56:6) [NL-20:4]	treat	0.917327	0.921906
TG(56:8) [NL-20:4]	nontreat	0.955154	0.955005
TG(56:8) [NL-20:4]	treat	0.954222	0.952159
TG(58:8) [NL-22:6]	nontreat	0.954224	0.953791
TG(58:8) [NL-22:6]	treat	0.95691	0.951537

## Sheet: Figure5a
data	target_pct	lipid	r	r_min	r_max	r_SE	r.1se	r.1se_min	r.1se_max	r.1se_SE
AusDiab	10	CE(14:0)	0.913951	0.912164	0.915262	0.00112511	0.911701	0.909361	0.913387	0.00112511
AusDiab	10	CE(15:0)	0.915904	0.913914	0.917295	0.000990862	0.914399	0.912568	0.916217	0.000990862
AusDiab	10	CE(16:0)	0.906761	0.902241	0.908419	0.00179148	0.905104	0.900701	0.906432	0.00179148
AusDiab	10	CE(16:1)	0.968612	0.967042	0.969367	0.00090013	0.968105	0.966495	0.968919	0.00090013
AusDiab	10	CE(16:2)	0.896005	0.894165	0.896983	0.000962788	0.892204	0.890046	0.894247	0.000962788
AusDiab	10	CE(17:0)	0.963505	0.956963	0.964925	0.00240023	0.962721	0.955123	0.964545	0.00240023
AusDiab	10	CE(17:1)	0.957488	0.95238	0.959367	0.00210178	0.956661	0.951534	0.958499	0.00210178
AusDiab	10	CE(18:0)	0.952595	0.944941	0.955035	0.00392367	0.951594	0.94404	0.954039	0.00392367
AusDiab	10	CE(18:1)	0.931311	0.929454	0.932448	0.000958823	0.92962	0.928015	0.931098	0.000958823
AusDiab	10	CE(18:2)	0.890197	0.884141	0.891804	0.00229905	0.889164	0.883469	0.891026	0.00229905
AusDiab	10	CE(18:3)	0.931798	0.929881	0.933846	0.00144891	0.930223	0.928239	0.932132	0.00144891
AusDiab	10	CE(20:1)	0.914059	0.906625	0.916321	0.00313126	0.912284	0.904588	0.914544	0.00313126
AusDiab	10	CE(20:2)	0.924828	0.922009	0.92619	0.00131662	0.923049	0.920496	0.924195	0.00131662
AusDiab	10	CE(20:3)	0.949154	0.948094	0.94987	0.00060915	0.947945	0.946837	0.94857	0.00060915
AusDiab	10	CE(20:4)	0.978829	0.975289	0.980074	0.00186129	0.978204	0.974618	0.979442	0.00186129
AusDiab	10	CE(20:5)	0.9828	0.979951	0.983678	0.00147472	0.982447	0.979564	0.983274	0.00147472
AusDiab	10	CE(22:0)	0.918231	0.895384	0.928885	0.015555	0.915937	0.89142	0.927309	0.015555
AusDiab	10	CE(22:1)	0.912419	0.899931	0.915145	0.00507729	0.910838	0.898388	0.913612	0.00507729
AusDiab	10	CE(22:4)	0.926229	0.922925	0.927219	0.00138462	0.924087	0.920944	0.925619	0.00138462
AusDiab	10	CE(22:5) (n6)	0.934602	0.931939	0.936516	0.00146086	0.933144	0.930459	0.935344	0.00146086
AusDiab	10	CE(22:6)	0.969128	0.968771	0.969518	0.000247915	0.968462	0.968072	0.968814	0.000247915
AusDiab	10	CE(24:0)	0.906487	0.87539	0.914929	0.0163612	0.903255	0.871137	0.912999	0.0163612
AusDiab	10	CE(24:1)	0.89821	0.883015	0.901421	0.00557778	0.895405	0.879978	0.898529	0.00557778
AusDiab	10	CE(24:4)	0.889869	0.860062	0.895198	0.0106307	0.886986	0.855191	0.892469	0.0106307
AusDiab	10	CE(24:5)	0.846173	0.803709	0.854631	0.0163779	0.843898	0.798427	0.852368	0.0163779
AusDiab	10	CE(24:6)	0.724826	0.688108	0.735921	0.0192856	0.720715	0.682953	0.733805	0.0192856
AusDiab	10	COH	0.655972	0.652679	0.657878	0.00159367	0.646085	0.639011	0.652007	0.00159367
AusDiab	10	Cer(d18:1/16:0)	0.87417	0.861693	0.877107	0.00453319	0.87226	0.859106	0.876002	0.00453319
AusDiab	10	Cer(d18:1/18:0)	0.945828	0.932967	0.949178	0.00542491	0.945089	0.931877	0.948431	0.00542491
AusDiab	10	Cer(d18:1/20:0)	0.949501	0.938933	0.951311	0.00376324	0.941639	0.931402	0.945822	0.00376324
AusDiab	10	Cer(d18:1/22:0)	0.965379	0.964855	0.965925	0.000301922	0.96483	0.964328	0.965499	0.000301922
AusDiab	10	Cer(d18:1/24:0)	0.95142	0.947814	0.952347	0.00143758	0.950493	0.946832	0.951518	0.00143758
AusDiab	10	Cer(d18:1/24:1)	0.943741	0.940819	0.945637	0.00182859	0.942229	0.938894	0.944205	0.00182859
AusDiab	10	DG(14:0_16:0)	0.968882	0.967176	0.969621	0.000651146	0.967911	0.96637	0.968586	0.000651146
AusDiab	10	DG(14:0_18:2)	0.978953	0.977677	0.979513	0.000572784	0.978451	0.977065	0.979041	0.000572784
AusDiab	10	DG(16:0_16:1)	0.985351	0.983231	0.986151	0.000950199	0.98513	0.982934	0.98591	0.000950199
AusDiab	10	DG(16:0_18:1)	0.993583	0.99313	0.993823	0.00018943	0.9935	0.993063	0.993763	0.00018943
AusDiab	10	DG(16:0_18:2)	0.992886	0.991534	0.99334	0.000516209	0.992788	0.991393	0.993259	0.000516209
AusDiab	10	DG(16:0_20:4)	0.984646	0.983114	0.985339	0.000836989	0.984195	0.982569	0.984987	0.000836989
AusDiab	10	DG(16:0_22:5)	0.969693	0.967466	0.970478	0.00114477	0.969122	0.966955	0.969939	0.00114477
AusDiab	10	DG(16:0_22:6)	0.971247	0.96349	0.974803	0.00492507	0.970917	0.963135	0.974545	0.00492507
AusDiab	10	DG(16:1_18:1)	0.993774	0.99321	0.994129	0.000304483	0.993638	0.99303	0.994005	0.000304483
AusDiab	10	DG(18:0_18:1)	0.987878	0.986346	0.988366	0.0007959	0.987519	0.985917	0.988186	0.0007959
AusDiab	10	DG(18:0_18:2)	0.982666	0.980081	0.983244	0.000935692	0.982467	0.97983	0.983046	0.000935692
AusDiab	10	DG(18:0_20:4)	0.890083	0.885788	0.891943	0.00195532	0.888406	0.884064	0.890201	0.00195532
AusDiab	10	DG(18:1_18:1)	0.992595	0.991978	0.99285	0.000265585	0.992519	0.991899	0.992791	0.000265585
AusDiab	10	DG(18:1_18:2)	0.996003	0.995352	0.996195	0.000240932	0.995927	0.995236	0.996126	0.000240932
AusDiab	10	DG(18:1_18:3)	0.982587	0.979801	0.983345	0.00116489	0.982289	0.979352	0.983056	0.00116489
AusDiab	10	DG(18:1_20:3)	0.959004	0.956554	0.960328	0.00143562	0.958109	0.955484	0.959773	0.00143562
AusDiab	10	DG(18:1_20:4)	0.987396	0.983547	0.988595	0.00198852	0.987197	0.983318	0.988395	0.00198852
AusDiab	10	DG(18:2_18:2)	0.988537	0.988144	0.988842	0.000244561	0.988362	0.987985	0.988683	0.000244561
AusDiab	10	DG(18:2_20:4)	0.980767	0.974846	0.98229	0.00299242	0.980332	0.974557	0.981902	0.00299242
AusDiab	10	GM3(d18:1/16:0)	0.875216	0.868288	0.87893	0.00326706	0.872279	0.865578	0.877004	0.00326706
AusDiab	10	GM3(d18:1/18:0)	0.789946	0.776403	0.794846	0.00644856	0.787266	0.77212	0.792037	0.00644856
AusDiab	10	GM3(d18:1/20:0)	0.786645	0.777821	0.792952	0.0051312	0.775349	0.762285	0.782596	0.0051312
AusDiab	10	GM3(d18:1/22:0)	0.867586	0.847755	0.871979	0.00719876	0.865982	0.845731	0.870004	0.00719876
AusDiab	10	GM3(d18:1/24:0)	0.862706	0.857266	0.865291	0.00265162	0.860761	0.854771	0.86344	0.00265162
AusDiab	10	GM3(d18:1/24:1)	0.886522	0.87306	0.8913	0.00708002	0.883488	0.86749	0.888591	0.00708002
AusDiab	10	Hex2Cer(d18:1/16:0)	0.923865	0.923109	0.924654	0.000514184	0.92226	0.921173	0.922978	0.000514184
AusDiab	10	Hex2Cer(d18:1/18:0)	0.567268	0.562379	0.57028	0.00251116	0.546298	0.535465	0.550687	0.00251116
AusDiab	10	Hex2Cer(d18:1/20:0)	0.629362	0.627239	0.632102	0.00164026	0.6181	0.61495	0.622244	0.00164026
AusDiab	10	Hex2Cer(d18:1/22:0)	0.884854	0.883955	0.885312	0.000434323	0.882092	0.881169	0.883184	0.000434323
AusDiab	10	Hex2Cer(d18:1/24:0)	0.889194	0.887639	0.889787	0.000706946	0.887056	0.885807	0.888208	0.000706946
AusDiab	10	Hex2Cer(d18:1/24:1)	0.906685	0.874959	0.921001	0.0216679	0.904219	0.873169	0.917941	0.0216679
AusDiab	10	Hex3Cer(d18:1/16:0)	0.862227	0.859431	0.863357	0.00116661	0.859744	0.857196	0.86086	0.00116661
AusDiab	10	Hex3Cer(d18:1/18:0)	0.676492	0.667355	0.680331	0.00408239	0.66614	0.655779	0.671434	0.00408239
AusDiab	10	Hex3Cer(d18:1/20:0)	0.602375	0.59624	0.606334	0.00393612	0.59305	0.587487	0.599415	0.00393612
AusDiab	10	Hex3Cer(d18:1/22:0)	0.827699	0.825427	0.82832	0.000882694	0.821739	0.818784	0.825645	0.000882694
AusDiab	10	Hex3Cer(d18:1/24:0)	0.782894	0.777977	0.785076	0.00259538	0.77688	0.773392	0.779862	0.00259538
AusDiab	10	Hex3Cer(d18:1/24:1)	0.869054	0.866048	0.870555	0.00152762	0.867063	0.864558	0.869365	0.00152762
AusDiab	10	HexCer(d18:1/16:0)	0.893954	0.883513	0.897356	0.0039322	0.89224	0.8824	0.895658	0.0039322
AusDiab	10	HexCer(d18:1/18:0)	0.856082	0.842943	0.861284	0.00594767	0.852606	0.838696	0.857195	0.00594767
AusDiab	10	HexCer(d18:1/20:0)	0.869336	0.8523	0.873151	0.00680863	0.867129	0.848533	0.871625	0.00680863
AusDiab	10	HexCer(d18:1/22:0)	0.940626	0.931709	0.946803	0.00586625	0.939182	0.929876	0.945665	0.00586625
AusDiab	10	HexCer(d18:1/24:0)	0.931039	0.917473	0.936791	0.00805359	0.929906	0.915699	0.935726	0.00805359
AusDiab	10	HexCer(d18:1/24:1)	0.947975	0.942413	0.950169	0.00260681	0.946931	0.941014	0.949037	0.00260681
AusDiab	10	LPC(14:0)	0.992017	0.991418	0.992253	0.000250941	0.991894	0.991305	0.992155	0.000250941
AusDiab	10	LPC(15:0)	0.991201	0.990977	0.991367	0.000127217	0.991053	0.990885	0.991266	0.000127217
AusDiab	10	LPC(16:0)	0.985127	0.984123	0.985619	0.000501701	0.984803	0.983663	0.985365	0.000501701
AusDiab	10	LPC(16:1)	0.987955	0.986487	0.988759	0.0007814	0.987801	0.986345	0.988618	0.0007814
AusDiab	10	LPC(17:0)	0.994016	0.993713	0.994178	0.000172428	0.993865	0.993545	0.994076	0.000172428
AusDiab	10	LPC(17:1)	0.984344	0.982465	0.98514	0.00094459	0.984049	0.98231	0.984832	0.00094459
AusDiab	10	LPC(18:0)	0.990056	0.988943	0.990765	0.000585158	0.98965	0.988681	0.990492	0.000585158
AusDiab	10	LPC(18:1)	0.988571	0.988104	0.988881	0.000289301	0.988414	0.987998	0.988723	0.000289301
AusDiab	10	LPC(18:2)	0.985009	0.984134	0.985661	0.000457428	0.984717	0.983757	0.98547	0.000457428
AusDiab	10	LPC(18:3)	0.981282	0.97841	0.982168	0.00117409	0.980805	0.97793	0.98175	0.00117409
AusDiab	10	LPC(20:0)	0.967005	0.966161	0.967785	0.000527911	0.966224	0.964793	0.966987	0.000527911
AusDiab	10	LPC(20:1)	0.976173	0.975197	0.976663	0.000531012	0.975577	0.974763	0.976084	0.000531012
AusDiab	10	LPC(20:2)	0.976627	0.974673	0.977246	0.000861271	0.975846	0.973544	0.976785	0.000861271
AusDiab	10	LPC(20:3)	0.986915	0.985327	0.987627	0.000679449	0.986635	0.985013	0.987273	0.000679449
AusDiab	10	LPC(20:4)	0.990803	0.990221	0.991067	0.000281384	0.990573	0.989918	0.990852	0.000281384
AusDiab	10	LPC(20:5)	0.994272	0.993831	0.994496	0.000224034	0.994187	0.993704	0.994451	0.000224034
AusDiab	10	LPC(22:0)	0.960883	0.95961	0.961257	0.000470155	0.960316	0.959104	0.960963	0.000470155
AusDiab	10	LPC(22:1)	0.933058	0.931934	0.934304	0.000722602	0.930882	0.929197	0.932746	0.000722602
AusDiab	10	LPC(22:5)	0.990158	0.988563	0.990745	0.000839814	0.989897	0.988267	0.990557	0.000839814
AusDiab	10	LPC(22:6)	0.991013	0.989582	0.991737	0.000894259	0.99054	0.98917	0.991349	0.000894259
AusDiab	10	LPC(24:0)	0.956059	0.93045	0.960104	0.00927274	0.955066	0.929731	0.959417	0.00927274
AusDiab	10	LPC(26:0)	0.878492	0.859779	0.881751	0.00662195	0.875825	0.857465	0.87881	0.00662195
AusDiab	10	LPC(O-16:0)	0.988262	0.98689	0.988494	0.000487197	0.987982	0.986482	0.988347	0.000487197
AusDiab	10	LPC(O-22:0)	0.961906	0.961449	0.962319	0.000240114	0.961034	0.960715	0.961385	0.000240114
AusDiab	10	LPC(O-22:1)	0.984937	0.984346	0.98538	0.000485398	0.984619	0.984025	0.985154	0.000485398
AusDiab	10	LPC(O-24:0)	0.942477	0.91917	0.946852	0.00832746	0.939815	0.920734	0.94522	0.00832746
AusDiab	10	LPC(O-24:1)	0.967663	0.956222	0.969384	0.00402877	0.964506	0.95549	0.96595	0.00402877
AusDiab	10	LPC(O-24:2)	0.945984	0.943622	0.947512	0.00129431	0.944883	0.942759	0.946204	0.00129431
AusDiab	10	LPE(16:0)	0.971005	0.970067	0.971619	0.000435463	0.970543	0.969716	0.971283	0.000435463
AusDiab	10	LPE(18:0)	0.976013	0.964836	0.97788	0.00397306	0.975535	0.964105	0.977749	0.00397306
AusDiab	10	LPE(18:1)	0.972446	0.968744	0.974021	0.00180129	0.971878	0.968237	0.97342	0.00180129
AusDiab	10	LPE(18:2)	0.979189	0.975212	0.980719	0.00165618	0.979034	0.975126	0.980589	0.00165618
AusDiab	10	LPE(20:4)	0.95966	0.953573	0.960767	0.00215398	0.959323	0.953275	0.960461	0.00215398
AusDiab	10	LPE(22:6)	0.957234	0.951943	0.959144	0.00252031	0.956655	0.951426	0.958613	0.00252031
AusDiab	10	LPI(18:0)	0.640618	0.635177	0.645419	0.00248694	0.63131	0.627123	0.63867	0.00248694
AusDiab	10	LPI(18:1)	0.829528	0.815262	0.834032	0.0072651	0.826673	0.812555	0.832362	0.0072651
AusDiab	10	LPI(18:2)	0.855296	0.843131	0.858237	0.00494153	0.853529	0.841311	0.85701	0.00494153
AusDiab	10	LPI(20:4)	0.859135	0.858562	0.860148	0.000481419	0.857002	0.855581	0.858929	0.000481419
AusDiab	10	PC(14:0_16:0)	0.984384	0.980639	0.985381	0.00149105	0.983983	0.980033	0.985123	0.00149105
AusDiab	10	PC(14:0_20:4)	0.990964	0.989307	0.991458	0.00082928	0.990686	0.988966	0.991178	0.00082928
AusDiab	10	PC(15:0_20:4)	0.975976	0.964853	0.978046	0.00412205	0.974268	0.962673	0.976591	0.00412205
AusDiab	10	PC(15:0_22:6)	0.989954	0.989626	0.990097	0.0001369	0.989796	0.989465	0.989921	0.0001369
AusDiab	10	PC(16:0_16:0)	0.962447	0.957783	0.964569	0.00238016	0.96169	0.956613	0.963858	0.00238016
AusDiab	10	PC(16:0_18:0)	0.954604	0.948208	0.956854	0.00315181	0.953571	0.947412	0.955988	0.00315181
AusDiab	10	PC(16:0_18:1)	0.9715	0.970225	0.972208	0.000703986	0.962859	0.961358	0.96417	0.000703986
AusDiab	10	PC(16:0_18:2)	0.933012	0.931452	0.934565	0.00098567	0.931152	0.929596	0.932857	0.00098567
AusDiab	10	PC(16:0_20:4)	0.962633	0.961294	0.963066	0.000539619	0.961933	0.960892	0.962452	0.000539619
AusDiab	10	PC(16:0_22:6)	0.985691	0.985253	0.986183	0.000309603	0.985087	0.984536	0.985551	0.000309603
AusDiab	10	PC(18:0_18:1)	0.982077	0.980212	0.983104	0.000936915	0.981765	0.979774	0.982933	0.000936915
AusDiab	10	PC(18:0_20:3)	0.983873	0.977365	0.984971	0.00231292	0.983628	0.977018	0.984828	0.00231292
AusDiab	10	PC(18:0_22:6)	0.984496	0.980882	0.98523	0.00128214	0.983544	0.979155	0.984162	0.00128214
AusDiab	10	PC(18:2_18:2)	0.963105	0.958005	0.965653	0.00325366	0.96214	0.956739	0.964884	0.00325366
AusDiab	10	PC(28:0)	0.969376	0.968358	0.969825	0.000491666	0.968903	0.967849	0.969411	0.000491666
AusDiab	10	PC(31:0)	0.981301	0.976469	0.982168	0.0017212	0.980824	0.976014	0.981764	0.0017212
AusDiab	10	PC(32:1)	0.991249	0.990009	0.991638	0.00057944	0.991108	0.9898	0.991506	0.00057944
AusDiab	10	PC(32:2)	0.991661	0.991115	0.992038	0.000290613	0.991509	0.990997	0.991876	0.000290613
AusDiab	10	PC(33:0)	0.981465	0.976327	0.983041	0.00249488	0.981226	0.975925	0.982846	0.00249488
AusDiab	10	PC(33:1)	0.986163	0.985487	0.986469	0.000308116	0.985897	0.985216	0.986308	0.000308116
AusDiab	10	PC(33:2)	0.985939	0.985182	0.986153	0.000281286	0.985698	0.984799	0.985916	0.000281286
AusDiab	10	PC(34:3)	0.988624	0.988237	0.98885	0.000172127	0.988312	0.988026	0.988621	0.000172127
AusDiab	10	PC(34:5)	0.992367	0.991504	0.992697	0.000376642	0.992236	0.991439	0.992569	0.000376642
AusDiab	10	PC(35:1)	0.987718	0.987176	0.987877	0.000203782	0.986599	0.986175	0.987034	0.000203782
AusDiab	10	PC(35:2)	0.982667	0.980566	0.983356	0.000873757	0.982301	0.980037	0.982983	0.000873757
AusDiab	10	PC(35:3)	0.974691	0.968051	0.976869	0.00282401	0.973363	0.96579	0.975866	0.00282401
AusDiab	10	PC(36:2)	0.962962	0.959814	0.964035	0.0014967	0.958386	0.955195	0.960213	0.0014967
AusDiab	10	PC(36:3)	0.973291	0.971728	0.974392	0.000857757	0.972277	0.970446	0.973524	0.000857757
AusDiab	10	PC(36:5)	0.993836	0.993671	0.993952	9.08156e-05	0.993727	0.993535	0.993913	9.08156e-05
AusDiab	10	PC(36:6)	0.994379	0.994139	0.99448	0.000124481	0.994297	0.994075	0.994386	0.000124481
AusDiab	10	PC(37:4)	0.987907	0.985242	0.988765	0.00126459	0.987736	0.985038	0.988702	0.00126459
AusDiab	10	PC(38:4)	0.982618	0.981604	0.983117	0.000479102	0.982234	0.981144	0.982791	0.000479102
AusDiab	10	PC(38:5)	0.986517	0.985999	0.986844	0.000281748	0.986353	0.985893	0.986725	0.000281748
AusDiab	10	PC(38:6) (a)	0.980504	0.977428	0.981155	0.00112627	0.980103	0.977123	0.980829	0.00112627
AusDiab	10	PC(38:7)	0.989382	0.987702	0.989812	0.000640247	0.989195	0.987443	0.989625	0.000640247
AusDiab	10	PC(39:5)	0.983541	0.979714	0.984262	0.00138575	0.983029	0.978579	0.983888	0.00138575
AusDiab	10	PC(39:6)	0.991008	0.989121	0.991605	0.000707084	0.989396	0.986709	0.990306	0.000707084
AusDiab	10	PC(40:4)	0.853605	0.850694	0.85548	0.00168533	0.838275	0.835747	0.840879	0.00168533
AusDiab	10	PC(40:5)	0.981858	0.980938	0.98249	0.000492839	0.981408	0.980451	0.982169	0.000492839
AusDiab	10	PC(40:7)	0.973377	0.971747	0.974304	0.000775112	0.972988	0.970933	0.974056	0.000775112
AusDiab	10	PC(40:8)	0.96295	0.960553	0.964147	0.00113288	0.962428	0.959995	0.963811	0.00113288
AusDiab	10	PC(O-16:0/16:0)	0.951937	0.944367	0.953694	0.00285161	0.950833	0.94338	0.95276	0.00285161
AusDiab	10	PC(O-16:0/20:4)	0.976331	0.974101	0.977457	0.00121772	0.975914	0.973753	0.97721	0.00121772
AusDiab	10	PC(O-18:0/18:1)	0.951486	0.948188	0.953235	0.00141724	0.950654	0.947284	0.952166	0.00141724
AusDiab	10	PC(O-18:0/20:4)	0.978564	0.976804	0.979317	0.000781441	0.977621	0.975839	0.978517	0.000781441
AusDiab	10	PC(O-18:0/22:6)	0.977869	0.976203	0.978339	0.000692853	0.977348	0.974101	0.978008	0.000692853
AusDiab	10	PC(O-32:1)	0.943775	0.938377	0.946914	0.003061	0.94259	0.937339	0.945201	0.003061
AusDiab	10	PC(O-32:2)	0.872942	0.799226	0.882793	0.0259319	0.870734	0.796425	0.88066	0.0259319
AusDiab	10	PC(O-34:1)	0.970304	0.968782	0.971195	0.000876798	0.969296	0.967832	0.969967	0.000876798
AusDiab	10	PC(O-34:4)	0.913468	0.854037	0.920621	0.0208874	0.910624	0.848941	0.918483	0.0208874
AusDiab	10	PC(O-36:0)	0.91918	0.915674	0.920355	0.00139381	0.917026	0.913701	0.918928	0.00139381
AusDiab	10	PC(O-36:2)	0.981566	0.980033	0.98203	0.000713131	0.981267	0.979788	0.981842	0.000713131
AusDiab	10	PC(O-36:3)	0.97642	0.975412	0.976926	0.000416905	0.975988	0.975029	0.976489	0.000416905
AusDiab	10	PC(O-36:5)	0.965073	0.963313	0.967399	0.00148733	0.964139	0.961994	0.966375	0.00148733
AusDiab	10	PC(O-38:5)	0.962244	0.960126	0.963338	0.00100053	0.961016	0.95883	0.961974	0.00100053
AusDiab	10	PC(O-40:5)	0.968074	0.965258	0.969611	0.00162063	0.967549	0.964504	0.968996	0.00162063
AusDiab	10	PC(P-16:0/14:0)	0.951325	0.949923	0.952314	0.000926608	0.950074	0.948512	0.950936	0.000926608
AusDiab	10	PC(P-16:0/16:0)	0.951348	0.941294	0.953797	0.00418509	0.950415	0.93965	0.953028	0.00418509
AusDiab	10	PC(P-16:0/16:1)	0.968499	0.955191	0.971593	0.00498888	0.967669	0.953526	0.97086	0.00498888
AusDiab	10	PC(P-16:0/18:1)	0.966468	0.961955	0.968457	0.00194589	0.965412	0.96107	0.967386	0.00194589
AusDiab	10	PC(P-16:0/18:2)	0.951268	0.945844	0.952736	0.00205807	0.947264	0.941882	0.949201	0.00205807
AusDiab	10	PC(P-16:0/18:3)	0.949697	0.943757	0.951772	0.00279079	0.948098	0.942444	0.950207	0.00279079
AusDiab	10	PC(P-16:0/20:4)	0.974416	0.97222	0.976051	0.00106425	0.973544	0.971255	0.975239	0.00106425
AusDiab	10	PC(P-16:0/20:5)	0.975863	0.973824	0.976766	0.000914866	0.975419	0.973516	0.976298	0.000914866
AusDiab	10	PC(P-16:0/22:6)	0.982831	0.982647	0.983145	0.000171388	0.98253	0.982276	0.982785	0.000171388
AusDiab	10	PC(P-18:0/20:4)	0.97956	0.978384	0.979917	0.000458284	0.979319	0.97826	0.979696	0.000458284
AusDiab	10	PC(P-36:2)	0.968472	0.965037	0.969469	0.00131419	0.967398	0.963907	0.96854	0.00131419
AusDiab	10	PC(P-38:5)	0.97538	0.973515	0.976486	0.00105701	0.974468	0.972838	0.975628	0.00105701
AusDiab	10	PE(16:0_16:0)	0.694723	0.69345	0.696036	0.000729986	0.690697	0.68929	0.691397	0.000729986
AusDiab	10	PE(16:0_16:1)	0.954447	0.953915	0.9547	0.000243875	0.952825	0.952249	0.953152	0.000243875
AusDiab	10	PE(16:0_18:1)	0.982773	0.9821	0.983226	0.000390279	0.980975	0.979936	0.981569	0.000390279
AusDiab	10	PE(16:0_18:2)	0.986504	0.985988	0.986772	0.000235524	0.982819	0.982092	0.983235	0.000235524
AusDiab	10	PE(16:0_20:4)	0.982412	0.981665	0.982713	0.000296591	0.982248	0.981573	0.982548	0.000296591
AusDiab	10	PE(16:0_22:6)	0.987157	0.986077	0.987484	0.000439844	0.986771	0.985644	0.9872	0.000439844
AusDiab	10	PE(18:0_18:1)	0.972496	0.971145	0.973573	0.000718948	0.971193	0.970452	0.97229	0.000718948
AusDiab	10	PE(18:0_20:4)	0.98901	0.988442	0.989325	0.000289228	0.988882	0.988396	0.989138	0.000289228
AusDiab	10	PE(18:0_22:6)	0.989258	0.988548	0.989597	0.000365522	0.989142	0.988471	0.9895	0.000365522
AusDiab	10	PE(34:3)	0.968157	0.967069	0.968951	0.000640669	0.967242	0.966076	0.967878	0.000640669
AusDiab	10	PE(35:1)	0.915727	0.914709	0.91652	0.000592858	0.915055	0.914434	0.915849	0.000592858
AusDiab	10	PE(35:2)	0.934434	0.933766	0.934996	0.000427044	0.932216	0.9313	0.933062	0.000427044
AusDiab	10	PE(36:0)	0.322046	0.310142	0.333714	0.00720546	0.288801	0.267724	0.304932	0.00720546
AusDiab	10	PE(36:2)	0.991905	0.991006	0.992295	0.000533358	0.991385	0.990345	0.991927	0.000533358
AusDiab	10	PE(36:3)	0.985177	0.983781	0.985715	0.000681926	0.9849	0.983321	0.985455	0.000681926
AusDiab	10	PE(36:5)	0.97704	0.976493	0.977306	0.000284777	0.976573	0.975859	0.977078	0.000284777
AusDiab	10	PE(38:3)	0.987837	0.987456	0.988163	0.000221842	0.987735	0.987343	0.988045	0.000221842
AusDiab	10	PE(38:5)	0.990338	0.989801	0.990593	0.00024446	0.990214	0.989645	0.990507	0.00024446
AusDiab	10	PE(40:4)	0.96234	0.961589	0.962954	0.000487725	0.961183	0.959862	0.961693	0.000487725
AusDiab	10	PE(40:5)	0.987678	0.987211	0.988066	0.00029484	0.987469	0.987003	0.98786	0.00029484
AusDiab	10	PE(40:7)	0.979525	0.978332	0.979952	0.000491778	0.979097	0.978139	0.979528	0.000491778
AusDiab	10	PE(O-16:0/18:2)	0.923459	0.922134	0.924405	0.000908812	0.922191	0.920838	0.923093	0.000908812
AusDiab	10	PE(O-18:0/22:5)	0.927525	0.925317	0.92889	0.00110616	0.925449	0.923319	0.926803	0.00110616
AusDiab	10	PE(O-34:1)	0.905226	0.902235	0.907461	0.00154466	0.903985	0.900366	0.906437	0.00154466
AusDiab	10	PE(O-36:3)	0.899056	0.884397	0.901583	0.00525148	0.897914	0.883573	0.900901	0.00525148
AusDiab	10	PE(O-36:5)	0.895649	0.883511	0.899721	0.00595788	0.893406	0.87972	0.897743	0.00595788
AusDiab	10	PE(O-38:4)	0.936759	0.91959	0.940665	0.00681559	0.936354	0.917561	0.940541	0.00681559
AusDiab	10	PE(O-38:5)	0.963205	0.954921	0.965848	0.00330666	0.962743	0.953912	0.965684	0.00330666
AusDiab	10	PE(P-16:0/18:1)	0.955962	0.942266	0.958771	0.00507492	0.954214	0.940535	0.957404	0.00507492
AusDiab	10	PE(P-16:0/18:2)	0.967008	0.953093	0.97122	0.00705696	0.966298	0.952311	0.970821	0.00705696
AusDiab	10	PE(P-16:0/20:4)	0.961439	0.955449	0.963787	0.00314115	0.960467	0.953911	0.962898	0.00314115
AusDiab	10	PE(P-18:0/18:1)	0.970343	0.957744	0.972737	0.00466255	0.969239	0.955877	0.97193	0.00466255
AusDiab	10	PE(P-18:0/18:2)	0.970503	0.954485	0.975428	0.00711738	0.969752	0.952574	0.975004	0.00711738
AusDiab	10	PE(P-18:0/20:4)	0.977633	0.974614	0.979026	0.00179836	0.97726	0.973829	0.97882	0.00179836
AusDiab	10	PE(P-18:0/22:6)	0.979084	0.974199	0.980864	0.00259291	0.97889	0.97395	0.980721	0.00259291
AusDiab	10	PE(P-20:0/20:4)	0.85271	0.849131	0.855047	0.00156145	0.848921	0.845611	0.85169	0.00156145
AusDiab	10	PE(P-38:5)	0.96962	0.963749	0.97183	0.00305351	0.969262	0.96336	0.971452	0.00305351
AusDiab	10	PE(P-38:6)	0.973816	0.964496	0.976437	0.00380158	0.973315	0.963824	0.975951	0.00380158
AusDiab	10	PE(P-40:5)	0.966286	0.960974	0.968329	0.00272824	0.965609	0.960464	0.967573	0.00272824
AusDiab	10	PG(34:1)	0.866306	0.855945	0.868783	0.00406095	0.86265	0.851872	0.865572	0.00406095
AusDiab	10	PG(36:1)	0.843222	0.833476	0.845737	0.00371222	0.840172	0.829685	0.84328	0.00371222
AusDiab	10	PG(36:2)	0.780254	0.767575	0.785908	0.00629338	0.776915	0.763875	0.783919	0.00629338
AusDiab	10	PI(16:0/16:0)	0.954319	0.953227	0.954825	0.000522048	0.953248	0.95227	0.954209	0.000522048
AusDiab	10	PI(16:0_16:1)	0.984088	0.983185	0.984545	0.00048816	0.98378	0.982837	0.984248	0.00048816
AusDiab	10	PI(16:0_20:4)	0.966997	0.964822	0.968252	0.00127875	0.966496	0.964439	0.967796	0.00127875
AusDiab	10	PI(18:0_18:1)	0.951936	0.944036	0.954564	0.00419945	0.951027	0.943165	0.953892	0.00419945
AusDiab	10	PI(18:0_20:2)	0.921824	0.920424	0.922912	0.000795709	0.920175	0.918406	0.921485	0.000795709
AusDiab	10	PI(18:0_20:4)	0.957493	0.953146	0.959315	0.0022965	0.957064	0.952775	0.958973	0.0022965
AusDiab	10	PI(18:0_22:6)	0.969541	0.966519	0.970634	0.00114772	0.968777	0.965917	0.969967	0.00114772
AusDiab	10	PI(34:0)	0.906477	0.905692	0.907134	0.000454128	0.903409	0.901741	0.904928	0.000454128
AusDiab	10	PI(34:1)	0.980497	0.976729	0.98116	0.00135184	0.980175	0.976542	0.980912	0.00135184
AusDiab	10	PI(36:2)	0.957497	0.952469	0.960031	0.00269576	0.956917	0.951852	0.959701	0.00269576
AusDiab	10	PI(36:3)	0.9658	0.959417	0.967645	0.00272806	0.964985	0.958696	0.967008	0.00272806
AusDiab	10	PI(38:3)	0.907333	0.898452	0.911619	0.00380089	0.906286	0.89662	0.910483	0.00380089
AusDiab	10	PI(38:5)	0.963793	0.959455	0.965402	0.00192157	0.962779	0.958628	0.964471	0.00192157
AusDiab	10	PI(38:6)	0.963231	0.957624	0.965069	0.0029375	0.962589	0.956595	0.964525	0.0029375
AusDiab	10	PI(40:4)	0.86176	0.858391	0.863878	0.00183667	0.857267	0.853198	0.859669	0.00183667
AusDiab	10	PI(40:5)	0.943924	0.938488	0.94594	0.00264205	0.942427	0.93774	0.944181	0.00264205
AusDiab	10	PS(36:1)	0.655269	0.568555	0.671505	0.0332723	0.646543	0.556561	0.664387	0.0332723
AusDiab	10	PS(36:2)	0.657049	0.653146	0.658798	0.00202321	0.651473	0.644729	0.654927	0.00202321
AusDiab	10	PS(38:3)	0.717067	0.594651	0.742317	0.0516661	0.709346	0.583724	0.736238	0.0516661
AusDiab	10	PS(38:4)	0.783977	0.674578	0.808315	0.0434934	0.77888	0.669869	0.803932	0.0434934
AusDiab	10	SM(34:3)	0.961737	0.950745	0.964372	0.00430159	0.960754	0.949726	0.963968	0.00430159
AusDiab	10	SM(35:1)	0.965218	0.963815	0.966186	0.000719188	0.964299	0.962687	0.965483	0.000719188
AusDiab	10	SM(35:2)	0.984352	0.98404	0.984538	0.000139212	0.984115	0.983829	0.984244	0.000139212
AusDiab	10	SM(41:1)	0.965455	0.956914	0.967201	0.00304847	0.949954	0.940569	0.953686	0.00304847
AusDiab	10	SM(41:2)	0.980899	0.97977	0.981751	0.000713204	0.979252	0.978276	0.980169	0.000713204
AusDiab	10	SM(d16:1/23:0)/SM(d17:1/22:0)	0.981703	0.979593	0.982283	0.000781276	0.9805	0.97832	0.981074	0.000781276
AusDiab	10	SM(d17:1/14:0)	0.986205	0.984965	0.986704	0.000589999	0.985982	0.984667	0.986541	0.000589999
AusDiab	10	SM(d17:1/16:0)	0.97144	0.966396	0.973091	0.00222556	0.970843	0.965946	0.972724	0.00222556
AusDiab	10	SM(d18:0/14:0)	0.953116	0.94103	0.955835	0.00432338	0.952307	0.939473	0.955385	0.00432338
AusDiab	10	SM(d18:0/16:0)	0.899838	0.870792	0.905283	0.0103154	0.898108	0.868299	0.903929	0.0103154
AusDiab	10	SM(d18:1/14:0)/SM(d16:1/16:0)	0.970172	0.964579	0.971482	0.00203441	0.969584	0.964088	0.970796	0.00203441
AusDiab	10	SM(d18:1/16:0)	0.9544	0.952364	0.955882	0.000943332	0.952726	0.949505	0.954197	0.000943332
AusDiab	10	SM(d18:1/18:0)/SM(d16:1/20:0)	0.962774	0.958547	0.96449	0.00216789	0.958722	0.953805	0.961762	0.00216789
AusDiab	10	SM(d18:1/24:0)	0.939322	0.926895	0.941536	0.00440674	0.925298	0.923407	0.926756	0.00440674
AusDiab	10	SM(d18:2/14:0)	0.978105	0.970781	0.980725	0.00365698	0.97775	0.970278	0.980475	0.00365698
AusDiab	10	SM(d18:2/16:0)	0.969068	0.958303	0.971865	0.00421247	0.968241	0.956597	0.971272	0.00421247
AusDiab	10	SM(d18:2/18:0)	0.970401	0.967525	0.971875	0.00134792	0.968049	0.966519	0.969453	0.00134792
AusDiab	10	SM(d18:2/18:1)	0.969942	0.967825	0.971263	0.00131167	0.969327	0.967172	0.970585	0.00131167
AusDiab	10	TG(48:0) [NL-16:0]	0.982084	0.981802	0.982274	0.000145807	0.981659	0.981235	0.981934	0.000145807
AusDiab	10	TG(48:1) [NL-18:1]	0.985481	0.98455	0.985888	0.00043751	0.985175	0.984237	0.985594	0.00043751
AusDiab	10	TG(48:2) [NL-14:1]	0.981787	0.97873	0.982341	0.00109409	0.98145	0.978111	0.982157	0.00109409
AusDiab	10	TG(48:2) [NL-16:1]	0.991382	0.991031	0.991598	0.00020524	0.991295	0.990921	0.991569	0.00020524
AusDiab	10	TG(48:3) [NL-16:1]	0.989241	0.98891	0.989404	0.00016125	0.98906	0.988794	0.989262	0.00016125
AusDiab	10	TG(50:0) [NL-18:0]	0.988903	0.987755	0.989306	0.000574853	0.988633	0.987321	0.98905	0.000574853
AusDiab	10	TG(50:1) [NL-14:0]	0.970078	0.96896	0.970984	0.000701812	0.969358	0.968247	0.970084	0.000701812
AusDiab	10	TG(50:1) [NL-18:1]	0.977817	0.974843	0.978555	0.0011047	0.977701	0.974684	0.97842	0.0011047
AusDiab	10	TG(50:2) [NL-18:1]	0.973859	0.97301	0.974289	0.000417942	0.973349	0.972335	0.973908	0.000417942
AusDiab	10	TG(50:2) [NL-18:2]	0.968448	0.964105	0.969496	0.00161685	0.9679	0.963608	0.969074	0.00161685
AusDiab	10	TG(50:3) [NL-14:1]	0.962859	0.956077	0.964248	0.00240685	0.962151	0.955367	0.963626	0.00240685
AusDiab	10	TG(50:3) [NL-16:1]	0.984274	0.983273	0.984798	0.000543909	0.984104	0.983044	0.984605	0.000543909
AusDiab	10	TG(50:4) [NL-14:0]	0.983195	0.981979	0.983727	0.000536126	0.98277	0.981361	0.983388	0.000536126
AusDiab	10	TG(51:0) [NL-16:0]	0.982627	0.981962	0.982974	0.000270446	0.982284	0.981675	0.98263	0.000270446
AusDiab	10	TG(51:2) [NL-15:0]	0.950285	0.948871	0.950869	0.000672912	0.949227	0.948213	0.949982	0.000672912
AusDiab	10	TG(52:1) [NL-18:0]	0.989725	0.988582	0.990118	0.000558025	0.989547	0.988295	0.989969	0.000558025
AusDiab	10	TG(52:2) [NL-16:0]	0.911607	0.906548	0.91295	0.00200832	0.912204	0.907215	0.913422	0.00200832
AusDiab	10	TG(52:3) [NL-16:1]	0.947736	0.945976	0.948658	0.000834292	0.946789	0.945322	0.94758	0.000834292
AusDiab	10	TG(52:3) [NL-18:2]	0.943532	0.941876	0.944128	0.000678924	0.942454	0.940975	0.943047	0.000678924
AusDiab	10	TG(54:1) [NL-18:1]	0.987729	0.986698	0.988241	0.000661718	0.987496	0.986404	0.988015	0.000661718
AusDiab	10	TG(54:2) [NL-18:0]	0.973112	0.970719	0.973631	0.000857763	0.972913	0.970346	0.973428	0.000857763
AusDiab	10	TG(54:3) [NL-18:1]	0.952617	0.947552	0.954222	0.00233562	0.952062	0.946998	0.953686	0.00233562
AusDiab	10	TG(54:4) [NL-18:2]	0.948565	0.9435	0.949586	0.00181955	0.947466	0.942218	0.948632	0.00181955
AusDiab	10	TG(56:6) [NL-20:4]	0.929167	0.920741	0.931448	0.00355155	0.928498	0.920151	0.930831	0.00355155
AusDiab	10	TG(56:8) [NL-20:4]	0.971407	0.968594	0.97254	0.00124248	0.970936	0.968181	0.972141	0.00124248
AusDiab	10	TG(58:8) [NL-22:6]	0.96069	0.949767	0.965577	0.00694251	0.960156	0.94909	0.965185	0.00694251
AusDiab	10	dhCer(d18:0/16:0)	0.414594	0.403844	0.419294	0.00445227	0.400716	0.390902	0.408377	0.00445227
AusDiab	10	dhCer(d18:0/18:0)	0.563533	0.558347	0.566595	0.00230114	0.556	0.547937	0.561027	0.00230114
AusDiab	10	dhCer(d18:0/20:0)	0.674929	0.671129	0.676785	0.00159568	0.659368	0.654544	0.663947	0.00159568
AusDiab	10	dhCer(d18:0/22:0)	0.901551	0.892748	0.903324	0.00321023	0.899992	0.89087	0.901896	0.00321023
AusDiab	10	dhCer(d18:0/24:0)	0.899929	0.889007	0.903392	0.00499403	0.898464	0.887415	0.901805	0.00499403
AusDiab	10	dhCer(d18:0/24:1)	0.886029	0.875817	0.889942	0.0048646	0.883903	0.873799	0.888405	0.0048646
AusDiab	25	CE(14:0)	0.909355	0.903715	0.912994	0.00320755	0.907402	0.902307	0.911063	0.00320755
AusDiab	25	CE(15:0)	0.913064	0.907753	0.916783	0.00263118	0.911581	0.906619	0.915575	0.00263118
AusDiab	25	CE(16:0)	0.904706	0.899649	0.907357	0.00268167	0.902723	0.897821	0.905662	0.00268167
AusDiab	25	CE(16:1)	0.966382	0.962376	0.967729	0.00183264	0.965702	0.961664	0.967105	0.00183264
AusDiab	25	CE(16:2)	0.893802	0.891136	0.895394	0.00130135	0.890192	0.888494	0.892393	0.00130135
AusDiab	25	CE(17:0)	0.961471	0.952589	0.964044	0.00387365	0.960626	0.951159	0.963524	0.00387365
AusDiab	25	CE(17:1)	0.954396	0.947696	0.958237	0.00336658	0.953364	0.946396	0.95732	0.00336658
AusDiab	25	CE(18:0)	0.948874	0.942351	0.953794	0.00497069	0.947748	0.941446	0.953081	0.00497069
AusDiab	25	CE(18:1)	0.927644	0.922774	0.930721	0.00240305	0.925721	0.921733	0.929283	0.00240305
AusDiab	25	CE(18:2)	0.889282	0.885306	0.89139	0.00207403	0.887838	0.883911	0.890644	0.00207403
AusDiab	25	CE(18:3)	0.929036	0.923785	0.932629	0.00279379	0.927299	0.922437	0.931651	0.00279379
AusDiab	25	CE(20:1)	0.908669	0.896286	0.915313	0.00619524	0.906705	0.894768	0.913636	0.00619524
AusDiab	25	CE(20:2)	0.919476	0.91284	0.925196	0.00446581	0.917324	0.910568	0.923484	0.00446581
AusDiab	25	CE(20:3)	0.945132	0.936712	0.94817	0.00334097	0.943902	0.934601	0.947322	0.00334097
AusDiab	25	CE(20:4)	0.977645	0.973901	0.979501	0.00230522	0.97704	0.973301	0.978867	0.00230522
AusDiab	25	CE(20:5)	0.981253	0.978502	0.983188	0.0017961	0.98085	0.977914	0.982925	0.0017961
AusDiab	25	CE(22:0)	0.915486	0.88478	0.927587	0.0181063	0.913219	0.880696	0.926394	0.0181063
AusDiab	25	CE(22:1)	0.905814	0.862728	0.914664	0.0157372	0.903959	0.858894	0.913055	0.0157372
AusDiab	25	CE(22:4)	0.921292	0.916341	0.925409	0.0034649	0.919556	0.914405	0.923798	0.0034649
AusDiab	25	CE(22:5) (n6)	0.930805	0.926486	0.935938	0.00281001	0.929325	0.925515	0.933528	0.00281001
AusDiab	25	CE(22:6)	0.967124	0.96572	0.968373	0.000945275	0.966326	0.964742	0.967442	0.000945275
AusDiab	25	CE(24:0)	0.89844	0.864016	0.914332	0.0218249	0.895145	0.860099	0.911373	0.0218249
AusDiab	25	CE(24:1)	0.893248	0.883908	0.898861	0.00614684	0.890791	0.881817	0.896691	0.00614684
AusDiab	25	CE(24:4)	0.886632	0.854322	0.894944	0.0116226	0.883882	0.850243	0.891129	0.0116226
AusDiab	25	CE(24:5)	0.82293	0.756439	0.851171	0.0290085	0.820413	0.753181	0.849604	0.0290085
AusDiab	25	CE(24:6)	0.704872	0.674818	0.734223	0.0263931	0.699095	0.667503	0.728094	0.0263931
AusDiab	25	COH	0.649162	0.642837	0.654407	0.00383471	0.638231	0.629129	0.645024	0.00383471
AusDiab	25	Cer(d18:1/16:0)	0.867446	0.837807	0.876308	0.0123496	0.864576	0.835733	0.873504	0.0123496
AusDiab	25	Cer(d18:1/18:0)	0.941564	0.915532	0.947909	0.0100313	0.940797	0.914222	0.947385	0.0100313
AusDiab	25	Cer(d18:1/20:0)	0.942181	0.919478	0.950325	0.0094004	0.932841	0.902833	0.942383	0.0094004
AusDiab	25	Cer(d18:1/22:0)	0.955186	0.931613	0.96421	0.0093969	0.954598	0.930806	0.963939	0.0093969
AusDiab	25	Cer(d18:1/24:0)	0.940565	0.911272	0.949988	0.011496	0.939423	0.909086	0.948638	0.011496
AusDiab	25	Cer(d18:1/24:1)	0.930992	0.906877	0.940183	0.01032	0.929662	0.905223	0.939035	0.01032
AusDiab	25	DG(14:0_16:0)	0.967457	0.965626	0.969349	0.00134131	0.966508	0.964745	0.968505	0.00134131
AusDiab	25	DG(14:0_18:2)	0.978153	0.977023	0.978866	0.000739014	0.977695	0.976561	0.978654	0.000739014
AusDiab	25	DG(16:0_16:1)	0.983804	0.979565	0.985731	0.00207044	0.983589	0.979252	0.985575	0.00207044
AusDiab	25	DG(16:0_18:1)	0.993245	0.992215	0.993621	0.000455426	0.993175	0.992109	0.993549	0.000455426
AusDiab	25	DG(16:0_18:2)	0.992193	0.99136	0.992745	0.000454328	0.992043	0.991157	0.992659	0.000454328
AusDiab	25	DG(16:0_20:4)	0.983022	0.977896	0.985064	0.00277838	0.982606	0.977479	0.984812	0.00277838
AusDiab	25	DG(16:0_22:5)	0.968899	0.966208	0.969733	0.00103876	0.968415	0.965812	0.969263	0.00103876
AusDiab	25	DG(16:0_22:6)	0.972335	0.96308	0.974585	0.00351211	0.971918	0.962572	0.974301	0.00351211
AusDiab	25	DG(16:1_18:1)	0.99301	0.991225	0.993946	0.000819668	0.992883	0.991066	0.993864	0.000819668
AusDiab	25	DG(18:0_18:1)	0.987237	0.983475	0.988067	0.00150038	0.98686	0.98307	0.987746	0.00150038
AusDiab	25	DG(18:0_18:2)	0.982023	0.978093	0.983001	0.00143744	0.981781	0.977703	0.982805	0.00143744
AusDiab	25	DG(18:0_20:4)	0.886617	0.880724	0.890745	0.00309818	0.885002	0.877708	0.888752	0.00309818
AusDiab	25	DG(18:1_18:1)	0.991656	0.990093	0.992613	0.000877948	0.991566	0.989989	0.992542	0.000877948
AusDiab	25	DG(18:1_18:2)	0.994967	0.992024	0.996	0.00136934	0.994875	0.991824	0.995893	0.00136934
AusDiab	25	DG(18:1_18:3)	0.981434	0.977485	0.982939	0.00168167	0.981061	0.97703	0.982464	0.00168167
AusDiab	25	DG(18:1_20:3)	0.95544	0.95292	0.957394	0.0015031	0.954524	0.952073	0.956661	0.0015031
AusDiab	25	DG(18:1_20:4)	0.983244	0.9697	0.988204	0.00646002	0.982978	0.969176	0.98803	0.00646002
AusDiab	25	DG(18:2_18:2)	0.986116	0.979904	0.98863	0.00341865	0.985848	0.979417	0.988365	0.00341865
AusDiab	25	DG(18:2_20:4)	0.978441	0.968568	0.982144	0.00555308	0.978126	0.968186	0.981862	0.00555308
AusDiab	25	GM3(d18:1/16:0)	0.869747	0.860732	0.875629	0.00468891	0.866276	0.857073	0.872333	0.00468891
AusDiab	25	GM3(d18:1/18:0)	0.783752	0.774684	0.791218	0.00653408	0.780725	0.768618	0.790037	0.00653408
AusDiab	25	GM3(d18:1/20:0)	0.778822	0.772908	0.788421	0.0057901	0.769407	0.759031	0.781295	0.0057901
AusDiab	25	GM3(d18:1/22:0)	0.847301	0.802492	0.868197	0.0215992	0.845087	0.798319	0.867048	0.0215992
AusDiab	25	GM3(d18:1/24:0)	0.855663	0.845829	0.863253	0.006228	0.853843	0.84463	0.861974	0.006228
AusDiab	25	GM3(d18:1/24:1)	0.879155	0.858155	0.889244	0.00982769	0.876473	0.852466	0.886813	0.00982769
AusDiab	25	Hex2Cer(d18:1/16:0)	0.91689	0.868863	0.923079	0.0168931	0.915587	0.867147	0.921896	0.0168931
AusDiab	25	Hex2Cer(d18:1/18:0)	0.56416	0.557192	0.569767	0.00365915	0.548103	0.542031	0.55337	0.00365915
AusDiab	25	Hex2Cer(d18:1/20:0)	0.61658	0.578545	0.629151	0.0196752	0.606489	0.569995	0.618953	0.0196752
AusDiab	25	Hex2Cer(d18:1/22:0)	0.880447	0.871737	0.884966	0.00508422	0.877287	0.868043	0.882089	0.00508422
AusDiab	25	Hex2Cer(d18:1/24:0)	0.88269	0.870449	0.888574	0.0062664	0.880775	0.869097	0.887011	0.0062664
AusDiab	25	Hex2Cer(d18:1/24:1)	0.909958	0.85225	0.919957	0.0206234	0.907475	0.849629	0.917631	0.0206234
AusDiab	25	Hex3Cer(d18:1/16:0)	0.854176	0.846622	0.861246	0.0056204	0.851484	0.842279	0.859464	0.0056204
AusDiab	25	Hex3Cer(d18:1/18:0)	0.671813	0.665314	0.678871	0.00527165	0.661676	0.656114	0.668433	0.00527165
AusDiab	25	Hex3Cer(d18:1/20:0)	0.594782	0.561437	0.603559	0.012288	0.584406	0.550398	0.594389	0.012288
AusDiab	25	Hex3Cer(d18:1/22:0)	0.814136	0.774379	0.826074	0.0181754	0.808608	0.763751	0.822409	0.0181754
AusDiab	25	Hex3Cer(d18:1/24:0)	0.772703	0.748745	0.783741	0.0135073	0.76669	0.741292	0.777247	0.0135073
AusDiab	25	Hex3Cer(d18:1/24:1)	0.859429	0.834677	0.868006	0.0119503	0.856687	0.830807	0.866142	0.0119503
AusDiab	25	HexCer(d18:1/16:0)	0.88839	0.878734	0.895727	0.00468893	0.886124	0.874804	0.8933	0.00468893
AusDiab	25	HexCer(d18:1/18:0)	0.854419	0.847079	0.858312	0.00371552	0.849931	0.841514	0.854503	0.00371552
AusDiab	25	HexCer(d18:1/20:0)	0.867014	0.856794	0.871934	0.00532974	0.864535	0.851957	0.869854	0.00532974
AusDiab	25	HexCer(d18:1/22:0)	0.936961	0.927051	0.94457	0.00665456	0.935582	0.925195	0.943751	0.00665456
AusDiab	25	HexCer(d18:1/24:0)	0.92751	0.914172	0.936173	0.00816687	0.926173	0.913388	0.934852	0.00816687
AusDiab	25	HexCer(d18:1/24:1)	0.942281	0.937503	0.947865	0.00371107	0.941058	0.936339	0.946641	0.00371107
AusDiab	25	LPC(14:0)	0.990416	0.988615	0.991661	0.000977328	0.99028	0.988471	0.99156	0.000977328
AusDiab	25	LPC(15:0)	0.989185	0.986532	0.990999	0.00125021	0.98892	0.986066	0.990762	0.00125021
AusDiab	25	LPC(16:0)	0.983935	0.981445	0.985053	0.00101929	0.983638	0.98084	0.984728	0.00101929
AusDiab	25	LPC(16:1)	0.985739	0.981935	0.987293	0.00164578	0.985538	0.981633	0.987116	0.00164578
AusDiab	25	LPC(17:0)	0.993243	0.991295	0.994122	0.000858359	0.993063	0.991169	0.993909	0.000858359
AusDiab	25	LPC(17:1)	0.983317	0.981487	0.984618	0.00106158	0.982958	0.981174	0.984352	0.00106158
AusDiab	25	LPC(18:0)	0.988522	0.986845	0.989789	0.000982449	0.988195	0.986522	0.989305	0.000982449
AusDiab	25	LPC(18:1)	0.987607	0.98648	0.988397	0.000557309	0.987398	0.986297	0.988254	0.000557309
AusDiab	25	LPC(18:2)	0.98389	0.982847	0.984806	0.000579933	0.983637	0.982682	0.984637	0.000579933
AusDiab	25	LPC(18:3)	0.975865	0.958305	0.981613	0.0079498	0.975319	0.957553	0.981199	0.0079498
AusDiab	25	LPC(20:0)	0.96487	0.962749	0.966909	0.0012162	0.963936	0.961595	0.965198	0.0012162
AusDiab	25	LPC(20:1)	0.972647	0.964206	0.975362	0.0037371	0.971942	0.962682	0.974916	0.0037371
AusDiab	25	LPC(20:2)	0.974431	0.970691	0.975755	0.00167954	0.973584	0.969348	0.975127	0.00167954
AusDiab	25	LPC(20:3)	0.982255	0.975831	0.986063	0.00414487	0.981935	0.975476	0.985845	0.00414487
AusDiab	25	LPC(20:4)	0.989536	0.987546	0.990241	0.000869001	0.98932	0.987349	0.990096	0.000869001
AusDiab	25	LPC(20:5)	0.992241	0.989058	0.994063	0.00189962	0.992114	0.988931	0.993947	0.00189962
AusDiab	25	LPC(22:0)	0.954799	0.941231	0.960937	0.00678778	0.953942	0.940002	0.96036	0.00678778
AusDiab	25	LPC(22:1)	0.921088	0.902597	0.931822	0.0126242	0.917738	0.897173	0.929849	0.0126242
AusDiab	25	LPC(22:5)	0.98871	0.983966	0.990411	0.00232183	0.988448	0.983467	0.990285	0.00232183
AusDiab	25	LPC(22:6)	0.989991	0.98743	0.991335	0.00150208	0.989348	0.986763	0.990734	0.00150208
AusDiab	25	LPC(24:0)	0.957434	0.942635	0.960028	0.00524538	0.956389	0.941288	0.958923	0.00524538
AusDiab	25	LPC(26:0)	0.874261	0.855137	0.880349	0.0101079	0.872396	0.853279	0.878441	0.0101079
AusDiab	25	LPC(O-16:0)	0.987639	0.986214	0.988366	0.000683135	0.987351	0.986002	0.988021	0.000683135
AusDiab	25	LPC(O-22:0)	0.951601	0.926346	0.96139	0.0111359	0.950664	0.924319	0.960362	0.0111359
AusDiab	25	LPC(O-22:1)	0.982866	0.980638	0.984733	0.00123849	0.982439	0.980311	0.984349	0.00123849
AusDiab	25	LPC(O-24:0)	0.926602	0.847323	0.946218	0.0299875	0.923889	0.838329	0.944475	0.0299875
AusDiab	25	LPC(O-24:1)	0.964691	0.94293	0.968758	0.00782738	0.961135	0.942299	0.965685	0.00782738
AusDiab	25	LPC(O-24:2)	0.942443	0.940213	0.946845	0.00219145	0.941183	0.938225	0.945417	0.00219145
AusDiab	25	LPE(16:0)	0.968216	0.954487	0.971158	0.0049716	0.967799	0.953667	0.97077	0.0049716
AusDiab	25	LPE(18:0)	0.971383	0.959321	0.976805	0.00759498	0.970755	0.958594	0.976387	0.00759498
AusDiab	25	LPE(18:1)	0.967875	0.959356	0.973412	0.00479344	0.967261	0.958828	0.972582	0.00479344
AusDiab	25	LPE(18:2)	0.978039	0.97179	0.980435	0.00256335	0.977818	0.971475	0.980312	0.00256335
AusDiab	25	LPE(20:4)	0.95596	0.946251	0.959827	0.00484819	0.955401	0.945479	0.959541	0.00484819
AusDiab	25	LPE(22:6)	0.955533	0.947587	0.95868	0.00339122	0.95484	0.946751	0.958104	0.00339122
AusDiab	25	LPI(18:0)	0.628991	0.620866	0.637652	0.00587891	0.619718	0.611863	0.625988	0.00587891
AusDiab	25	LPI(18:1)	0.81914	0.778523	0.833516	0.0168104	0.815639	0.772081	0.830478	0.0168104
AusDiab	25	LPI(18:2)	0.837205	0.771693	0.855975	0.0258725	0.834534	0.767875	0.8543	0.0258725
AusDiab	25	LPI(20:4)	0.842368	0.786122	0.857631	0.0203005	0.840386	0.784932	0.855899	0.0203005
AusDiab	25	PC(14:0_16:0)	0.982739	0.978425	0.985108	0.00215278	0.982283	0.977748	0.984713	0.00215278
AusDiab	25	PC(14:0_20:4)	0.99038	0.989675	0.991061	0.000451791	0.990079	0.989334	0.990754	0.000451791
AusDiab	25	PC(15:0_20:4)	0.970998	0.961399	0.97717	0.00468245	0.968222	0.958003	0.975113	0.00468245
AusDiab	25	PC(15:0_22:6)	0.988644	0.987519	0.98942	0.000578173	0.988437	0.987403	0.989185	0.000578173
AusDiab	25	PC(16:0_16:0)	0.960922	0.955249	0.963662	0.00299405	0.960258	0.954385	0.963177	0.00299405
AusDiab	25	PC(16:0_18:0)	0.952165	0.945643	0.955188	0.00356459	0.951241	0.944619	0.954264	0.00356459
AusDiab	25	PC(16:0_18:1)	0.96929	0.967185	0.971885	0.0014225	0.960633	0.958132	0.964975	0.0014225
AusDiab	25	PC(16:0_18:2)	0.9296	0.924519	0.932144	0.00266571	0.927825	0.922394	0.930902	0.00266571
AusDiab	25	PC(16:0_20:4)	0.961463	0.960815	0.962512	0.000510445	0.960846	0.960332	0.96187	0.000510445
AusDiab	25	PC(16:0_22:6)	0.9848	0.984078	0.985932	0.000545588	0.983977	0.983154	0.985146	0.000545588
AusDiab	25	PC(18:0_18:1)	0.979967	0.97695	0.981616	0.0013188	0.979722	0.976687	0.981372	0.0013188
AusDiab	25	PC(18:0_20:3)	0.978945	0.971402	0.983337	0.00475279	0.97867	0.970984	0.983099	0.00475279
AusDiab	25	PC(18:0_22:6)	0.98261	0.980558	0.984688	0.00142717	0.981818	0.980014	0.984193	0.00142717
AusDiab	25	PC(18:2_18:2)	0.959792	0.952485	0.96327	0.00374827	0.958833	0.951714	0.962313	0.00374827
AusDiab	25	PC(28:0)	0.964925	0.959851	0.967975	0.00297171	0.964286	0.958855	0.967482	0.00297171
AusDiab	25	PC(31:0)	0.97922	0.973175	0.981323	0.00306405	0.978703	0.972209	0.980955	0.00306405
AusDiab	25	PC(32:1)	0.990487	0.989094	0.991135	0.000617574	0.990325	0.988925	0.991025	0.000617574
AusDiab	25	PC(32:2)	0.990478	0.989016	0.991821	0.000937344	0.99035	0.98887	0.991773	0.000937344
AusDiab	25	PC(33:0)	0.980425	0.975146	0.982163	0.00280738	0.980217	0.974847	0.982047	0.00280738
AusDiab	25	PC(33:1)	0.984819	0.98288	0.986067	0.00109626	0.984497	0.982415	0.985788	0.00109626
AusDiab	25	PC(33:2)	0.984123	0.98033	0.985811	0.00201813	0.983771	0.979974	0.985537	0.00201813
AusDiab	25	PC(34:3)	0.98509	0.977118	0.988558	0.00461178	0.98469	0.976651	0.988092	0.00461178
AusDiab	25	PC(34:5)	0.991481	0.988068	0.992218	0.00124774	0.991355	0.98797	0.992116	0.00124774
AusDiab	25	PC(35:1)	0.985616	0.984042	0.986979	0.00111481	0.984746	0.983376	0.986238	0.00111481
AusDiab	25	PC(35:2)	0.981792	0.980581	0.98312	0.000829001	0.981436	0.980064	0.982922	0.000829001
AusDiab	25	PC(35:3)	0.972977	0.966619	0.975538	0.00334097	0.971629	0.964554	0.97474	0.00334097
AusDiab	25	PC(36:2)	0.960775	0.955944	0.963088	0.00224628	0.956241	0.951388	0.95789	0.00224628
AusDiab	25	PC(36:3)	0.972337	0.969041	0.973702	0.00132234	0.97142	0.968137	0.973013	0.00132234
AusDiab	25	PC(36:5)	0.992614	0.988563	0.993603	0.00180438	0.99247	0.988378	0.993502	0.00180438
AusDiab	25	PC(36:6)	0.9938	0.992843	0.994304	0.000472084	0.993707	0.992782	0.994225	0.000472084
AusDiab	25	PC(37:4)	0.986436	0.980444	0.988362	0.00253942	0.986216	0.980101	0.988166	0.00253942
AusDiab	25	PC(38:4)	0.981397	0.977125	0.982687	0.00175242	0.981043	0.976749	0.982392	0.00175242
AusDiab	25	PC(38:5)	0.985467	0.984238	0.986196	0.000664389	0.985276	0.983991	0.985999	0.000664389
AusDiab	25	PC(38:6) (a)	0.977845	0.974477	0.980275	0.00209619	0.977343	0.973988	0.979873	0.00209619
AusDiab	25	PC(38:7)	0.988132	0.986393	0.989527	0.00102957	0.987906	0.986167	0.989295	0.00102957
AusDiab	25	PC(39:5)	0.981569	0.975834	0.983779	0.0024033	0.981074	0.975307	0.983419	0.0024033
AusDiab	25	PC(39:6)	0.990338	0.988272	0.991258	0.000857103	0.989017	0.98618	0.990002	0.000857103
AusDiab	25	PC(40:4)	0.850104	0.843558	0.853635	0.00307426	0.834399	0.826883	0.841035	0.00307426
AusDiab	25	PC(40:5)	0.978315	0.972996	0.981164	0.00239428	0.97785	0.972256	0.980794	0.00239428
AusDiab	25	PC(40:7)	0.970279	0.966536	0.972467	0.0018637	0.969891	0.966225	0.972061	0.0018637
AusDiab	25	PC(40:8)	0.959564	0.956309	0.96296	0.00237616	0.958979	0.955795	0.962423	0.00237616
AusDiab	25	PC(O-16:0/16:0)	0.943779	0.937405	0.950751	0.00460743	0.942658	0.936272	0.949764	0.00460743
AusDiab	25	PC(O-16:0/20:4)	0.973992	0.969626	0.976523	0.00204075	0.973475	0.969169	0.976196	0.00204075
AusDiab	25	PC(O-18:0/18:1)	0.948499	0.940805	0.951867	0.00313112	0.94732	0.939514	0.951146	0.00313112
AusDiab	25	PC(O-18:0/20:4)	0.975183	0.970693	0.9783	0.00272123	0.974042	0.969728	0.977577	0.00272123
AusDiab	25	PC(O-18:0/22:6)	0.974789	0.971814	0.977607	0.00215325	0.97378	0.969678	0.977201	0.00215325
AusDiab	25	PC(O-32:1)	0.940518	0.931622	0.944737	0.00520575	0.939171	0.929638	0.943934	0.00520575
AusDiab	25	PC(O-32:2)	0.870111	0.803416	0.879456	0.0234852	0.867861	0.798332	0.877693	0.0234852
AusDiab	25	PC(O-34:1)	0.967924	0.963271	0.970348	0.00185588	0.967026	0.962416	0.969175	0.00185588
AusDiab	25	PC(O-34:4)	0.905063	0.861987	0.918205	0.0220867	0.901666	0.857451	0.915817	0.0220867
AusDiab	25	PC(O-36:0)	0.913776	0.907145	0.918634	0.00391713	0.91129	0.903831	0.916503	0.00391713
AusDiab	25	PC(O-36:2)	0.97997	0.977379	0.981794	0.00170567	0.979549	0.976903	0.981171	0.00170567
AusDiab	25	PC(O-36:3)	0.975529	0.974272	0.976276	0.000663696	0.975214	0.973958	0.97581	0.000663696
AusDiab	25	PC(O-36:5)	0.963905	0.957286	0.966609	0.00298942	0.962986	0.955968	0.966101	0.00298942
AusDiab	25	PC(O-38:5)	0.96097	0.956499	0.96272	0.002136	0.959645	0.955339	0.961612	0.002136
AusDiab	25	PC(O-40:5)	0.965178	0.956878	0.968685	0.00418013	0.964523	0.956218	0.968299	0.00418013
AusDiab	25	PC(P-16:0/14:0)	0.947227	0.943994	0.950753	0.00260607	0.945966	0.942237	0.949521	0.00260607
AusDiab	25	PC(P-16:0/16:0)	0.945679	0.935929	0.952477	0.005477	0.944827	0.93522	0.951517	0.005477
AusDiab	25	PC(P-16:0/16:1)	0.965452	0.957441	0.969908	0.00464334	0.964617	0.956118	0.968817	0.00464334
AusDiab	25	PC(P-16:0/18:1)	0.96532	0.963236	0.967252	0.00149313	0.96405	0.961652	0.966194	0.00149313
AusDiab	25	PC(P-16:0/18:2)	0.946165	0.930916	0.951467	0.00680445	0.941741	0.926263	0.947442	0.00680445
AusDiab	25	PC(P-16:0/18:3)	0.942775	0.931859	0.950925	0.00719194	0.94055	0.929882	0.94961	0.00719194
AusDiab	25	PC(P-16:0/20:4)	0.973291	0.970827	0.97506	0.00137777	0.972327	0.9695	0.974198	0.00137777
AusDiab	25	PC(P-16:0/20:5)	0.972596	0.966332	0.975677	0.00270903	0.972085	0.965705	0.975142	0.00270903
AusDiab	25	PC(P-16:0/22:6)	0.981216	0.978825	0.982584	0.00103649	0.980873	0.978407	0.982299	0.00103649
AusDiab	25	PC(P-18:0/20:4)	0.977937	0.975733	0.978947	0.00104375	0.977619	0.975464	0.978679	0.00104375
AusDiab	25	PC(P-36:2)	0.966045	0.958317	0.968116	0.00303228	0.964961	0.956337	0.967256	0.00303228
AusDiab	25	PC(P-38:5)	0.973874	0.971332	0.975524	0.00151421	0.972726	0.969705	0.974286	0.00151421
AusDiab	25	PE(16:0_16:0)	0.692636	0.69006	0.695496	0.00197409	0.688673	0.68455	0.692628	0.00197409
AusDiab	25	PE(16:0_16:1)	0.953603	0.952776	0.95445	0.000562506	0.952303	0.951382	0.952982	0.000562506
AusDiab	25	PE(16:0_18:1)	0.980556	0.976013	0.982562	0.00215667	0.978633	0.97338	0.981244	0.00215667
AusDiab	25	PE(16:0_18:2)	0.985711	0.984905	0.986741	0.000588972	0.982237	0.981106	0.983384	0.000588972
AusDiab	25	PE(16:0_20:4)	0.981371	0.980491	0.982388	0.000553615	0.98108	0.980062	0.982359	0.000553615
AusDiab	25	PE(16:0_22:6)	0.985956	0.984156	0.987004	0.00113171	0.985587	0.983409	0.986836	0.00113171
AusDiab	25	PE(18:0_18:1)	0.970296	0.964236	0.972795	0.00286065	0.968978	0.963482	0.971357	0.00286065
AusDiab	25	PE(18:0_20:4)	0.98787	0.986319	0.989021	0.000830572	0.98771	0.986067	0.988955	0.000830572
AusDiab	25	PE(18:0_22:6)	0.988207	0.986418	0.989433	0.0010181	0.988056	0.986301	0.989254	0.0010181
AusDiab	25	PE(34:3)	0.967499	0.965951	0.96835	0.000710052	0.966381	0.963866	0.967616	0.000710052
AusDiab	25	PE(35:1)	0.913305	0.905	0.91621	0.00328898	0.91275	0.904108	0.915811	0.00328898
AusDiab	25	PE(35:2)	0.933268	0.931281	0.934888	0.00129851	0.931283	0.929141	0.932693	0.00129851
AusDiab	25	PE(36:0)	0.314683	0.303292	0.325692	0.00709472	0.283336	0.263915	0.292012	0.00709472
AusDiab	25	PE(36:2)	0.990922	0.989954	0.991847	0.000601261	0.990494	0.989262	0.991497	0.000601261
AusDiab	25	PE(36:3)	0.983618	0.982376	0.984838	0.000862	0.98335	0.982086	0.984612	0.000862
AusDiab	25	PE(36:5)	0.976044	0.975468	0.97695	0.000470663	0.975457	0.974941	0.976376	0.000470663
AusDiab	25	PE(38:3)	0.987223	0.984707	0.987987	0.000936127	0.987106	0.984604	0.98787	0.000936127
AusDiab	25	PE(38:5)	0.989546	0.98841	0.990422	0.000715329	0.989355	0.988268	0.990207	0.000715329
AusDiab	25	PE(40:4)	0.961823	0.960016	0.96285	0.000814707	0.960612	0.958739	0.961824	0.000814707
AusDiab	25	PE(40:5)	0.987152	0.985906	0.987968	0.000685622	0.986955	0.985629	0.987756	0.000685622
AusDiab	25	PE(40:7)	0.977767	0.975719	0.97958	0.00123511	0.977243	0.975203	0.979213	0.00123511
AusDiab	25	PE(O-16:0/18:2)	0.920349	0.91391	0.923988	0.00363779	0.91902	0.912281	0.922595	0.00363779
AusDiab	25	PE(O-18:0/22:5)	0.924753	0.922019	0.927227	0.00167007	0.922452	0.919362	0.924181	0.00167007
AusDiab	25	PE(O-34:1)	0.902566	0.897723	0.904261	0.00215976	0.90108	0.895371	0.902831	0.00215976
AusDiab	25	PE(O-36:3)	0.892992	0.885757	0.900461	0.00520539	0.891544	0.884553	0.898574	0.00520539
AusDiab	25	PE(O-36:5)	0.896322	0.883687	0.899541	0.00474613	0.894099	0.880934	0.896804	0.00474613
AusDiab	25	PE(O-38:4)	0.933431	0.92237	0.940616	0.00753463	0.932887	0.922233	0.93986	0.00753463
AusDiab	25	PE(O-38:5)	0.960033	0.95358	0.964717	0.00427785	0.959568	0.953005	0.964283	0.00427785
AusDiab	25	PE(P-16:0/18:1)	0.952012	0.939219	0.957468	0.00671751	0.949845	0.937841	0.95588	0.00671751
AusDiab	25	PE(P-16:0/18:2)	0.963607	0.946264	0.970788	0.00789382	0.962752	0.945541	0.970287	0.00789382
AusDiab	25	PE(P-16:0/20:4)	0.955439	0.943218	0.961999	0.00607455	0.954121	0.941673	0.961315	0.00607455
AusDiab	25	PE(P-18:0/18:1)	0.96657	0.955316	0.971936	0.00599406	0.965334	0.953796	0.970783	0.00599406
AusDiab	25	PE(P-18:0/18:2)	0.968201	0.957615	0.97494	0.00711009	0.967526	0.957071	0.974598	0.00711009
AusDiab	25	PE(P-18:0/20:4)	0.975596	0.972592	0.978502	0.00229903	0.975141	0.972141	0.977891	0.00229903
AusDiab	25	PE(P-18:0/22:6)	0.977321	0.972708	0.980602	0.00277194	0.977139	0.972529	0.980239	0.00277194
AusDiab	25	PE(P-20:0/20:4)	0.844046	0.839481	0.846781	0.00267452	0.840559	0.835144	0.845205	0.00267452
AusDiab	25	PE(P-38:5)	0.968191	0.963867	0.970526	0.00209329	0.967801	0.963431	0.970178	0.00209329
AusDiab	25	PE(P-38:6)	0.973717	0.969576	0.975649	0.00220304	0.973195	0.969082	0.975021	0.00220304
AusDiab	25	PE(P-40:5)	0.96388	0.959033	0.967243	0.00309223	0.963086	0.958118	0.966849	0.00309223
AusDiab	25	PG(34:1)	0.864832	0.860364	0.867195	0.00236725	0.86203	0.856994	0.865228	0.00236725
AusDiab	25	PG(36:1)	0.839769	0.835236	0.845545	0.00343076	0.836452	0.83204	0.841482	0.00343076
AusDiab	25	PG(36:2)	0.775264	0.766851	0.783346	0.00574426	0.771281	0.763118	0.779827	0.00574426
AusDiab	25	PI(16:0/16:0)	0.946994	0.931467	0.9541	0.0099747	0.945758	0.92991	0.953157	0.0099747
AusDiab	25	PI(16:0_16:1)	0.982268	0.979747	0.983972	0.0013956	0.98202	0.979514	0.983752	0.0013956
AusDiab	25	PI(16:0_20:4)	0.960934	0.956088	0.966984	0.00368327	0.960082	0.954875	0.96602	0.00368327
AusDiab	25	PI(18:0_18:1)	0.949585	0.935723	0.953574	0.00574499	0.94852	0.934936	0.95271	0.00574499
AusDiab	25	PI(18:0_20:2)	0.916785	0.911651	0.920673	0.00281007	0.915175	0.909627	0.91857	0.00281007
AusDiab	25	PI(18:0_20:4)	0.954071	0.945756	0.957389	0.00351458	0.953575	0.945321	0.95684	0.00351458
AusDiab	25	PI(18:0_22:6)	0.968381	0.965078	0.969854	0.00166914	0.96762	0.96433	0.969273	0.00166914
AusDiab	25	PI(34:0)	0.901162	0.867102	0.906478	0.0119967	0.898362	0.86269	0.903422	0.0119967
AusDiab	25	PI(34:1)	0.976819	0.971596	0.980501	0.00320609	0.976454	0.9712	0.980194	0.00320609
AusDiab	25	PI(36:2)	0.953414	0.946843	0.959179	0.00405369	0.952801	0.946285	0.958657	0.00405369
AusDiab	25	PI(36:3)	0.963129	0.960957	0.96588	0.00148694	0.962474	0.960188	0.965271	0.00148694
AusDiab	25	PI(38:3)	0.899586	0.881758	0.907037	0.00752646	0.898308	0.879689	0.906	0.00752646
AusDiab	25	PI(38:5)	0.962887	0.961007	0.965079	0.001548	0.96206	0.959811	0.964345	0.001548
AusDiab	25	PI(38:6)	0.961865	0.957857	0.964292	0.00212405	0.961294	0.957322	0.963837	0.00212405
AusDiab	25	PI(40:4)	0.85869	0.854649	0.862138	0.00251551	0.854705	0.850308	0.857472	0.00251551
AusDiab	25	PI(40:5)	0.940645	0.929371	0.944235	0.0043065	0.939203	0.927371	0.942529	0.0043065
AusDiab	25	PS(36:1)	0.655883	0.624087	0.669554	0.0155978	0.647051	0.619217	0.659976	0.0155978
AusDiab	25	PS(36:2)	0.639299	0.617307	0.657037	0.0161862	0.633975	0.609629	0.652897	0.0161862
AusDiab	25	PS(38:3)	0.718948	0.632599	0.741727	0.0419049	0.712171	0.619243	0.736706	0.0419049
AusDiab	25	PS(38:4)	0.785889	0.740194	0.806419	0.0188179	0.781757	0.735809	0.801066	0.0188179
AusDiab	25	SM(34:3)	0.956146	0.944009	0.963582	0.00880423	0.955073	0.943023	0.962475	0.00880423
AusDiab	25	SM(35:1)	0.961726	0.958409	0.964806	0.00208691	0.960844	0.957616	0.963566	0.00208691
AusDiab	25	SM(35:2)	0.982289	0.980321	0.984078	0.00133545	0.982049	0.980069	0.983873	0.00133545
AusDiab	25	SM(41:1)	0.960316	0.946899	0.965777	0.00623304	0.945332	0.934245	0.950449	0.00623304
AusDiab	25	SM(41:2)	0.978055	0.974078	0.980496	0.00222544	0.976591	0.970541	0.978608	0.00222544
AusDiab	25	SM(d16:1/23:0)/SM(d17:1/22:0)	0.979221	0.973661	0.982008	0.00252306	0.97773	0.971598	0.980819	0.00252306
AusDiab	25	SM(d17:1/14:0)	0.983783	0.978106	0.986347	0.00290932	0.983479	0.977446	0.986126	0.00290932
AusDiab	25	SM(d17:1/16:0)	0.968023	0.957322	0.972589	0.00477962	0.967395	0.956273	0.972257	0.00477962
AusDiab	25	SM(d18:0/14:0)	0.947637	0.932773	0.953459	0.00772635	0.946721	0.931454	0.952826	0.00772635
AusDiab	25	SM(d18:0/16:0)	0.892259	0.852681	0.902708	0.0185782	0.889778	0.849341	0.901067	0.0185782
AusDiab	25	SM(d18:1/14:0)/SM(d16:1/16:0)	0.966824	0.958612	0.970928	0.00358094	0.966114	0.957915	0.970144	0.00358094
AusDiab	25	SM(d18:1/16:0)	0.951412	0.94564	0.95435	0.00281564	0.949327	0.945014	0.951652	0.00281564
AusDiab	25	SM(d18:1/18:0)/SM(d16:1/20:0)	0.962047	0.959818	0.964396	0.00141375	0.957233	0.954254	0.959985	0.00141375
AusDiab	25	SM(d18:1/24:0)	0.930997	0.917343	0.940339	0.0090217	0.919902	0.912045	0.927726	0.0090217
AusDiab	25	SM(d18:2/14:0)	0.975557	0.966557	0.979699	0.0052067	0.975195	0.966129	0.979384	0.0052067
AusDiab	25	SM(d18:2/16:0)	0.965802	0.960159	0.970666	0.00349021	0.965157	0.95945	0.969758	0.00349021
AusDiab	25	SM(d18:2/18:0)	0.967575	0.96602	0.969655	0.00114813	0.96469	0.962142	0.967882	0.00114813
AusDiab	25	SM(d18:2/18:1)	0.962205	0.950251	0.96907	0.00676007	0.96142	0.94931	0.968621	0.00676007
AusDiab	25	TG(48:0) [NL-16:0]	0.980242	0.974917	0.982002	0.00258213	0.979791	0.974346	0.981567	0.00258213
AusDiab	25	TG(48:1) [NL-18:1]	0.984482	0.983473	0.985187	0.00060933	0.984129	0.982932	0.984922	0.00060933
AusDiab	25	TG(48:2) [NL-14:1]	0.981441	0.980204	0.981888	0.000493134	0.981083	0.979887	0.981594	0.000493134
AusDiab	25	TG(48:2) [NL-16:1]	0.990207	0.987551	0.991416	0.00126863	0.990109	0.98742	0.99135	0.00126863
AusDiab	25	TG(48:3) [NL-16:1]	0.987591	0.982954	0.989254	0.00198194	0.987386	0.982737	0.988993	0.00198194
AusDiab	25	TG(50:0) [NL-18:0]	0.988006	0.986378	0.989276	0.00105114	0.987702	0.985962	0.988994	0.00105114
AusDiab	25	TG(50:1) [NL-14:0]	0.968855	0.966389	0.970363	0.00132404	0.968123	0.965709	0.969592	0.00132404
AusDiab	25	TG(50:1) [NL-18:1]	0.976679	0.970765	0.978248	0.00241386	0.976502	0.970485	0.978106	0.00241386
AusDiab	25	TG(50:2) [NL-18:1]	0.972807	0.970895	0.973546	0.00083452	0.972217	0.970205	0.973038	0.00083452
AusDiab	25	TG(50:2) [NL-18:2]	0.966255	0.958716	0.96901	0.00319107	0.965665	0.958129	0.968597	0.00319107
AusDiab	25	TG(50:3) [NL-14:1]	0.961969	0.954322	0.963259	0.00271414	0.961283	0.953141	0.962615	0.00271414
AusDiab	25	TG(50:3) [NL-16:1]	0.983424	0.980772	0.984562	0.00126447	0.983194	0.980495	0.984401	0.00126447
AusDiab	25	TG(50:4) [NL-14:0]	0.981271	0.978475	0.982451	0.00130056	0.98093	0.977931	0.982294	0.00130056
AusDiab	25	TG(51:0) [NL-16:0]	0.981841	0.980837	0.982488	0.000577702	0.981584	0.980528	0.982245	0.000577702
AusDiab	25	TG(51:2) [NL-15:0]	0.948849	0.946314	0.950254	0.001105	0.947738	0.945467	0.948883	0.001105
AusDiab	25	TG(52:1) [NL-18:0]	0.988529	0.986015	0.98996	0.00127972	0.988345	0.985836	0.989784	0.00127972
AusDiab	25	TG(52:2) [NL-16:0]	0.911315	0.908979	0.912705	0.00127697	0.911618	0.908969	0.912686	0.00127697
AusDiab	25	TG(52:3) [NL-16:1]	0.945228	0.941253	0.947927	0.00214004	0.94415	0.940322	0.94713	0.00214004
AusDiab	25	TG(52:3) [NL-18:2]	0.940405	0.937894	0.942201	0.00137138	0.939537	0.936935	0.941397	0.00137138
AusDiab	25	TG(54:1) [NL-18:1]	0.98702	0.984546	0.988084	0.00122422	0.986747	0.984371	0.987826	0.00122422
AusDiab	25	TG(54:2) [NL-18:0]	0.97221	0.968471	0.973391	0.00175649	0.971873	0.967973	0.973139	0.00175649
AusDiab	25	TG(54:3) [NL-18:1]	0.950832	0.942089	0.952999	0.0031465	0.950124	0.940896	0.952495	0.0031465
AusDiab	25	TG(54:4) [NL-18:2]	0.946433	0.936628	0.949098	0.00361942	0.945499	0.935807	0.948404	0.00361942
AusDiab	25	TG(56:6) [NL-20:4]	0.926393	0.919334	0.93018	0.00410629	0.92573	0.918877	0.929492	0.00410629
AusDiab	25	TG(56:8) [NL-20:4]	0.969439	0.965828	0.971863	0.00213113	0.96901	0.965192	0.971602	0.00213113
AusDiab	25	TG(58:8) [NL-22:6]	0.960746	0.948185	0.964089	0.00463694	0.960213	0.947008	0.963873	0.00463694
AusDiab	25	dhCer(d18:0/16:0)	0.408474	0.397925	0.419088	0.00576435	0.395311	0.387723	0.401355	0.00576435
AusDiab	25	dhCer(d18:0/18:0)	0.554542	0.530998	0.568467	0.010708	0.545107	0.5186	0.557639	0.010708
AusDiab	25	dhCer(d18:0/20:0)	0.662186	0.62474	0.676964	0.0158745	0.645744	0.606677	0.666446	0.0158745
AusDiab	25	dhCer(d18:0/22:0)	0.890685	0.850803	0.902853	0.0156615	0.88908	0.847191	0.902132	0.0156615
AusDiab	25	dhCer(d18:0/24:0)	0.890134	0.860137	0.902926	0.0119082	0.888253	0.856859	0.901536	0.0119082
AusDiab	25	dhCer(d18:0/24:1)	0.877617	0.827972	0.889366	0.0178056	0.875268	0.822347	0.887789	0.0178056
AusDiab	50	CE(14:0)	0.902219	0.892832	0.909347	0.00533585	0.900071	0.890144	0.906857	0.00533585
AusDiab	50	CE(15:0)	0.908208	0.901105	0.913748	0.00377201	0.906549	0.898514	0.911944	0.00377201
AusDiab	50	CE(16:0)	0.897132	0.891193	0.902548	0.0033939	0.89526	0.889071	0.901824	0.0033939
AusDiab	50	CE(16:1)	0.961245	0.955664	0.964965	0.00277149	0.960659	0.955002	0.964455	0.00277149
AusDiab	50	CE(16:2)	0.883157	0.866346	0.888967	0.00646463	0.87954	0.862691	0.885625	0.00646463
AusDiab	50	CE(17:0)	0.952008	0.937435	0.96165	0.00893039	0.950943	0.936015	0.960767	0.00893039
AusDiab	50	CE(17:1)	0.947187	0.933336	0.954339	0.00674752	0.946247	0.932508	0.954053	0.00674752
AusDiab	50	CE(18:0)	0.938806	0.915083	0.950523	0.0121571	0.937698	0.913684	0.949662	0.0121571
AusDiab	50	CE(18:1)	0.919367	0.913878	0.924401	0.00375013	0.917194	0.909865	0.923113	0.00375013
AusDiab	50	CE(18:2)	0.881865	0.872919	0.889526	0.00630943	0.880184	0.872035	0.887445	0.00630943
AusDiab	50	CE(18:3)	0.916636	0.897552	0.927941	0.00875826	0.915145	0.896483	0.926223	0.00875826
AusDiab	50	CE(20:1)	0.890899	0.84717	0.912202	0.0206241	0.888865	0.845723	0.911617	0.0206241
AusDiab	50	CE(20:2)	0.912363	0.901927	0.918071	0.00591573	0.910828	0.899851	0.917262	0.00591573
AusDiab	50	CE(20:3)	0.930686	0.894269	0.94343	0.015115	0.929392	0.893238	0.942706	0.015115
AusDiab	50	CE(20:4)	0.970731	0.963377	0.97753	0.0046134	0.970169	0.962799	0.976879	0.0046134
AusDiab	50	CE(20:5)	0.973904	0.966908	0.98089	0.00412486	0.973464	0.966171	0.980559	0.00412486
AusDiab	50	CE(22:0)	0.874944	0.810793	0.921998	0.0366006	0.872699	0.807561	0.920578	0.0366006
AusDiab	50	CE(22:1)	0.866397	0.808228	0.913269	0.0302468	0.863811	0.803462	0.912252	0.0302468
AusDiab	50	CE(22:4)	0.911308	0.905374	0.919282	0.00475057	0.909312	0.902575	0.917878	0.00475057
AusDiab	50	CE(22:5) (n6)	0.921222	0.904991	0.927904	0.00667351	0.919726	0.902932	0.926075	0.00667351
AusDiab	50	CE(22:6)	0.961258	0.956072	0.965193	0.00291615	0.960373	0.954713	0.964652	0.00291615
AusDiab	50	CE(24:0)	0.86202	0.764128	0.912338	0.0540724	0.857942	0.757827	0.908644	0.0540724
AusDiab	50	CE(24:1)	0.857244	0.793064	0.892707	0.029844	0.8541	0.786976	0.891301	0.029844
AusDiab	50	CE(24:4)	0.866341	0.828191	0.888541	0.0247361	0.863175	0.822435	0.88464	0.0247361
AusDiab	50	CE(24:5)	0.798133	0.730289	0.844343	0.0462976	0.796107	0.727091	0.842184	0.0462976
AusDiab	50	CE(24:6)	0.697822	0.648889	0.726923	0.0306871	0.691339	0.637799	0.718549	0.0306871
AusDiab	50	COH	0.633214	0.626093	0.641261	0.00543929	0.620722	0.612174	0.630371	0.00543929
AusDiab	50	Cer(d18:1/16:0)	0.846156	0.808767	0.869514	0.0228581	0.843208	0.80353	0.866822	0.0228581
AusDiab	50	Cer(d18:1/18:0)	0.91926	0.887561	0.947632	0.0204496	0.917968	0.886356	0.946934	0.0204496
AusDiab	50	Cer(d18:1/20:0)	0.922806	0.881686	0.945522	0.0203408	0.914248	0.875967	0.939129	0.0203408
AusDiab	50	Cer(d18:1/22:0)	0.933606	0.891707	0.961393	0.0229296	0.932804	0.89081	0.960882	0.0229296
AusDiab	50	Cer(d18:1/24:0)	0.928998	0.887173	0.948048	0.0257937	0.928013	0.88716	0.946863	0.0257937
AusDiab	50	Cer(d18:1/24:1)	0.901431	0.864735	0.929323	0.0220605	0.899763	0.860787	0.928501	0.0220605
AusDiab	50	DG(14:0_16:0)	0.965682	0.962529	0.968455	0.00207735	0.964826	0.962033	0.967627	0.00207735
AusDiab	50	DG(14:0_18:2)	0.972957	0.963552	0.976359	0.00371912	0.97232	0.962844	0.975161	0.00371912
AusDiab	50	DG(16:0_16:1)	0.982438	0.978069	0.985263	0.00230347	0.982201	0.977805	0.985136	0.00230347
AusDiab	50	DG(16:0_18:1)	0.989577	0.982403	0.992922	0.00297015	0.98937	0.982004	0.99277	0.00297015
AusDiab	50	DG(16:0_18:2)	0.986419	0.973994	0.991381	0.00520102	0.986144	0.973664	0.991197	0.00520102
AusDiab	50	DG(16:0_20:4)	0.977889	0.970722	0.983583	0.00387427	0.977484	0.970134	0.983319	0.00387427
AusDiab	50	DG(16:0_22:5)	0.961962	0.954679	0.967701	0.00448321	0.96135	0.953829	0.967234	0.00448321
AusDiab	50	DG(16:0_22:6)	0.964163	0.950741	0.973219	0.00676871	0.963497	0.949805	0.972791	0.00676871
AusDiab	50	DG(16:1_18:1)	0.989964	0.985102	0.993313	0.00228218	0.989832	0.984982	0.993207	0.00228218
AusDiab	50	DG(18:0_18:1)	0.983301	0.975476	0.987232	0.00355416	0.982909	0.974845	0.986953	0.00355416
AusDiab	50	DG(18:0_18:2)	0.976869	0.966561	0.981889	0.00506195	0.976506	0.965878	0.981678	0.00506195
AusDiab	50	DG(18:0_20:4)	0.877415	0.856602	0.887255	0.00960768	0.875303	0.85309	0.884316	0.00960768
AusDiab	50	DG(18:1_18:1)	0.988311	0.975462	0.99132	0.00461879	0.988151	0.975042	0.991169	0.00461879
AusDiab	50	DG(18:1_18:2)	0.990498	0.976399	0.995529	0.00554311	0.990325	0.975867	0.995464	0.00554311
AusDiab	50	DG(18:1_18:3)	0.976845	0.957254	0.982096	0.00728148	0.976393	0.956568	0.981783	0.00728148
AusDiab	50	DG(18:1_20:3)	0.944907	0.940593	0.952529	0.00378414	0.943978	0.939646	0.951311	0.00378414
AusDiab	50	DG(18:1_20:4)	0.981732	0.969625	0.986252	0.00584105	0.981379	0.96921	0.98588	0.00584105
AusDiab	50	DG(18:2_18:2)	0.97983	0.963127	0.987318	0.00766915	0.979376	0.96181	0.986865	0.00766915
AusDiab	50	DG(18:2_20:4)	0.969729	0.949336	0.980698	0.0108738	0.969238	0.948438	0.980237	0.0108738
AusDiab	50	GM3(d18:1/16:0)	0.844048	0.789868	0.8601	0.0227672	0.840422	0.78512	0.857528	0.0227672
AusDiab	50	GM3(d18:1/18:0)	0.768671	0.748557	0.779928	0.0109727	0.766102	0.747013	0.778035	0.0109727
AusDiab	50	GM3(d18:1/20:0)	0.736387	0.707716	0.749068	0.0143669	0.724486	0.696403	0.739225	0.0143669
AusDiab	50	GM3(d18:1/22:0)	0.827797	0.787614	0.864727	0.0273388	0.824485	0.781325	0.862461	0.0273388
AusDiab	50	GM3(d18:1/24:0)	0.838053	0.799148	0.854599	0.0199651	0.836573	0.795511	0.854503	0.0199651
AusDiab	50	GM3(d18:1/24:1)	0.852461	0.805002	0.871373	0.0210741	0.848642	0.800592	0.869349	0.0210741
AusDiab	50	Hex2Cer(d18:1/16:0)	0.890888	0.827622	0.920055	0.0372994	0.889442	0.825536	0.919009	0.0372994
AusDiab	50	Hex2Cer(d18:1/18:0)	0.549139	0.538704	0.560143	0.00755229	0.531381	0.518134	0.544231	0.00755229
AusDiab	50	Hex2Cer(d18:1/20:0)	0.602338	0.486712	0.62261	0.0438458	0.591756	0.47525	0.615486	0.0438458
AusDiab	50	Hex2Cer(d18:1/22:0)	0.830811	0.70711	0.883715	0.0645575	0.82757	0.700449	0.88077	0.0645575
AusDiab	50	Hex2Cer(d18:1/24:0)	0.836523	0.728957	0.887427	0.0592943	0.833949	0.723676	0.886377	0.0592943
AusDiab	50	Hex2Cer(d18:1/24:1)	0.864718	0.77057	0.914201	0.0513599	0.863191	0.770773	0.912189	0.0513599
AusDiab	50	Hex3Cer(d18:1/16:0)	0.843999	0.800583	0.861226	0.0177247	0.841542	0.797204	0.859134	0.0177247
AusDiab	50	Hex3Cer(d18:1/18:0)	0.64646	0.570211	0.668991	0.028509	0.635578	0.558006	0.658101	0.028509
AusDiab	50	Hex3Cer(d18:1/20:0)	0.579983	0.514022	0.599051	0.0243041	0.568179	0.493692	0.590568	0.0243041
AusDiab	50	Hex3Cer(d18:1/22:0)	0.791367	0.700167	0.819984	0.0347968	0.785542	0.69475	0.814188	0.0347968
AusDiab	50	Hex3Cer(d18:1/24:0)	0.746654	0.655469	0.774514	0.0341087	0.740225	0.647251	0.76864	0.0341087
AusDiab	50	Hex3Cer(d18:1/24:1)	0.83856	0.777164	0.865209	0.0250748	0.833639	0.768544	0.862984	0.0250748
AusDiab	50	HexCer(d18:1/16:0)	0.877518	0.868054	0.883704	0.00522996	0.875794	0.866207	0.882668	0.00522996
AusDiab	50	HexCer(d18:1/18:0)	0.844816	0.834681	0.854221	0.00672189	0.838033	0.823359	0.848463	0.00672189
AusDiab	50	HexCer(d18:1/20:0)	0.851228	0.796949	0.868275	0.0209767	0.849097	0.793227	0.867198	0.0209767
AusDiab	50	HexCer(d18:1/22:0)	0.923817	0.851778	0.93762	0.0257611	0.922207	0.848679	0.936691	0.0257611
AusDiab	50	HexCer(d18:1/24:0)	0.918869	0.854915	0.93431	0.0237299	0.917591	0.853242	0.932839	0.0237299
AusDiab	50	HexCer(d18:1/24:1)	0.927976	0.885767	0.942327	0.0156253	0.92666	0.88348	0.940669	0.0156253
AusDiab	50	LPC(14:0)	0.986452	0.977318	0.990573	0.00359307	0.986231	0.976833	0.990397	0.00359307
AusDiab	50	LPC(15:0)	0.985485	0.980816	0.988915	0.00259396	0.985252	0.980435	0.98878	0.00259396
AusDiab	50	LPC(16:0)	0.979858	0.976564	0.982989	0.00217794	0.979261	0.975223	0.982658	0.00217794
AusDiab	50	LPC(16:1)	0.981627	0.975977	0.985177	0.00265621	0.981446	0.975829	0.984968	0.00265621
AusDiab	50	LPC(17:0)	0.989296	0.985007	0.992111	0.00261655	0.989018	0.984745	0.991703	0.00261655
AusDiab	50	LPC(17:1)	0.977814	0.973796	0.97998	0.00186992	0.977342	0.973376	0.979671	0.00186992
AusDiab	50	LPC(18:0)	0.985843	0.983794	0.988574	0.00156449	0.985395	0.983564	0.988025	0.00156449
AusDiab	50	LPC(18:1)	0.983818	0.981937	0.98548	0.00132263	0.983607	0.981631	0.985395	0.00132263
AusDiab	50	LPC(18:2)	0.978796	0.9763	0.981213	0.00170386	0.978332	0.97579	0.980841	0.00170386
AusDiab	50	LPC(18:3)	0.964755	0.950657	0.978375	0.0107337	0.964104	0.949981	0.977779	0.0107337
AusDiab	50	LPC(20:0)	0.958653	0.951257	0.963005	0.00403499	0.95751	0.94991	0.961574	0.00403499
AusDiab	50	LPC(20:1)	0.968322	0.961718	0.972987	0.00419872	0.967522	0.960013	0.97268	0.00419872
AusDiab	50	LPC(20:2)	0.96853	0.963679	0.974159	0.00327422	0.967701	0.962684	0.973497	0.00327422
AusDiab	50	LPC(20:3)	0.971274	0.940696	0.98341	0.0133903	0.970743	0.939447	0.983235	0.0133903
AusDiab	50	LPC(20:4)	0.985096	0.981091	0.988964	0.00262242	0.984852	0.980732	0.988719	0.00262242
AusDiab	50	LPC(20:5)	0.987653	0.967686	0.993687	0.00846615	0.987428	0.967373	0.993541	0.00846615
AusDiab	50	LPC(22:0)	0.946984	0.909791	0.958804	0.0155996	0.946127	0.908184	0.95811	0.0155996
AusDiab	50	LPC(22:1)	0.900901	0.867455	0.928052	0.0168159	0.897363	0.859704	0.925533	0.0168159
AusDiab	50	LPC(22:5)	0.97902	0.965036	0.986675	0.00712094	0.978571	0.964284	0.9864	0.00712094
AusDiab	50	LPC(22:6)	0.983735	0.977155	0.989353	0.00340987	0.983265	0.976749	0.988168	0.00340987
AusDiab	50	LPC(24:0)	0.9349	0.90427	0.958384	0.0199061	0.933498	0.902194	0.957521	0.0199061
AusDiab	50	LPC(26:0)	0.85786	0.827332	0.877324	0.0192748	0.85576	0.825144	0.875579	0.0192748
AusDiab	50	LPC(O-16:0)	0.984724	0.982689	0.986119	0.0012268	0.98441	0.982292	0.985989	0.0012268
AusDiab	50	LPC(O-22:0)	0.944961	0.924624	0.960812	0.0125267	0.942945	0.92189	0.960466	0.0125267
AusDiab	50	LPC(O-22:1)	0.980643	0.976251	0.983595	0.00272036	0.980328	0.975888	0.983344	0.00272036
AusDiab	50	LPC(O-24:0)	0.902498	0.844456	0.941113	0.0323261	0.8974	0.840988	0.938307	0.0323261
AusDiab	50	LPC(O-24:1)	0.947395	0.925059	0.968379	0.0171075	0.944859	0.92261	0.965198	0.0171075
AusDiab	50	LPC(O-24:2)	0.928459	0.908657	0.938346	0.0108118	0.927156	0.90805	0.93761	0.0108118
AusDiab	50	LPE(16:0)	0.958537	0.943499	0.968465	0.0111324	0.957939	0.942871	0.967927	0.0111324
AusDiab	50	LPE(18:0)	0.969219	0.95703	0.974999	0.00728902	0.968741	0.956692	0.974584	0.00728902
AusDiab	50	LPE(18:1)	0.962225	0.947817	0.969221	0.006364	0.961615	0.947004	0.96861	0.006364
AusDiab	50	LPE(18:2)	0.967167	0.946104	0.97764	0.0104633	0.966689	0.945474	0.977376	0.0104633
AusDiab	50	LPE(20:4)	0.939052	0.907691	0.95833	0.0186485	0.938085	0.906041	0.957885	0.0186485
AusDiab	50	LPE(22:6)	0.940929	0.912166	0.955109	0.0141732	0.940049	0.910697	0.954342	0.0141732
AusDiab	50	LPI(18:0)	0.600351	0.577875	0.621352	0.0161497	0.591502	0.569119	0.610366	0.0161497
AusDiab	50	LPI(18:1)	0.80725	0.751245	0.829322	0.0295032	0.803681	0.744874	0.824923	0.0295032
AusDiab	50	LPI(18:2)	0.791115	0.735379	0.853856	0.0436057	0.78695	0.729576	0.850676	0.0436057
AusDiab	50	LPI(20:4)	0.801199	0.74783	0.845704	0.0357237	0.798108	0.744611	0.84301	0.0357237
AusDiab	50	PC(14:0_16:0)	0.977039	0.96733	0.982468	0.00417688	0.976681	0.966868	0.982286	0.00417688
AusDiab	50	PC(14:0_20:4)	0.986016	0.972767	0.990062	0.00516892	0.985653	0.972175	0.98968	0.00516892
AusDiab	50	PC(15:0_20:4)	0.962353	0.955661	0.969461	0.00519561	0.960005	0.952979	0.967808	0.00519561
AusDiab	50	PC(15:0_22:6)	0.985949	0.982561	0.988066	0.00191937	0.985671	0.982355	0.987863	0.00191937
AusDiab	50	PC(16:0_16:0)	0.949527	0.932863	0.960989	0.010693	0.948318	0.931025	0.959853	0.010693
AusDiab	50	PC(16:0_18:0)	0.942656	0.933759	0.952219	0.00679821	0.941366	0.932219	0.951111	0.00679821
AusDiab	50	PC(16:0_18:1)	0.966678	0.961919	0.969886	0.00249307	0.958426	0.950918	0.96217	0.00249307
AusDiab	50	PC(16:0_18:2)	0.920009	0.913853	0.923283	0.00332424	0.918826	0.913033	0.922001	0.00332424
AusDiab	50	PC(16:0_20:4)	0.954278	0.948668	0.957819	0.00325546	0.953406	0.947802	0.957023	0.00325546
AusDiab	50	PC(16:0_22:6)	0.979563	0.975944	0.983814	0.00285006	0.978754	0.97553	0.982951	0.00285006
AusDiab	50	PC(18:0_18:1)	0.976139	0.972026	0.979603	0.00261421	0.975764	0.971819	0.979394	0.00261421
AusDiab	50	PC(18:0_20:3)	0.977127	0.964288	0.981645	0.0055165	0.976781	0.963384	0.981443	0.0055165
AusDiab	50	PC(18:0_22:6)	0.976538	0.968187	0.982357	0.0050144	0.974715	0.96399	0.981452	0.0050144
AusDiab	50	PC(18:2_18:2)	0.95013	0.940753	0.959982	0.00566314	0.948994	0.940199	0.95889	0.00566314
AusDiab	50	PC(28:0)	0.958035	0.94856	0.966039	0.00639623	0.957135	0.947666	0.965157	0.00639623
AusDiab	50	PC(31:0)	0.969885	0.958843	0.978612	0.00619003	0.96919	0.957982	0.978124	0.00619003
AusDiab	50	PC(32:1)	0.987525	0.984425	0.990076	0.00155791	0.987291	0.984059	0.989979	0.00155791
AusDiab	50	PC(32:2)	0.985776	0.974602	0.9898	0.00436762	0.985559	0.974278	0.989654	0.00436762
AusDiab	50	PC(33:0)	0.972765	0.966047	0.98147	0.00584928	0.972476	0.965872	0.981297	0.00584928
AusDiab	50	PC(33:1)	0.982151	0.977038	0.985001	0.00239647	0.981695	0.976123	0.984719	0.00239647
AusDiab	50	PC(33:2)	0.980778	0.974245	0.983598	0.0028469	0.980344	0.973901	0.983223	0.0028469
AusDiab	50	PC(34:3)	0.980048	0.969982	0.987147	0.00709197	0.979555	0.969478	0.98677	0.00709197
AusDiab	50	PC(34:5)	0.986041	0.978061	0.991184	0.00528634	0.985777	0.977432	0.990994	0.00528634
AusDiab	50	PC(35:1)	0.980591	0.973775	0.984826	0.00352834	0.979866	0.973121	0.984061	0.00352834
AusDiab	50	PC(35:2)	0.975773	0.964964	0.980313	0.00467387	0.975254	0.9642	0.979949	0.00467387
AusDiab	50	PC(35:3)	0.960619	0.951203	0.971798	0.00532862	0.958579	0.947904	0.970456	0.00532862
AusDiab	50	PC(36:2)	0.956212	0.949312	0.961418	0.00377332	0.950881	0.944449	0.956604	0.00377332
AusDiab	50	PC(36:3)	0.966721	0.961627	0.969826	0.00245407	0.965766	0.960839	0.96889	0.00245407
AusDiab	50	PC(36:5)	0.98583	0.966564	0.992531	0.00933484	0.985613	0.96626	0.992373	0.00933484
AusDiab	50	PC(36:6)	0.989869	0.982491	0.993578	0.00385841	0.989711	0.982074	0.993532	0.00385841
AusDiab	50	PC(37:4)	0.981	0.972796	0.98685	0.00423476	0.980676	0.97238	0.986657	0.00423476
AusDiab	50	PC(38:4)	0.974584	0.966951	0.981021	0.00427228	0.974063	0.966463	0.980457	0.00427228
AusDiab	50	PC(38:5)	0.981175	0.976016	0.983858	0.00263187	0.980919	0.975603	0.983673	0.00263187
AusDiab	50	PC(38:6) (a)	0.969648	0.961137	0.975409	0.00499984	0.969035	0.960157	0.974729	0.00499984
AusDiab	50	PC(38:7)	0.98313	0.97251	0.988751	0.00475512	0.982817	0.972181	0.988543	0.00475512
AusDiab	50	PC(39:5)	0.976374	0.969423	0.981499	0.00451354	0.97549	0.968378	0.981094	0.00451354
AusDiab	50	PC(39:6)	0.983535	0.972559	0.989325	0.00464626	0.981392	0.969226	0.987163	0.00464626
AusDiab	50	PC(40:4)	0.841468	0.83554	0.848046	0.0043334	0.828015	0.819667	0.836403	0.0043334
AusDiab	50	PC(40:5)	0.968707	0.946605	0.977363	0.00994005	0.968045	0.945513	0.977023	0.00994005
AusDiab	50	PC(40:7)	0.96207	0.951526	0.967758	0.0048613	0.961203	0.949453	0.967455	0.0048613
AusDiab	50	PC(40:8)	0.951972	0.936256	0.959083	0.00786365	0.951373	0.935419	0.958706	0.00786365
AusDiab	50	PC(O-16:0/16:0)	0.931616	0.923261	0.94108	0.00604961	0.930523	0.922282	0.939584	0.00604961
AusDiab	50	PC(O-16:0/20:4)	0.964343	0.954747	0.972402	0.00741	0.963626	0.954049	0.971697	0.00741
AusDiab	50	PC(O-18:0/18:1)	0.937525	0.928306	0.94381	0.00525052	0.935677	0.92403	0.94306	0.00525052
AusDiab	50	PC(O-18:0/20:4)	0.969957	0.954773	0.97677	0.00655948	0.967581	0.950049	0.975625	0.00655948
AusDiab	50	PC(O-18:0/22:6)	0.97094	0.964738	0.975963	0.00381048	0.969777	0.962005	0.974975	0.00381048
AusDiab	50	PC(O-32:1)	0.927386	0.904928	0.938367	0.0100905	0.925992	0.903362	0.937547	0.0100905
AusDiab	50	PC(O-32:2)	0.827096	0.778233	0.871149	0.0438761	0.824819	0.776533	0.868761	0.0438761
AusDiab	50	PC(O-34:1)	0.960153	0.95606	0.96477	0.0026845	0.958733	0.95469	0.963382	0.0026845
AusDiab	50	PC(O-34:4)	0.886476	0.851745	0.91104	0.0246475	0.88309	0.847448	0.907828	0.0246475
AusDiab	50	PC(O-36:0)	0.903113	0.896735	0.910563	0.00512314	0.901099	0.894016	0.909324	0.00512314
AusDiab	50	PC(O-36:2)	0.974796	0.971582	0.979721	0.00244185	0.974267	0.970506	0.979332	0.00244185
AusDiab	50	PC(O-36:3)	0.971035	0.967644	0.974446	0.00238041	0.970569	0.967382	0.973801	0.00238041
AusDiab	50	PC(O-36:5)	0.955409	0.950082	0.958537	0.00273534	0.954509	0.94922	0.957564	0.00273534
AusDiab	50	PC(O-38:5)	0.950195	0.935258	0.958574	0.00871755	0.948771	0.934261	0.957694	0.00871755
AusDiab	50	PC(O-40:5)	0.957546	0.941574	0.96511	0.00716133	0.956876	0.940293	0.964363	0.00716133
AusDiab	50	PC(P-16:0/14:0)	0.932403	0.91776	0.945969	0.00834556	0.930301	0.914566	0.943012	0.00834556
AusDiab	50	PC(P-16:0/16:0)	0.921442	0.892624	0.949802	0.02142	0.920292	0.890764	0.948834	0.02142
AusDiab	50	PC(P-16:0/16:1)	0.949225	0.939669	0.964843	0.00902415	0.948023	0.938121	0.964167	0.00902415
AusDiab	50	PC(P-16:0/18:1)	0.955406	0.936447	0.963248	0.00877117	0.954041	0.934225	0.962231	0.00877117
AusDiab	50	PC(P-16:0/18:2)	0.937244	0.905314	0.946964	0.0134048	0.932151	0.899927	0.9432	0.0134048
AusDiab	50	PC(P-16:0/18:3)	0.919964	0.889872	0.942673	0.0185423	0.917657	0.886369	0.940813	0.0185423
AusDiab	50	PC(P-16:0/20:4)	0.963552	0.956927	0.971087	0.00463677	0.962693	0.955733	0.970472	0.00463677
AusDiab	50	PC(P-16:0/20:5)	0.962662	0.949479	0.972912	0.00804025	0.962128	0.948695	0.972468	0.00804025
AusDiab	50	PC(P-16:0/22:6)	0.976381	0.97211	0.980337	0.0033719	0.975912	0.971491	0.979915	0.0033719
AusDiab	50	PC(P-18:0/20:4)	0.975105	0.971478	0.977796	0.00204194	0.974604	0.970688	0.977501	0.00204194
AusDiab	50	PC(P-36:2)	0.952256	0.946067	0.959721	0.00522898	0.951161	0.945013	0.959087	0.00522898
AusDiab	50	PC(P-38:5)	0.969204	0.962314	0.972512	0.00322526	0.96765	0.960391	0.971236	0.00322526
AusDiab	50	PE(16:0_16:0)	0.690097	0.683395	0.695524	0.00421408	0.68554	0.677589	0.688547	0.00421408
AusDiab	50	PE(16:0_16:1)	0.951458	0.949451	0.953059	0.00119674	0.950035	0.947325	0.952303	0.00119674
AusDiab	50	PE(16:0_18:1)	0.977553	0.972537	0.98096	0.0024608	0.976618	0.971541	0.979781	0.0024608
AusDiab	50	PE(16:0_18:2)	0.98384	0.981187	0.985055	0.00112156	0.980787	0.979643	0.981805	0.00112156
AusDiab	50	PE(16:0_20:4)	0.978119	0.974905	0.980613	0.00190895	0.97778	0.974831	0.980397	0.00190895
AusDiab	50	PE(16:0_22:6)	0.982981	0.978995	0.985753	0.00237126	0.982483	0.978644	0.985414	0.00237126
AusDiab	50	PE(18:0_18:1)	0.967055	0.961734	0.971333	0.00296665	0.965931	0.96117	0.969862	0.00296665
AusDiab	50	PE(18:0_20:4)	0.984826	0.982052	0.987811	0.00156241	0.984697	0.981854	0.987687	0.00156241
AusDiab	50	PE(18:0_22:6)	0.985279	0.982116	0.987375	0.00190539	0.985055	0.981728	0.987168	0.00190539
AusDiab	50	PE(34:3)	0.965038	0.962007	0.966519	0.00124333	0.964186	0.960784	0.965481	0.00124333
AusDiab	50	PE(35:1)	0.90882	0.903544	0.91317	0.00343483	0.907943	0.902516	0.912045	0.00343483
AusDiab	50	PE(35:2)	0.930502	0.925029	0.93344	0.00260934	0.928643	0.923908	0.931794	0.00260934
AusDiab	50	PE(36:0)	0.297723	0.271331	0.317943	0.0120565	0.278913	0.259101	0.292141	0.0120565
AusDiab	50	PE(36:2)	0.989599	0.986552	0.990807	0.00121337	0.989068	0.986155	0.990566	0.00121337
AusDiab	50	PE(36:3)	0.980936	0.976517	0.984054	0.00229647	0.980455	0.976086	0.98357	0.00229647
AusDiab	50	PE(36:5)	0.973527	0.963251	0.97591	0.0037257	0.972937	0.962892	0.975305	0.0037257
AusDiab	50	PE(38:3)	0.985552	0.984564	0.986512	0.000705202	0.985383	0.984418	0.986397	0.000705202
AusDiab	50	PE(38:5)	0.986989	0.983747	0.989184	0.00176411	0.986777	0.98347	0.989092	0.00176411
AusDiab	50	PE(40:4)	0.958702	0.957518	0.960506	0.000888234	0.95781	0.956568	0.959707	0.000888234
AusDiab	50	PE(40:5)	0.984484	0.981372	0.98625	0.00171266	0.984218	0.980934	0.986084	0.00171266
AusDiab	50	PE(40:7)	0.972581	0.968948	0.976913	0.00265148	0.972075	0.96817	0.97652	0.00265148
AusDiab	50	PE(O-16:0/18:2)	0.908271	0.894522	0.919925	0.00694417	0.906684	0.892961	0.91817	0.00694417
AusDiab	50	PE(O-18:0/22:5)	0.917485	0.911093	0.923563	0.00351221	0.915146	0.909982	0.922689	0.00351221
AusDiab	50	PE(O-34:1)	0.893893	0.883125	0.900134	0.0063228	0.892246	0.880689	0.898962	0.0063228
AusDiab	50	PE(O-36:3)	0.888993	0.865629	0.899571	0.012274	0.88746	0.863396	0.898163	0.012274
AusDiab	50	PE(O-36:5)	0.88881	0.874058	0.896393	0.00818559	0.886651	0.868865	0.894998	0.00818559
AusDiab	50	PE(O-38:4)	0.926762	0.902239	0.939088	0.0110216	0.92586	0.900801	0.938196	0.0110216
AusDiab	50	PE(O-38:5)	0.951944	0.942316	0.958995	0.00680289	0.951132	0.940852	0.958828	0.00680289
AusDiab	50	PE(P-16:0/18:1)	0.934109	0.894375	0.955266	0.0166348	0.9313	0.890025	0.951696	0.0166348
AusDiab	50	PE(P-16:0/18:2)	0.958672	0.936995	0.9698	0.0106763	0.957594	0.934595	0.969355	0.0106763
AusDiab	50	PE(P-16:0/20:4)	0.941722	0.921142	0.958993	0.0116832	0.940159	0.917203	0.958399	0.0116832
AusDiab	50	PE(P-18:0/18:1)	0.95453	0.925642	0.97088	0.0125712	0.952956	0.922737	0.96969	0.0125712
AusDiab	50	PE(P-18:0/18:2)	0.961828	0.938419	0.971834	0.00952349	0.960539	0.935701	0.971246	0.00952349
AusDiab	50	PE(P-18:0/20:4)	0.963212	0.952432	0.97183	0.00658252	0.962576	0.951866	0.971347	0.00658252
AusDiab	50	PE(P-18:0/22:6)	0.973045	0.959791	0.979453	0.00539711	0.972788	0.959139	0.979229	0.00539711
AusDiab	50	PE(P-20:0/20:4)	0.82643	0.813637	0.84284	0.00915792	0.819912	0.805933	0.83735	0.00915792
AusDiab	50	PE(P-38:5)	0.958594	0.942643	0.968284	0.00672121	0.957977	0.94182	0.968178	0.00672121
AusDiab	50	PE(P-38:6)	0.966152	0.954565	0.97358	0.0057601	0.965437	0.953279	0.973099	0.0057601
AusDiab	50	PE(P-40:5)	0.949706	0.931915	0.959435	0.00837589	0.948916	0.931369	0.959093	0.00837589
AusDiab	50	PG(34:1)	0.858752	0.849362	0.866668	0.00441856	0.856234	0.846286	0.863199	0.00441856
AusDiab	50	PG(36:1)	0.835749	0.826193	0.84206	0.00589281	0.832098	0.822229	0.841187	0.00589281
AusDiab	50	PG(36:2)	0.762858	0.750245	0.772029	0.00680501	0.758615	0.743563	0.767486	0.00680501
AusDiab	50	PI(16:0/16:0)	0.934126	0.916093	0.951328	0.014306	0.932626	0.914631	0.950323	0.014306
AusDiab	50	PI(16:0_16:1)	0.979273	0.97641	0.982101	0.00218477	0.978894	0.975893	0.981767	0.00218477
AusDiab	50	PI(16:0_20:4)	0.94657	0.915397	0.961358	0.0136747	0.945536	0.913381	0.960917	0.0136747
AusDiab	50	PI(18:0_18:1)	0.934893	0.920764	0.948315	0.0104249	0.933798	0.918532	0.94777	0.0104249
AusDiab	50	PI(18:0_20:2)	0.893835	0.871319	0.910138	0.0118812	0.892359	0.868581	0.908141	0.0118812
AusDiab	50	PI(18:0_20:4)	0.926517	0.871529	0.950611	0.0221789	0.925004	0.86805	0.950251	0.0221789
AusDiab	50	PI(18:0_22:6)	0.963363	0.955913	0.966953	0.00342043	0.96253	0.954465	0.966453	0.00342043
AusDiab	50	PI(34:0)	0.853025	0.840339	0.900972	0.0174198	0.849302	0.836931	0.896689	0.0174198
AusDiab	50	PI(34:1)	0.970797	0.955552	0.979304	0.00731703	0.97034	0.954719	0.979056	0.00731703
AusDiab	50	PI(36:2)	0.938101	0.921881	0.948575	0.00867652	0.937082	0.920163	0.947471	0.00867652
AusDiab	50	PI(36:3)	0.954144	0.942419	0.964382	0.00654667	0.953236	0.940718	0.963629	0.00654667
AusDiab	50	PI(38:3)	0.865995	0.798422	0.896189	0.0291399	0.86489	0.796842	0.895089	0.0291399
AusDiab	50	PI(38:5)	0.94835	0.928103	0.959906	0.0119439	0.947227	0.926256	0.959044	0.0119439
AusDiab	50	PI(38:6)	0.95534	0.949765	0.9605	0.00349452	0.954541	0.949047	0.959592	0.00349452
AusDiab	50	PI(40:4)	0.842097	0.812668	0.852423	0.0129155	0.837301	0.806794	0.84855	0.0129155
AusDiab	50	PI(40:5)	0.928758	0.910442	0.939799	0.00809958	0.92727	0.90936	0.938716	0.00809958
AusDiab	50	PS(36:1)	0.57798	0.358164	0.65618	0.0922579	0.565952	0.331442	0.648464	0.0922579
AusDiab	50	PS(36:2)	0.606823	0.438339	0.651732	0.0667179	0.600785	0.431848	0.645448	0.0667179
AusDiab	50	PS(38:3)	0.607458	0.381103	0.735025	0.107562	0.596471	0.343379	0.731852	0.107562
AusDiab	50	PS(38:4)	0.676057	0.398338	0.795714	0.115626	0.667435	0.366235	0.791986	0.115626
AusDiab	50	SM(34:3)	0.945031	0.912248	0.961332	0.0161354	0.943718	0.911442	0.960372	0.0161354
AusDiab	50	SM(35:1)	0.954203	0.947069	0.960788	0.00416511	0.952995	0.946215	0.958926	0.00416511
AusDiab	50	SM(35:2)	0.977961	0.973293	0.982007	0.0027652	0.9776	0.97273	0.981745	0.0027652
AusDiab	50	SM(41:1)	0.952473	0.927618	0.962239	0.0106829	0.938955	0.91262	0.947533	0.0106829
AusDiab	50	SM(41:2)	0.973784	0.969546	0.977692	0.00276161	0.971429	0.963394	0.97656	0.00276161
AusDiab	50	SM(d16:1/23:0)/SM(d17:1/22:0)	0.974835	0.968531	0.979358	0.0039622	0.973708	0.967052	0.978943	0.0039622
AusDiab	50	SM(d17:1/14:0)	0.977304	0.967189	0.983678	0.00563162	0.976958	0.966793	0.98344	0.00563162
AusDiab	50	SM(d17:1/16:0)	0.960262	0.941784	0.969135	0.00781077	0.959671	0.941298	0.968557	0.00781077
AusDiab	50	SM(d18:0/14:0)	0.928417	0.897099	0.951622	0.0148181	0.92719	0.89508	0.950718	0.0148181
AusDiab	50	SM(d18:0/16:0)	0.853785	0.812219	0.896043	0.0325389	0.849505	0.80776	0.89175	0.0325389
AusDiab	50	SM(d18:1/14:0)/SM(d16:1/16:0)	0.959666	0.951408	0.966571	0.00565074	0.958717	0.950829	0.965761	0.00565074
AusDiab	50	SM(d18:1/16:0)	0.942184	0.931945	0.951426	0.006161	0.939372	0.926136	0.949348	0.006161
AusDiab	50	SM(d18:1/18:0)/SM(d16:1/20:0)	0.954566	0.950423	0.958444	0.00305739	0.950056	0.944237	0.95659	0.00305739
AusDiab	50	SM(d18:1/24:0)	0.916444	0.895286	0.932703	0.0149569	0.907751	0.893882	0.918024	0.0149569
AusDiab	50	SM(d18:2/14:0)	0.963376	0.9432	0.974307	0.0101883	0.962816	0.94211	0.973918	0.0101883
AusDiab	50	SM(d18:2/16:0)	0.953804	0.939266	0.963046	0.00638816	0.953169	0.938482	0.962474	0.00638816
AusDiab	50	SM(d18:2/18:0)	0.961773	0.955009	0.968127	0.00399031	0.958261	0.948154	0.964568	0.00399031
AusDiab	50	SM(d18:2/18:1)	0.944883	0.913408	0.967595	0.0162732	0.943741	0.911127	0.96694	0.0162732
AusDiab	50	TG(48:0) [NL-16:0]	0.977047	0.97375	0.981116	0.00321994	0.976705	0.973138	0.980935	0.00321994
AusDiab	50	TG(48:1) [NL-18:1]	0.980738	0.974094	0.98365	0.00308013	0.980374	0.973602	0.98342	0.00308013
AusDiab	50	TG(48:2) [NL-14:1]	0.977114	0.973434	0.981153	0.00328795	0.976729	0.973056	0.980663	0.00328795
AusDiab	50	TG(48:2) [NL-16:1]	0.988297	0.983418	0.99093	0.00240803	0.988155	0.983265	0.990742	0.00240803
AusDiab	50	TG(48:3) [NL-16:1]	0.985904	0.981077	0.988036	0.00222714	0.985656	0.980671	0.987846	0.00222714
AusDiab	50	TG(50:0) [NL-18:0]	0.985396	0.979948	0.988409	0.00265016	0.98513	0.979476	0.988172	0.00265016
AusDiab	50	TG(50:1) [NL-14:0]	0.964065	0.958543	0.966895	0.00237727	0.963301	0.957324	0.96647	0.00237727
AusDiab	50	TG(50:1) [NL-18:1]	0.970744	0.965052	0.976417	0.00434444	0.970446	0.96479	0.976253	0.00434444
AusDiab	50	TG(50:2) [NL-18:1]	0.96914	0.962069	0.972183	0.00294938	0.968466	0.96086	0.971561	0.00294938
AusDiab	50	TG(50:2) [NL-18:2]	0.95579	0.94601	0.967525	0.00847428	0.955245	0.945487	0.967188	0.00847428
AusDiab	50	TG(50:3) [NL-14:1]	0.954955	0.948483	0.960363	0.00529727	0.954012	0.947112	0.960081	0.00529727
AusDiab	50	TG(50:3) [NL-16:1]	0.979519	0.973244	0.982417	0.00275452	0.979222	0.972837	0.982255	0.00275452
AusDiab	50	TG(50:4) [NL-14:0]	0.977224	0.968491	0.980906	0.0036314	0.976834	0.96806	0.980539	0.0036314
AusDiab	50	TG(51:0) [NL-16:0]	0.980361	0.978816	0.981182	0.00076491	0.980125	0.978608	0.980895	0.00076491
AusDiab	50	TG(51:2) [NL-15:0]	0.942462	0.937111	0.945501	0.00263073	0.941237	0.936164	0.944424	0.00263073
AusDiab	50	TG(52:1) [NL-18:0]	0.987025	0.980866	0.989519	0.00238839	0.98676	0.980426	0.989207	0.00238839
AusDiab	50	TG(52:2) [NL-16:0]	0.90048	0.880762	0.911342	0.0101183	0.900722	0.881915	0.911587	0.0101183
AusDiab	50	TG(52:3) [NL-16:1]	0.937946	0.926797	0.944032	0.00517229	0.93691	0.926249	0.942943	0.00517229
AusDiab	50	TG(52:3) [NL-18:2]	0.930958	0.912187	0.940117	0.00771861	0.929769	0.911021	0.938549	0.00771861
AusDiab	50	TG(54:1) [NL-18:1]	0.9843	0.978451	0.98741	0.00344874	0.983935	0.977795	0.987087	0.00344874
AusDiab	50	TG(54:2) [NL-18:0]	0.967621	0.957845	0.971869	0.00504287	0.967258	0.957549	0.971594	0.00504287
AusDiab	50	TG(54:3) [NL-18:1]	0.941822	0.929369	0.950269	0.00790358	0.940958	0.929123	0.949651	0.00790358
AusDiab	50	TG(54:4) [NL-18:2]	0.937067	0.920554	0.945579	0.00743551	0.93606	0.919549	0.944811	0.00743551
AusDiab	50	TG(56:6) [NL-20:4]	0.910935	0.890844	0.921271	0.00878841	0.909885	0.888385	0.920752	0.00878841
AusDiab	50	TG(56:8) [NL-20:4]	0.96128	0.949718	0.969403	0.00635623	0.960858	0.948995	0.969152	0.00635623
AusDiab	50	TG(58:8) [NL-22:6]	0.944867	0.934366	0.961314	0.0105089	0.94399	0.933157	0.960866	0.0105089
AusDiab	50	dhCer(d18:0/16:0)	0.393705	0.388102	0.400003	0.00379278	0.377743	0.37102	0.386095	0.00379278
AusDiab	50	dhCer(d18:0/18:0)	0.546012	0.531563	0.55832	0.00764568	0.532248	0.515903	0.542223	0.00764568
AusDiab	50	dhCer(d18:0/20:0)	0.653962	0.615328	0.669208	0.0153831	0.638827	0.596924	0.656666	0.0153831
AusDiab	50	dhCer(d18:0/22:0)	0.871074	0.80454	0.899459	0.0304549	0.86887	0.799573	0.898524	0.0304549
AusDiab	50	dhCer(d18:0/24:0)	0.86473	0.812099	0.901017	0.0289484	0.862254	0.807194	0.898908	0.0289484
AusDiab	50	dhCer(d18:0/24:1)	0.849436	0.800128	0.883418	0.0294706	0.846677	0.794927	0.882205	0.0294706
AusDiab	75	CE(14:0)	0.874991	0.844507	0.886055	0.0120239	0.872422	0.842987	0.882851	0.0120239
AusDiab	75	CE(15:0)	0.885234	0.871251	0.89734	0.00862641	0.882621	0.868734	0.895005	0.00862641
AusDiab	75	CE(16:0)	0.865742	0.850046	0.882517	0.0122775	0.863428	0.846576	0.879465	0.0122775
AusDiab	75	CE(16:1)	0.936245	0.918611	0.954543	0.0104243	0.935092	0.917641	0.953004	0.0104243
AusDiab	75	CE(16:2)	0.852248	0.826302	0.870577	0.0127546	0.848728	0.820402	0.867582	0.0127546
AusDiab	75	CE(17:0)	0.926122	0.910035	0.941887	0.0119159	0.925042	0.909192	0.940264	0.0119159
AusDiab	75	CE(17:1)	0.918507	0.891161	0.935035	0.0124105	0.916994	0.888586	0.933336	0.0124105
AusDiab	75	CE(18:0)	0.904763	0.880662	0.928738	0.0152512	0.903165	0.878425	0.92727	0.0152512
AusDiab	75	CE(18:1)	0.896844	0.884471	0.914325	0.0106156	0.893795	0.882071	0.912252	0.0106156
AusDiab	75	CE(18:2)	0.845745	0.824376	0.864094	0.0129503	0.842438	0.82151	0.861102	0.0129503
AusDiab	75	CE(18:3)	0.88114	0.840705	0.912685	0.0231202	0.879079	0.837947	0.911066	0.0231202
AusDiab	75	CE(20:1)	0.827307	0.724218	0.887671	0.0556328	0.824288	0.720286	0.88648	0.0556328
AusDiab	75	CE(20:2)	0.886563	0.863087	0.906518	0.0126481	0.885039	0.86149	0.905927	0.0126481
AusDiab	75	CE(20:3)	0.892293	0.859291	0.913151	0.0172635	0.889743	0.857229	0.911108	0.0172635
AusDiab	75	CE(20:4)	0.956792	0.948764	0.9658	0.00616252	0.955966	0.947845	0.965251	0.00616252
AusDiab	75	CE(20:5)	0.952108	0.936956	0.963404	0.00914658	0.951313	0.935865	0.962537	0.00914658
AusDiab	75	CE(22:0)	0.862036	0.767712	0.918073	0.0587698	0.859503	0.764335	0.916293	0.0587698
AusDiab	75	CE(22:1)	0.813248	0.65984	0.912059	0.0811606	0.808948	0.653736	0.910199	0.0811606
AusDiab	75	CE(22:4)	0.872951	0.85467	0.895711	0.0125915	0.870109	0.851232	0.894735	0.0125915
AusDiab	75	CE(22:5) (n6)	0.885752	0.8257	0.92084	0.0242891	0.883583	0.82258	0.918937	0.0242891
AusDiab	75	CE(22:6)	0.946405	0.93868	0.952917	0.00460748	0.94524	0.937798	0.950493	0.00460748
AusDiab	75	CE(24:0)	0.806864	0.71005	0.906979	0.0747508	0.802477	0.701779	0.903526	0.0747508
AusDiab	75	CE(24:1)	0.779653	0.680602	0.844574	0.0617677	0.776682	0.676366	0.842207	0.0617677
AusDiab	75	CE(24:4)	0.81249	0.765172	0.868811	0.0390641	0.809791	0.761151	0.866876	0.0390641
AusDiab	75	CE(24:5)	0.712343	0.637611	0.792192	0.0436037	0.707865	0.632083	0.788017	0.0436037
AusDiab	75	CE(24:6)	0.651416	0.604362	0.706432	0.0431873	0.642716	0.587548	0.702735	0.0431873
AusDiab	75	COH	0.60791	0.595729	0.613911	0.00535405	0.596097	0.585072	0.604615	0.00535405
AusDiab	75	Cer(d18:1/16:0)	0.810967	0.762353	0.848771	0.0338157	0.80657	0.756185	0.846939	0.0338157
AusDiab	75	Cer(d18:1/18:0)	0.897462	0.846723	0.934918	0.0346568	0.895879	0.843828	0.934856	0.0346568
AusDiab	75	Cer(d18:1/20:0)	0.876022	0.827041	0.938259	0.0428615	0.868948	0.820551	0.935269	0.0428615
AusDiab	75	Cer(d18:1/22:0)	0.895813	0.838731	0.948638	0.0437284	0.894051	0.834667	0.947892	0.0437284
AusDiab	75	Cer(d18:1/24:0)	0.882317	0.849433	0.94139	0.0327752	0.88002	0.84777	0.940556	0.0327752
AusDiab	75	Cer(d18:1/24:1)	0.837146	0.774269	0.910065	0.0469617	0.834517	0.768803	0.908324	0.0469617
AusDiab	75	DG(14:0_16:0)	0.962051	0.958857	0.966661	0.0026633	0.960995	0.95777	0.96575	0.0026633
AusDiab	75	DG(14:0_18:2)	0.965022	0.955488	0.972062	0.00523864	0.964387	0.954359	0.971463	0.00523864
AusDiab	75	DG(16:0_16:1)	0.975624	0.967628	0.982861	0.00407466	0.975286	0.967036	0.98261	0.00407466
AusDiab	75	DG(16:0_18:1)	0.98571	0.979323	0.991748	0.00347061	0.985442	0.978816	0.991545	0.00347061
AusDiab	75	DG(16:0_18:2)	0.981429	0.977322	0.984649	0.00263329	0.981015	0.976753	0.984524	0.00263329
AusDiab	75	DG(16:0_20:4)	0.969249	0.950513	0.980876	0.011735	0.96857	0.949098	0.980564	0.011735
AusDiab	75	DG(16:0_22:5)	0.957319	0.950127	0.964155	0.00424686	0.956671	0.949114	0.963669	0.00424686
AusDiab	75	DG(16:0_22:6)	0.952476	0.93472	0.969395	0.0118909	0.951502	0.933204	0.968861	0.0118909
AusDiab	75	DG(16:1_18:1)	0.98475	0.975786	0.989785	0.00414724	0.984473	0.975111	0.989604	0.00414724
AusDiab	75	DG(18:0_18:1)	0.978145	0.969969	0.983187	0.00508123	0.977726	0.969634	0.982863	0.00508123
AusDiab	75	DG(18:0_18:2)	0.970551	0.962612	0.978512	0.00597854	0.969992	0.961695	0.978079	0.00597854
AusDiab	75	DG(18:0_20:4)	0.86147	0.845074	0.877562	0.0109629	0.858647	0.840407	0.875378	0.0109629
AusDiab	75	DG(18:1_18:1)	0.97891	0.966009	0.986455	0.00592212	0.978534	0.965451	0.986335	0.00592212
AusDiab	75	DG(18:1_18:2)	0.982399	0.975994	0.990877	0.00479924	0.9821	0.975506	0.990761	0.00479924
AusDiab	75	DG(18:1_18:3)	0.958984	0.946605	0.969096	0.00835202	0.95816	0.944965	0.96857	0.00835202
AusDiab	75	DG(18:1_20:3)	0.930852	0.912878	0.940166	0.0085656	0.929613	0.910946	0.939125	0.0085656
AusDiab	75	DG(18:1_20:4)	0.960607	0.936079	0.980103	0.0165484	0.959445	0.934578	0.979699	0.0165484
AusDiab	75	DG(18:2_18:2)	0.969567	0.953885	0.984246	0.0111983	0.968903	0.952556	0.984025	0.0111983
AusDiab	75	DG(18:2_20:4)	0.957098	0.916507	0.97881	0.0186501	0.956425	0.914245	0.97859	0.0186501
AusDiab	75	GM3(d18:1/16:0)	0.798966	0.751524	0.836893	0.0305748	0.794543	0.744778	0.834865	0.0305748
AusDiab	75	GM3(d18:1/18:0)	0.735228	0.688232	0.761098	0.0280518	0.732383	0.685721	0.759232	0.0280518
AusDiab	75	GM3(d18:1/20:0)	0.638264	0.571319	0.730296	0.0517669	0.624505	0.55157	0.720585	0.0517669
AusDiab	75	GM3(d18:1/22:0)	0.769247	0.691307	0.860219	0.0586537	0.76319	0.687917	0.857689	0.0586537
AusDiab	75	GM3(d18:1/24:0)	0.783409	0.701329	0.840231	0.0457034	0.78192	0.701701	0.83964	0.0457034
AusDiab	75	GM3(d18:1/24:1)	0.787178	0.722547	0.861756	0.0478153	0.781982	0.710295	0.860541	0.0478153
AusDiab	75	Hex2Cer(d18:1/16:0)	0.857207	0.79407	0.916672	0.0445728	0.855568	0.792228	0.916179	0.0445728
AusDiab	75	Hex2Cer(d18:1/18:0)	0.52375	0.501579	0.532454	0.0108097	0.506501	0.484835	0.516207	0.0108097
AusDiab	75	Hex2Cer(d18:1/20:0)	0.519972	0.45314	0.618378	0.059159	0.511796	0.441681	0.611829	0.059159
AusDiab	75	Hex2Cer(d18:1/22:0)	0.781463	0.674352	0.872799	0.074838	0.777024	0.664041	0.870504	0.074838
AusDiab	75	Hex2Cer(d18:1/24:0)	0.791488	0.682245	0.86835	0.0731556	0.787803	0.676463	0.865392	0.0731556
AusDiab	75	Hex2Cer(d18:1/24:1)	0.827436	0.732045	0.904606	0.0610301	0.824888	0.726116	0.902911	0.0610301
AusDiab	75	Hex3Cer(d18:1/16:0)	0.803061	0.757631	0.838003	0.0284711	0.80048	0.752304	0.835225	0.0284711
AusDiab	75	Hex3Cer(d18:1/18:0)	0.597053	0.54662	0.63507	0.0311072	0.586274	0.528719	0.627617	0.0311072
AusDiab	75	Hex3Cer(d18:1/20:0)	0.533731	0.500007	0.575562	0.0296668	0.522804	0.487089	0.565091	0.0296668
AusDiab	75	Hex3Cer(d18:1/22:0)	0.74159	0.676308	0.811709	0.0468759	0.734729	0.666904	0.807043	0.0468759
AusDiab	75	Hex3Cer(d18:1/24:0)	0.668413	0.60107	0.753623	0.0497326	0.663072	0.596116	0.747696	0.0497326
AusDiab	75	Hex3Cer(d18:1/24:1)	0.789267	0.751213	0.851982	0.0339239	0.78216	0.740885	0.849322	0.0339239
AusDiab	75	HexCer(d18:1/16:0)	0.799268	0.662018	0.869973	0.0761422	0.795591	0.654178	0.86869	0.0761422
AusDiab	75	HexCer(d18:1/18:0)	0.780125	0.675393	0.825028	0.0502126	0.776013	0.672008	0.820809	0.0502126
AusDiab	75	HexCer(d18:1/20:0)	0.773313	0.635624	0.84435	0.0727496	0.768929	0.627191	0.843214	0.0727496
AusDiab	75	HexCer(d18:1/22:0)	0.809483	0.670807	0.897304	0.0787327	0.804554	0.663092	0.893746	0.0787327
AusDiab	75	HexCer(d18:1/24:0)	0.831283	0.675612	0.923432	0.0724431	0.828975	0.673214	0.921532	0.0724431
AusDiab	75	HexCer(d18:1/24:1)	0.840516	0.723381	0.907804	0.0648447	0.836927	0.720068	0.906461	0.0648447
AusDiab	75	LPC(14:0)	0.971347	0.963892	0.987282	0.00675847	0.970845	0.963276	0.987099	0.00675847
AusDiab	75	LPC(15:0)	0.968936	0.956774	0.979824	0.00859243	0.968484	0.956255	0.979512	0.00859243
AusDiab	75	LPC(16:0)	0.966707	0.954383	0.973245	0.00588413	0.966225	0.953542	0.972994	0.00588413
AusDiab	75	LPC(16:1)	0.958024	0.934623	0.971246	0.0108504	0.957618	0.934042	0.971031	0.0108504
AusDiab	75	LPC(17:0)	0.974306	0.963583	0.986744	0.00786176	0.973912	0.963271	0.985895	0.00786176
AusDiab	75	LPC(17:1)	0.96535	0.959162	0.974963	0.0054415	0.964865	0.958546	0.974542	0.0054415
AusDiab	75	LPC(18:0)	0.971662	0.961223	0.979158	0.0052637	0.970951	0.960164	0.978684	0.0052637
AusDiab	75	LPC(18:1)	0.972376	0.958916	0.979732	0.00538291	0.971884	0.95782	0.979288	0.00538291
AusDiab	75	LPC(18:2)	0.96333	0.950011	0.973873	0.00648623	0.962553	0.948026	0.973462	0.00648623
AusDiab	75	LPC(18:3)	0.907752	0.852616	0.954119	0.036779	0.906191	0.851211	0.953322	0.036779
AusDiab	75	LPC(20:0)	0.945222	0.922353	0.956935	0.0128436	0.943923	0.919987	0.956028	0.0128436
AusDiab	75	LPC(20:1)	0.951984	0.933854	0.969227	0.0125344	0.950615	0.931841	0.968587	0.0125344
AusDiab	75	LPC(20:2)	0.954488	0.94322	0.970116	0.00741241	0.953853	0.942811	0.96914	0.00741241
AusDiab	75	LPC(20:3)	0.953538	0.923988	0.974997	0.0185636	0.952475	0.921767	0.974458	0.0185636
AusDiab	75	LPC(20:4)	0.97183	0.957565	0.981827	0.00843454	0.971399	0.956798	0.98168	0.00843454
AusDiab	75	LPC(20:5)	0.961404	0.926655	0.9898	0.020737	0.960711	0.924791	0.989683	0.020737
AusDiab	75	LPC(22:0)	0.914262	0.859141	0.954532	0.0268953	0.912977	0.857976	0.953821	0.0268953
AusDiab	75	LPC(22:1)	0.836137	0.784096	0.892379	0.0448199	0.829384	0.773099	0.888041	0.0448199
AusDiab	75	LPC(22:5)	0.959408	0.94373	0.974469	0.0108443	0.958357	0.941885	0.97425	0.0108443
AusDiab	75	LPC(22:6)	0.970805	0.950394	0.984252	0.0108904	0.969777	0.94908	0.982934	0.0108904
AusDiab	75	LPC(24:0)	0.914834	0.855161	0.953815	0.0326037	0.913158	0.850547	0.952924	0.0326037
AusDiab	75	LPC(26:0)	0.814362	0.795135	0.84117	0.0152655	0.811236	0.791786	0.838855	0.0152655
AusDiab	75	LPC(O-16:0)	0.978804	0.974824	0.982411	0.00257913	0.978443	0.974462	0.981981	0.00257913
AusDiab	75	LPC(O-22:0)	0.913214	0.885041	0.948597	0.02305	0.906221	0.872329	0.947161	0.02305
AusDiab	75	LPC(O-22:1)	0.973403	0.963952	0.979749	0.00514699	0.972687	0.962971	0.979523	0.00514699
AusDiab	75	LPC(O-24:0)	0.853958	0.763729	0.914038	0.059048	0.823085	0.687646	0.91285	0.059048
AusDiab	75	LPC(O-24:1)	0.92019	0.868821	0.947719	0.0289688	0.91696	0.863809	0.943214	0.0289688
AusDiab	75	LPC(O-24:2)	0.903002	0.875634	0.926454	0.0180796	0.899873	0.864128	0.925622	0.0180796
AusDiab	75	LPE(16:0)	0.935964	0.910037	0.95746	0.01421	0.935155	0.909891	0.956331	0.01421
AusDiab	75	LPE(18:0)	0.95434	0.940975	0.967985	0.0103029	0.953534	0.940148	0.967337	0.0103029
AusDiab	75	LPE(18:1)	0.940589	0.904147	0.961233	0.0159823	0.939396	0.902342	0.960861	0.0159823
AusDiab	75	LPE(18:2)	0.947711	0.908226	0.966181	0.0201404	0.946967	0.907296	0.96551	0.0201404
AusDiab	75	LPE(20:4)	0.901939	0.857948	0.941119	0.0279123	0.900577	0.855722	0.940434	0.0279123
AusDiab	75	LPE(22:6)	0.915466	0.880689	0.94169	0.0205689	0.913745	0.877575	0.940504	0.0205689
AusDiab	75	LPI(18:0)	0.565683	0.531826	0.592022	0.0205876	0.552101	0.520391	0.583062	0.0205876
AusDiab	75	LPI(18:1)	0.737234	0.695074	0.801623	0.030963	0.731821	0.688783	0.800734	0.030963
AusDiab	75	LPI(18:2)	0.71499	0.664384	0.796774	0.0431697	0.709372	0.65671	0.794522	0.0431697
AusDiab	75	LPI(20:4)	0.732183	0.669108	0.846759	0.0532775	0.728573	0.666053	0.845738	0.0532775
AusDiab	75	PC(14:0_16:0)	0.968157	0.954538	0.982116	0.00966744	0.967673	0.953754	0.981753	0.00966744
AusDiab	75	PC(14:0_20:4)	0.971378	0.95486	0.984135	0.0106671	0.970876	0.954127	0.983936	0.0106671
AusDiab	75	PC(15:0_20:4)	0.938634	0.892708	0.964765	0.0188528	0.935944	0.889023	0.962713	0.0188528
AusDiab	75	PC(15:0_22:6)	0.970585	0.949079	0.984086	0.0103826	0.969882	0.948132	0.983667	0.0103826
AusDiab	75	PC(16:0_16:0)	0.932883	0.912172	0.947595	0.0122299	0.931728	0.911302	0.946097	0.0122299
AusDiab	75	PC(16:0_18:0)	0.924445	0.909104	0.940556	0.0104594	0.922657	0.907254	0.939164	0.0104594
AusDiab	75	PC(16:0_18:1)	0.949262	0.933815	0.960137	0.00680877	0.939465	0.924739	0.95118	0.00680877
AusDiab	75	PC(16:0_18:2)	0.894918	0.88691	0.91408	0.0083324	0.892636	0.882634	0.912632	0.0083324
AusDiab	75	PC(16:0_20:4)	0.929696	0.914078	0.94707	0.0121357	0.928564	0.912126	0.945736	0.0121357
AusDiab	75	PC(16:0_22:6)	0.966871	0.956007	0.974574	0.00641766	0.965742	0.95548	0.974244	0.00641766
AusDiab	75	PC(18:0_18:1)	0.95898	0.95227	0.973294	0.0058769	0.958351	0.951089	0.972944	0.0058769
AusDiab	75	PC(18:0_20:3)	0.948054	0.913364	0.970582	0.0182163	0.947178	0.911643	0.969956	0.0182163
AusDiab	75	PC(18:0_22:6)	0.962941	0.944829	0.975384	0.0112902	0.961752	0.942152	0.975251	0.0112902
AusDiab	75	PC(18:2_18:2)	0.927185	0.911441	0.95132	0.0134855	0.925791	0.910851	0.95032	0.0134855
AusDiab	75	PC(28:0)	0.935899	0.907422	0.95742	0.0186604	0.934148	0.904856	0.95626	0.0186604
AusDiab	75	PC(31:0)	0.95694	0.940811	0.970212	0.00894322	0.956052	0.940244	0.969526	0.00894322
AusDiab	75	PC(32:1)	0.976834	0.96658	0.985262	0.00548689	0.976298	0.966211	0.984834	0.00548689
AusDiab	75	PC(32:2)	0.968015	0.952824	0.982909	0.0106876	0.967505	0.952201	0.982739	0.0106876
AusDiab	75	PC(33:0)	0.954288	0.931712	0.974663	0.0147596	0.953634	0.930973	0.974169	0.0147596
AusDiab	75	PC(33:1)	0.971578	0.964056	0.978126	0.00487561	0.970743	0.963151	0.977695	0.00487561
AusDiab	75	PC(33:2)	0.958783	0.935812	0.980345	0.0135041	0.957932	0.934811	0.980079	0.0135041
AusDiab	75	PC(34:3)	0.956928	0.929997	0.976959	0.0192556	0.956419	0.929912	0.976505	0.0192556
AusDiab	75	PC(34:5)	0.964583	0.93622	0.981776	0.013809	0.963989	0.935195	0.981513	0.013809
AusDiab	75	PC(35:1)	0.958513	0.929373	0.974484	0.0143978	0.956801	0.9282	0.97344	0.0143978
AusDiab	75	PC(35:2)	0.950527	0.938363	0.965277	0.00951973	0.949639	0.935886	0.964906	0.00951973
AusDiab	75	PC(35:3)	0.946455	0.914283	0.963897	0.0138989	0.944569	0.910998	0.963349	0.0138989
AusDiab	75	PC(36:2)	0.930268	0.914228	0.952852	0.010582	0.924326	0.905651	0.950279	0.010582
AusDiab	75	PC(36:3)	0.946021	0.931502	0.958854	0.00980611	0.944991	0.930334	0.957324	0.00980611
AusDiab	75	PC(36:5)	0.962642	0.924958	0.989102	0.0213854	0.961892	0.923662	0.988796	0.0213854
AusDiab	75	PC(36:6)	0.978452	0.955784	0.989221	0.0125099	0.97812	0.955254	0.989099	0.0125099
AusDiab	75	PC(37:4)	0.956593	0.929122	0.972508	0.0124861	0.956068	0.927519	0.971976	0.0124861
AusDiab	75	PC(38:4)	0.950948	0.931272	0.976783	0.0140684	0.950186	0.930894	0.976402	0.0140684
AusDiab	75	PC(38:5)	0.965351	0.93647	0.977964	0.0126863	0.964944	0.935793	0.977622	0.0126863
AusDiab	75	PC(38:6) (a)	0.938036	0.901355	0.963265	0.0185725	0.937044	0.900285	0.962636	0.0185725
AusDiab	75	PC(38:7)	0.964363	0.933751	0.982075	0.0158725	0.963736	0.932885	0.981531	0.0158725
AusDiab	75	PC(39:5)	0.944801	0.907613	0.965698	0.018463	0.942888	0.904945	0.964012	0.018463
AusDiab	75	PC(39:6)	0.966058	0.950445	0.985905	0.0121791	0.964498	0.947631	0.985485	0.0121791
AusDiab	75	PC(40:4)	0.821587	0.810619	0.840005	0.00915803	0.811848	0.801278	0.825797	0.00915803
AusDiab	75	PC(40:5)	0.93857	0.911488	0.957777	0.0178926	0.937543	0.910518	0.957334	0.0178926
AusDiab	75	PC(40:7)	0.940152	0.907734	0.956808	0.0141833	0.938287	0.904703	0.956351	0.0141833
AusDiab	75	PC(40:8)	0.927707	0.902888	0.952709	0.0150668	0.926463	0.900851	0.952424	0.0150668
AusDiab	75	PC(O-16:0/16:0)	0.907247	0.866168	0.925603	0.0171118	0.905526	0.861586	0.923935	0.0171118
AusDiab	75	PC(O-16:0/20:4)	0.937473	0.923337	0.963268	0.0143547	0.936279	0.922876	0.962469	0.0143547
AusDiab	75	PC(O-18:0/18:1)	0.914763	0.897135	0.931696	0.00966344	0.911722	0.895408	0.930101	0.00966344
AusDiab	75	PC(O-18:0/20:4)	0.953283	0.937769	0.967975	0.0111094	0.949314	0.933072	0.965298	0.0111094
AusDiab	75	PC(O-18:0/22:6)	0.963744	0.95748	0.971362	0.00435471	0.961891	0.956352	0.970346	0.00435471
AusDiab	75	PC(O-32:1)	0.899871	0.862368	0.927625	0.0212531	0.898535	0.859608	0.926141	0.0212531
AusDiab	75	PC(O-32:2)	0.782381	0.740042	0.865312	0.0505386	0.779852	0.738568	0.863592	0.0505386
AusDiab	75	PC(O-34:1)	0.94344	0.917277	0.956963	0.0118457	0.941363	0.913031	0.954959	0.0118457
AusDiab	75	PC(O-34:4)	0.805937	0.775216	0.87781	0.0319798	0.80028	0.768987	0.87385	0.0319798
AusDiab	75	PC(O-36:0)	0.882765	0.874986	0.897629	0.00728667	0.879942	0.872382	0.895592	0.00728667
AusDiab	75	PC(O-36:2)	0.969016	0.964165	0.973841	0.00365108	0.968433	0.963212	0.973386	0.00365108
AusDiab	75	PC(O-36:3)	0.963792	0.959869	0.967378	0.00285528	0.963321	0.959833	0.966792	0.00285528
AusDiab	75	PC(O-36:5)	0.919667	0.884832	0.951731	0.0217877	0.917922	0.881823	0.950867	0.0217877
AusDiab	75	PC(O-38:5)	0.930356	0.903441	0.946497	0.0152315	0.928498	0.902104	0.945122	0.0152315
AusDiab	75	PC(O-40:5)	0.941919	0.931003	0.958053	0.00955417	0.940759	0.929172	0.957171	0.00955417
AusDiab	75	PC(P-16:0/14:0)	0.900805	0.882187	0.92641	0.0174308	0.898538	0.88057	0.925423	0.0174308
AusDiab	75	PC(P-16:0/16:0)	0.870024	0.823771	0.935137	0.0349562	0.867739	0.820679	0.934488	0.0349562
AusDiab	75	PC(P-16:0/16:1)	0.909876	0.87744	0.95433	0.0280946	0.908754	0.876532	0.953297	0.0280946
AusDiab	75	PC(P-16:0/18:1)	0.9301	0.906087	0.949669	0.0118679	0.928548	0.903891	0.948678	0.0118679
AusDiab	75	PC(P-16:0/18:2)	0.911465	0.873651	0.929476	0.0171991	0.905954	0.868175	0.925784	0.0171991
AusDiab	75	PC(P-16:0/18:3)	0.895727	0.871286	0.934182	0.0182668	0.893238	0.86887	0.932881	0.0182668
AusDiab	75	PC(P-16:0/20:4)	0.941799	0.91289	0.961278	0.0163897	0.940652	0.911843	0.960423	0.0163897
AusDiab	75	PC(P-16:0/20:5)	0.93112	0.911111	0.952486	0.0134284	0.929357	0.908716	0.951382	0.0134284
AusDiab	75	PC(P-16:0/22:6)	0.967859	0.95898	0.976742	0.00611641	0.967414	0.958478	0.976608	0.00611641
AusDiab	75	PC(P-18:0/20:4)	0.958927	0.942032	0.973721	0.00908571	0.958237	0.940709	0.973465	0.00908571
AusDiab	75	PC(P-36:2)	0.941333	0.918535	0.952794	0.0111174	0.939768	0.916777	0.951842	0.0111174
AusDiab	75	PC(P-38:5)	0.953874	0.9318	0.966143	0.0102332	0.952289	0.930187	0.964866	0.0102332
AusDiab	75	PE(16:0_16:0)	0.680314	0.669576	0.690116	0.00593603	0.674	0.657119	0.682694	0.00593603
AusDiab	75	PE(16:0_16:1)	0.94612	0.940757	0.949754	0.00309973	0.944394	0.939133	0.947722	0.00309973
AusDiab	75	PE(16:0_18:1)	0.965153	0.954675	0.974641	0.00658872	0.96382	0.953726	0.97399	0.00658872
AusDiab	75	PE(16:0_18:2)	0.978182	0.97376	0.983411	0.00284392	0.974041	0.968408	0.978648	0.00284392
AusDiab	75	PE(16:0_20:4)	0.970456	0.958318	0.976116	0.00510564	0.970028	0.957982	0.975549	0.00510564
AusDiab	75	PE(16:0_22:6)	0.97492	0.97011	0.981566	0.00312774	0.974312	0.968945	0.981133	0.00312774
AusDiab	75	PE(18:0_18:1)	0.951491	0.938089	0.962473	0.00692594	0.950414	0.936678	0.961623	0.00692594
AusDiab	75	PE(18:0_20:4)	0.978507	0.972608	0.98124	0.00250742	0.978104	0.972326	0.980879	0.00250742
AusDiab	75	PE(18:0_22:6)	0.976725	0.970529	0.983299	0.00436596	0.976274	0.969812	0.983015	0.00436596
AusDiab	75	PE(34:3)	0.953291	0.939872	0.961954	0.00828507	0.95247	0.938758	0.961014	0.00828507
AusDiab	75	PE(35:1)	0.900608	0.884384	0.910674	0.00823335	0.898837	0.882111	0.909471	0.00823335
AusDiab	75	PE(35:2)	0.922978	0.915285	0.929257	0.00441414	0.921253	0.914939	0.928025	0.00441414
AusDiab	75	PE(36:0)	0.276919	0.261748	0.295229	0.0109225	0.263207	0.252304	0.276569	0.0109225
AusDiab	75	PE(36:2)	0.985084	0.980971	0.987793	0.0025088	0.984492	0.980641	0.987458	0.0025088
AusDiab	75	PE(36:3)	0.973414	0.965179	0.979513	0.00496531	0.972613	0.964075	0.979199	0.00496531
AusDiab	75	PE(36:5)	0.964106	0.947219	0.972051	0.00925481	0.963438	0.946258	0.971908	0.00925481
AusDiab	75	PE(38:3)	0.980031	0.974523	0.984428	0.00336603	0.979768	0.974299	0.983975	0.00336603
AusDiab	75	PE(38:5)	0.979694	0.969268	0.984993	0.00462434	0.979394	0.968799	0.984817	0.00462434
AusDiab	75	PE(40:4)	0.95152	0.945212	0.955882	0.00369106	0.950576	0.944334	0.955268	0.00369106
AusDiab	75	PE(40:5)	0.97805	0.9747	0.98113	0.00210105	0.977758	0.974403	0.980777	0.00210105
AusDiab	75	PE(40:7)	0.964759	0.952637	0.97436	0.00704396	0.964201	0.951883	0.973833	0.00704396
AusDiab	75	PE(O-16:0/18:2)	0.89051	0.860198	0.911892	0.0210723	0.888522	0.858069	0.909946	0.0210723
AusDiab	75	PE(O-18:0/22:5)	0.903725	0.89384	0.911722	0.00588654	0.901287	0.891978	0.908571	0.00588654
AusDiab	75	PE(O-34:1)	0.870717	0.857701	0.89406	0.011139	0.868549	0.85558	0.891879	0.011139
AusDiab	75	PE(O-36:3)	0.856052	0.826314	0.887633	0.0227643	0.854097	0.82577	0.885069	0.0227643
AusDiab	75	PE(O-36:5)	0.851727	0.828947	0.884553	0.0195801	0.848355	0.824269	0.882182	0.0195801
AusDiab	75	PE(O-38:4)	0.894228	0.88218	0.91753	0.0111906	0.892494	0.879809	0.916464	0.0111906
AusDiab	75	PE(O-38:5)	0.931293	0.911784	0.950403	0.013752	0.930189	0.909599	0.94915	0.013752
AusDiab	75	PE(P-16:0/18:1)	0.909845	0.876939	0.945965	0.0220578	0.906165	0.870467	0.941545	0.0220578
AusDiab	75	PE(P-16:0/18:2)	0.922618	0.896769	0.939218	0.0144427	0.919963	0.893934	0.938075	0.0144427
AusDiab	75	PE(P-16:0/20:4)	0.916335	0.882851	0.939326	0.0203059	0.91402	0.879912	0.938041	0.0203059
AusDiab	75	PE(P-18:0/18:1)	0.933068	0.916323	0.954386	0.0154483	0.929989	0.909258	0.953677	0.0154483
AusDiab	75	PE(P-18:0/18:2)	0.938269	0.917433	0.953508	0.0144356	0.935703	0.910198	0.950908	0.0144356
AusDiab	75	PE(P-18:0/20:4)	0.952477	0.930707	0.962223	0.00970571	0.951216	0.927765	0.961217	0.00970571
AusDiab	75	PE(P-18:0/22:6)	0.968451	0.962083	0.976799	0.00459369	0.967985	0.961721	0.97642	0.00459369
AusDiab	75	PE(P-20:0/20:4)	0.794671	0.776631	0.813534	0.0120138	0.787199	0.766583	0.806454	0.0120138
AusDiab	75	PE(P-38:5)	0.94306	0.916491	0.96185	0.0130196	0.941915	0.91381	0.960649	0.0130196
AusDiab	75	PE(P-38:6)	0.95368	0.927422	0.967192	0.0112498	0.953039	0.926788	0.966992	0.0112498
AusDiab	75	PE(P-40:5)	0.947091	0.935851	0.956763	0.00766257	0.945881	0.934706	0.956171	0.00766257
AusDiab	75	PG(34:1)	0.84416	0.831535	0.855578	0.00653485	0.840971	0.828826	0.851524	0.00653485
AusDiab	75	PG(36:1)	0.819652	0.812023	0.832643	0.00729735	0.815725	0.806251	0.829074	0.00729735
AusDiab	75	PG(36:2)	0.741955	0.724701	0.754475	0.0104667	0.738035	0.722996	0.750717	0.0104667
AusDiab	75	PI(16:0/16:0)	0.909322	0.890773	0.924584	0.0114907	0.907848	0.890028	0.922516	0.0114907
AusDiab	75	PI(16:0_16:1)	0.962449	0.946562	0.975082	0.00899577	0.961914	0.946149	0.974593	0.00899577
AusDiab	75	PI(16:0_20:4)	0.904263	0.87235	0.941535	0.024075	0.902978	0.870538	0.940955	0.024075
AusDiab	75	PI(18:0_18:1)	0.907724	0.866237	0.943613	0.0262698	0.905633	0.863315	0.941749	0.0262698
AusDiab	75	PI(18:0_20:2)	0.861063	0.840282	0.902591	0.0196996	0.8599	0.838689	0.900098	0.0196996
AusDiab	75	PI(18:0_20:4)	0.874055	0.826706	0.917155	0.0332735	0.870875	0.816876	0.915237	0.0332735
AusDiab	75	PI(18:0_22:6)	0.944254	0.914446	0.956194	0.0130825	0.943475	0.91285	0.955656	0.0130825
AusDiab	75	PI(34:0)	0.837712	0.792759	0.89661	0.0345073	0.833892	0.792499	0.893078	0.0345073
AusDiab	75	PI(34:1)	0.945915	0.918992	0.965001	0.0160568	0.94526	0.918208	0.964732	0.0160568
AusDiab	75	PI(36:2)	0.904293	0.858491	0.932957	0.0219261	0.903055	0.857444	0.932108	0.0219261
AusDiab	75	PI(36:3)	0.922225	0.880894	0.943923	0.0173814	0.920878	0.879641	0.943149	0.0173814
AusDiab	75	PI(38:3)	0.799835	0.753384	0.845578	0.0326766	0.798151	0.751505	0.845187	0.0326766
AusDiab	75	PI(38:5)	0.907396	0.873476	0.938758	0.0225323	0.905977	0.871925	0.937807	0.0225323
AusDiab	75	PI(38:6)	0.931903	0.888649	0.945952	0.0175772	0.930807	0.887567	0.944791	0.0175772
AusDiab	75	PI(40:4)	0.816532	0.792432	0.836357	0.015199	0.812147	0.785523	0.832605	0.015199
AusDiab	75	PI(40:5)	0.902955	0.86821	0.919232	0.0168841	0.901373	0.866722	0.917589	0.0168841
AusDiab	75	PS(36:1)	0.469488	0.31669	0.639033	0.121197	0.45257	0.285213	0.628741	0.121197
AusDiab	75	PS(36:2)	0.490293	0.40558	0.63461	0.0879159	0.483439	0.407691	0.626115	0.0879159
AusDiab	75	PS(38:3)	0.515727	0.337958	0.727497	0.152438	0.503145	0.297237	0.723634	0.152438
AusDiab	75	PS(38:4)	0.562252	0.352181	0.790624	0.170162	0.552969	0.32745	0.785628	0.170162
AusDiab	75	SM(34:3)	0.929008	0.89946	0.954596	0.020123	0.927483	0.897819	0.953627	0.020123
AusDiab	75	SM(35:1)	0.926785	0.901511	0.943677	0.0115216	0.925318	0.89886	0.943223	0.0115216
AusDiab	75	SM(35:2)	0.968429	0.948874	0.979634	0.00933649	0.967675	0.947112	0.979275	0.00933649
AusDiab	75	SM(41:1)	0.916184	0.887503	0.955746	0.0270012	0.906824	0.880043	0.946129	0.0270012
AusDiab	75	SM(41:2)	0.944384	0.925959	0.961288	0.0134457	0.943043	0.923891	0.960819	0.0134457
AusDiab	75	SM(d16:1/23:0)/SM(d17:1/22:0)	0.953863	0.936231	0.973825	0.0150569	0.953207	0.935606	0.973284	0.0150569
AusDiab	75	SM(d17:1/14:0)	0.950015	0.918854	0.966153	0.0158723	0.949159	0.917076	0.965848	0.0158723
AusDiab	75	SM(d17:1/16:0)	0.92652	0.900637	0.957866	0.0235601	0.925669	0.899661	0.957595	0.0235601
AusDiab	75	SM(d18:0/14:0)	0.902451	0.86921	0.931501	0.0172898	0.900859	0.86638	0.930596	0.0172898
AusDiab	75	SM(d18:0/16:0)	0.811288	0.742933	0.881148	0.0454065	0.807416	0.737075	0.87838	0.0454065
AusDiab	75	SM(d18:1/14:0)/SM(d16:1/16:0)	0.935864	0.907853	0.965088	0.018119	0.93448	0.906139	0.964361	0.018119
AusDiab	75	SM(d18:1/16:0)	0.922951	0.908907	0.935941	0.00939515	0.921595	0.90696	0.934634	0.00939515
AusDiab	75	SM(d18:1/18:0)/SM(d16:1/20:0)	0.941148	0.926297	0.95575	0.00853064	0.936612	0.922513	0.950152	0.00853064
AusDiab	75	SM(d18:1/24:0)	0.869369	0.84331	0.919721	0.0198541	0.864838	0.842299	0.903938	0.0198541
AusDiab	75	SM(d18:2/14:0)	0.948512	0.929253	0.977303	0.0151642	0.947785	0.928273	0.976962	0.0151642
AusDiab	75	SM(d18:2/16:0)	0.933523	0.924368	0.941615	0.00584725	0.932057	0.92091	0.939555	0.00584725
AusDiab	75	SM(d18:2/18:0)	0.953644	0.940368	0.961959	0.00740672	0.948745	0.935144	0.956192	0.00740672
AusDiab	75	SM(d18:2/18:1)	0.924589	0.898595	0.950125	0.016756	0.923227	0.896452	0.949215	0.016756
AusDiab	75	TG(48:0) [NL-16:0]	0.976808	0.972193	0.979561	0.00255525	0.976527	0.971644	0.97947	0.00255525
AusDiab	75	TG(48:1) [NL-18:1]	0.97099	0.962755	0.978298	0.0051711	0.970406	0.962195	0.978126	0.0051711
AusDiab	75	TG(48:2) [NL-14:1]	0.971746	0.962228	0.979104	0.00568588	0.971397	0.96189	0.978871	0.00568588
AusDiab	75	TG(48:2) [NL-16:1]	0.979587	0.962331	0.99005	0.00891496	0.979321	0.961885	0.989835	0.00891496
AusDiab	75	TG(48:3) [NL-16:1]	0.973966	0.954833	0.983291	0.00930893	0.973433	0.953286	0.983172	0.00930893
AusDiab	75	TG(50:0) [NL-18:0]	0.978597	0.961186	0.985072	0.00784703	0.978195	0.960705	0.984687	0.00784703
AusDiab	75	TG(50:1) [NL-14:0]	0.954054	0.946501	0.962723	0.00589599	0.953284	0.946212	0.961274	0.00589599
AusDiab	75	TG(50:1) [NL-18:1]	0.96407	0.951731	0.975369	0.00811092	0.963749	0.951396	0.975048	0.00811092
AusDiab	75	TG(50:2) [NL-18:1]	0.957384	0.931464	0.968721	0.0109888	0.95648	0.929544	0.968138	0.0109888
AusDiab	75	TG(50:2) [NL-18:2]	0.946278	0.9267	0.962115	0.0123922	0.945572	0.925634	0.961572	0.0123922
AusDiab	75	TG(50:3) [NL-14:1]	0.940082	0.917672	0.957211	0.0105034	0.938935	0.91647	0.956111	0.0105034
AusDiab	75	TG(50:3) [NL-16:1]	0.963033	0.940885	0.976369	0.0126096	0.962486	0.939802	0.976071	0.0126096
AusDiab	75	TG(50:4) [NL-14:0]	0.959399	0.943736	0.972028	0.00756444	0.958688	0.942725	0.971657	0.00756444
AusDiab	75	TG(51:0) [NL-16:0]	0.977659	0.974905	0.980374	0.00149314	0.977217	0.97443	0.980001	0.00149314
AusDiab	75	TG(51:2) [NL-15:0]	0.925132	0.904722	0.936787	0.00918419	0.923425	0.902674	0.935561	0.00918419
AusDiab	75	TG(52:1) [NL-18:0]	0.983428	0.977812	0.986998	0.00274135	0.982993	0.976921	0.986682	0.00274135
AusDiab	75	TG(52:2) [NL-16:0]	0.889217	0.846118	0.905414	0.0171272	0.888653	0.844979	0.904215	0.0171272
AusDiab	75	TG(52:3) [NL-16:1]	0.91786	0.85689	0.933516	0.0224103	0.916591	0.854451	0.932968	0.0224103
AusDiab	75	TG(52:3) [NL-18:2]	0.918078	0.897612	0.930742	0.0101395	0.916153	0.894427	0.928423	0.0101395
AusDiab	75	TG(54:1) [NL-18:1]	0.981109	0.978011	0.984549	0.00202713	0.980671	0.97762	0.983988	0.00202713
AusDiab	75	TG(54:2) [NL-18:0]	0.95965	0.946217	0.967602	0.00709504	0.959054	0.944991	0.967344	0.00709504
AusDiab	75	TG(54:3) [NL-18:1]	0.919124	0.869523	0.936716	0.0194806	0.917585	0.867828	0.935198	0.0194806
AusDiab	75	TG(54:4) [NL-18:2]	0.921248	0.895103	0.938988	0.0126789	0.920054	0.894344	0.937625	0.0126789
AusDiab	75	TG(56:6) [NL-20:4]	0.869224	0.815876	0.913277	0.033901	0.867075	0.812145	0.912893	0.033901
AusDiab	75	TG(56:8) [NL-20:4]	0.927956	0.88844	0.957254	0.0243043	0.926862	0.886064	0.956856	0.0243043
AusDiab	75	TG(58:8) [NL-22:6]	0.918417	0.893765	0.948774	0.0200168	0.917046	0.892014	0.948093	0.0200168
AusDiab	75	dhCer(d18:0/16:0)	0.36961	0.344949	0.386124	0.0163885	0.350069	0.326333	0.369558	0.0163885
AusDiab	75	dhCer(d18:0/18:0)	0.518068	0.49728	0.533135	0.0138098	0.504383	0.47397	0.525557	0.0138098
AusDiab	75	dhCer(d18:0/20:0)	0.618429	0.537086	0.656569	0.0363677	0.605762	0.527328	0.650191	0.0363677
AusDiab	75	dhCer(d18:0/22:0)	0.81597	0.739154	0.875808	0.0473413	0.812524	0.736051	0.873147	0.0473413
AusDiab	75	dhCer(d18:0/24:0)	0.814472	0.740322	0.878783	0.0495224	0.810499	0.733923	0.876404	0.0495224
AusDiab	75	dhCer(d18:0/24:1)	0.828289	0.767889	0.864531	0.0360314	0.825947	0.766827	0.86258	0.0360314
LIPID	10	CE(14:0)	0.940303	0.935723	0.944467	0.0022001	0.940778	0.935393	0.943875	0.0022001
LIPID	10	CE(15:0)	0.878614	0.874935	0.883217	0.00255819	0.89032	0.887342	0.894069	0.00255819
LIPID	10	CE(16:0)	0.713276	0.704293	0.718654	0.00434438	0.720907	0.713221	0.727894	0.00434438
LIPID	10	CE(16:1)	0.961183	0.958658	0.964001	0.00157653	0.962445	0.960168	0.966061	0.00157653
LIPID	10	CE(16:2)	0.843006	0.727813	0.873044	0.0424409	0.841333	0.728065	0.869051	0.0424409
LIPID	10	CE(17:0)	0.865581	0.857036	0.873342	0.00524956	0.872672	0.863251	0.878446	0.00524956
LIPID	10	CE(17:1)	0.924271	0.914992	0.933337	0.0048229	0.926589	0.918325	0.93518	0.0048229
LIPID	10	CE(18:0)	0.791204	0.771365	0.798897	0.00946919	0.79548	0.778154	0.802922	0.00946919
LIPID	10	CE(18:1)	0.858627	0.853869	0.864233	0.00350576	0.865161	0.8617	0.870968	0.00350576
LIPID	10	CE(18:2)	0.884612	0.861613	0.890313	0.00835479	0.865967	0.840792	0.872305	0.00835479
LIPID	10	CE(18:3)	0.937351	0.922422	0.944083	0.0061988	0.941873	0.924805	0.948499	0.0061988
LIPID	10	CE(20:1)	0.624402	0.610843	0.634346	0.00792557	0.625071	0.613025	0.634489	0.00792557
LIPID	10	CE(20:2)	0.737016	0.671506	0.760322	0.0336677	0.753178	0.689322	0.774342	0.0336677
LIPID	10	CE(20:3)	0.94661	0.941372	0.9495	0.00263156	0.946729	0.94144	0.949647	0.00263156
LIPID	10	CE(20:4)	0.747247	0.38295	0.837925	0.16272	0.746794	0.392931	0.83627	0.16272
LIPID	10	CE(20:5)	0.839563	0.65463	0.894819	0.0898629	0.840563	0.660274	0.894958	0.0898629
LIPID	10	CE(22:0)	0.731226	0.72427	0.736856	0.00484803	0.738324	0.733077	0.74297	0.00484803
LIPID	10	CE(22:1)	0.685919	0.649434	0.693375	0.0129344	0.683947	0.641248	0.694295	0.0129344
LIPID	10	CE(22:4)	0.88428	0.87274	0.888966	0.00467339	0.888732	0.880751	0.892366	0.00467339
LIPID	10	CE(22:5) (n6)	0.854882	0.740676	0.888884	0.046013	0.862366	0.75108	0.893427	0.046013
LIPID	10	CE(22:6)	0.937678	0.924063	0.945514	0.00864412	0.94032	0.926804	0.947803	0.00864412
LIPID	10	CE(24:0)	0.776202	0.739425	0.784016	0.0132725	0.792195	0.763948	0.799598	0.0132725
LIPID	10	CE(24:1)	0.639231	0.586077	0.674687	0.0215316	0.644694	0.591294	0.6776	0.0215316
LIPID	10	CE(24:4)	0.513626	0.50048	0.524258	0.00662673	0.525033	0.509928	0.542495	0.00662673
LIPID	10	CE(24:5)	0.582475	0.558856	0.631922	0.0209446	0.605123	0.585039	0.647299	0.0209446
LIPID	10	CE(24:6)	0.795236	0.788586	0.803603	0.0048505	0.821687	0.817354	0.825677	0.0048505
LIPID	10	COH	0.522896	0.510837	0.533494	0.00888718	0.54403	0.535635	0.557354	0.00888718
LIPID	10	Cer(d18:1/16:0)	0.817745	0.779496	0.825907	0.013715	0.825139	0.795677	0.831322	0.013715
LIPID	10	Cer(d18:1/18:0)	0.917306	0.902133	0.924941	0.00653475	0.923942	0.909711	0.931151	0.00653475
LIPID	10	Cer(d18:1/20:0)	0.856376	0.8401	0.861872	0.00650846	0.870249	0.855679	0.874383	0.00650846
LIPID	10	Cer(d18:1/22:0)	0.925872	0.896063	0.940403	0.0174178	0.928536	0.899184	0.941755	0.0174178
LIPID	10	Cer(d18:1/24:0)	0.90009	0.857237	0.918227	0.0248798	0.904484	0.863512	0.920692	0.0248798
LIPID	10	Cer(d18:1/24:1)	0.833985	0.815209	0.863955	0.0140747	0.847979	0.831219	0.868263	0.0140747
LIPID	10	DG(14:0_16:0)	0.967044	0.961961	0.969383	0.00241971	0.969655	0.966075	0.971305	0.00241971
LIPID	10	DG(14:0_18:2)	0.970687	0.965735	0.972193	0.00203268	0.971139	0.96784	0.972787	0.00203268
LIPID	10	DG(16:0_16:1)	0.96837	0.964111	0.969871	0.0018778	0.968312	0.964227	0.969785	0.0018778
LIPID	10	DG(16:0_18:1)	0.988031	0.98419	0.989007	0.00168347	0.987943	0.984089	0.988845	0.00168347
LIPID	10	DG(16:0_18:2)	0.988478	0.98487	0.989287	0.00130184	0.988551	0.985287	0.989348	0.00130184
LIPID	10	DG(16:0_20:4)	0.979575	0.979041	0.98031	0.000381609	0.980137	0.97957	0.980801	0.000381609
LIPID	10	DG(16:0_22:5)	0.879179	0.869394	0.884331	0.00462676	0.878852	0.870523	0.883136	0.00462676
LIPID	10	DG(16:0_22:6)	0.964008	0.945721	0.969081	0.00956239	0.964668	0.947012	0.969454	0.00956239
LIPID	10	DG(16:1_18:1)	0.986351	0.983987	0.987645	0.00107598	0.986417	0.984238	0.98776	0.00107598
LIPID	10	DG(18:0_18:1)	0.956552	0.955267	0.95951	0.00119898	0.95749	0.95637	0.960245	0.00119898
LIPID	10	DG(18:0_18:2)	0.976311	0.9742	0.977424	0.00102428	0.976611	0.974938	0.977767	0.00102428
LIPID	10	DG(18:0_20:4)	0.896857	0.894687	0.900013	0.00197883	0.903259	0.901346	0.905396	0.00197883
LIPID	10	DG(18:1_18:1)	0.983323	0.979012	0.985527	0.00249994	0.983081	0.978907	0.985183	0.00249994
LIPID	10	DG(18:1_18:2)	0.989153	0.985565	0.991429	0.00224713	0.989435	0.985937	0.991654	0.00224713
LIPID	10	DG(18:1_18:3)	0.969765	0.961809	0.974692	0.00411625	0.971599	0.963984	0.975479	0.00411625
LIPID	10	DG(18:1_20:3)	0.932333	0.929277	0.934394	0.00160516	0.934743	0.932245	0.936408	0.00160516
LIPID	10	DG(18:1_20:4)	0.980022	0.978573	0.980772	0.000650738	0.980322	0.979003	0.98109	0.000650738
LIPID	10	DG(18:2_18:2)	0.987075	0.98553	0.988248	0.000828964	0.987735	0.986451	0.988648	0.000828964
LIPID	10	DG(18:2_20:4)	0.97993	0.973535	0.981367	0.0023558	0.980794	0.974116	0.982333	0.0023558
LIPID	10	GM3(d18:1/16:0)	0.833579	0.812738	0.843615	0.00836316	0.847012	0.827624	0.857159	0.00836316
LIPID	10	GM3(d18:1/18:0)	0.749428	0.742401	0.757557	0.00527007	0.761728	0.758061	0.767811	0.00527007
LIPID	10	GM3(d18:1/20:0)	0.491539	0.456254	0.517228	0.0186188	0.515457	0.480633	0.536015	0.0186188
LIPID	10	GM3(d18:1/22:0)	0.687123	0.673539	0.697368	0.00884946	0.696693	0.684756	0.705112	0.00884946
LIPID	10	GM3(d18:1/24:0)	0.542312	0.505728	0.555841	0.0147853	0.558763	0.52148	0.570551	0.0147853
LIPID	10	GM3(d18:1/24:1)	0.662561	0.635124	0.673134	0.0107499	0.674204	0.649881	0.68031	0.0107499
LIPID	10	Hex2Cer(d18:1/16:0)	0.820742	0.740248	0.834278	0.0283547	0.822111	0.749176	0.833633	0.0283547
LIPID	10	Hex2Cer(d18:1/18:0)	0.243695	0.235502	0.250554	0.00465068	0.301514	0.287066	0.310303	0.00465068
LIPID	10	Hex2Cer(d18:1/20:0)	0.513865	0.493291	0.521825	0.00835106	0.531847	0.509771	0.538821	0.00835106
LIPID	10	Hex2Cer(d18:1/22:0)	0.794452	0.743651	0.809754	0.0261907	0.802344	0.755464	0.817078	0.0261907
LIPID	10	Hex2Cer(d18:1/24:0)	0.810248	0.760377	0.825787	0.0193674	0.816271	0.769159	0.828943	0.0193674
LIPID	10	Hex2Cer(d18:1/24:1)	0.84457	0.771014	0.856017	0.0262272	0.847969	0.784522	0.858224	0.0262272
LIPID	10	Hex3Cer(d18:1/16:0)	0.839553	0.830175	0.842594	0.00380982	0.845172	0.835718	0.847249	0.00380982
LIPID	10	Hex3Cer(d18:1/18:0)	0.554394	0.550416	0.558323	0.00269756	0.572565	0.568977	0.575252	0.00269756
LIPID	10	Hex3Cer(d18:1/20:0)	0.426663	0.405303	0.435889	0.00838874	0.435374	0.419968	0.440131	0.00838874
LIPID	10	Hex3Cer(d18:1/22:0)	0.640496	0.625673	0.644202	0.00535819	0.656292	0.640178	0.660222	0.00535819
LIPID	10	Hex3Cer(d18:1/24:0)	0.44892	0.436474	0.463128	0.00903869	0.463872	0.451804	0.47697	0.00903869
LIPID	10	Hex3Cer(d18:1/24:1)	0.707832	0.687202	0.715993	0.0103445	0.715593	0.698792	0.72381	0.0103445
LIPID	10	HexCer(d18:1/16:0)	0.789678	0.783246	0.795867	0.00392864	0.804385	0.797386	0.810716	0.00392864
LIPID	10	HexCer(d18:1/18:0)	0.695884	0.692126	0.701216	0.00265283	0.709296	0.705746	0.713935	0.00265283
LIPID	10	HexCer(d18:1/20:0)	0.720039	0.702016	0.727451	0.00734382	0.735803	0.72075	0.741989	0.00734382
LIPID	10	HexCer(d18:1/22:0)	0.91711	0.855465	0.935683	0.0257774	0.923933	0.867911	0.941043	0.0257774
LIPID	10	HexCer(d18:1/24:0)	0.9131	0.841459	0.930999	0.0296015	0.924549	0.855484	0.943395	0.0296015
LIPID	10	HexCer(d18:1/24:1)	0.909407	0.875296	0.919134	0.012614	0.915597	0.883495	0.924767	0.012614
LIPID	10	LPC(14:0)	0.953213	0.936086	0.9601	0.00737215	0.954208	0.9378	0.960899	0.00737215
LIPID	10	LPC(15:0)	0.976818	0.97161	0.979892	0.00216154	0.976895	0.972152	0.979074	0.00216154
LIPID	10	LPC(16:0)	0.964526	0.959119	0.967333	0.00272392	0.963918	0.959398	0.966994	0.00272392
LIPID	10	LPC(16:1)	0.962427	0.956057	0.966304	0.00360249	0.962241	0.955995	0.96599	0.00360249
LIPID	10	LPC(17:0)	0.978746	0.975387	0.980071	0.00163019	0.978666	0.975201	0.980008	0.00163019
LIPID	10	LPC(17:1)	0.962211	0.956635	0.964755	0.00263561	0.962953	0.957071	0.96555	0.00263561
LIPID	10	LPC(18:0)	0.954676	0.950144	0.959893	0.00301179	0.9551	0.95047	0.960478	0.00301179
LIPID	10	LPC(18:1)	0.96128	0.957945	0.963883	0.00172116	0.961508	0.958629	0.963946	0.00172116
LIPID	10	LPC(18:2)	0.966042	0.961567	0.968751	0.00207803	0.967408	0.963522	0.969861	0.00207803
LIPID	10	LPC(18:3)	0.934608	0.922381	0.944326	0.0064424	0.935969	0.923894	0.944876	0.0064424
LIPID	10	LPC(20:0)	0.893495	0.877922	0.89961	0.00689911	0.896515	0.884119	0.903381	0.00689911
LIPID	10	LPC(20:1)	0.925521	0.911613	0.935134	0.0085942	0.928921	0.915315	0.937142	0.0085942
LIPID	10	LPC(20:2)	0.868871	0.845979	0.880098	0.0101138	0.871687	0.849588	0.883585	0.0101138
LIPID	10	LPC(20:3)	0.969793	0.961497	0.973887	0.00415068	0.970207	0.961805	0.974198	0.00415068
LIPID	10	LPC(20:4)	0.974161	0.971115	0.978022	0.00199525	0.974287	0.971273	0.978268	0.00199525
LIPID	10	LPC(20:5)	0.981114	0.971139	0.983574	0.00369252	0.981267	0.971849	0.983683	0.00369252
LIPID	10	LPC(22:0)	0.921863	0.892178	0.932487	0.0155498	0.925473	0.895887	0.935243	0.0155498
LIPID	10	LPC(22:1)	0.860937	0.855728	0.865972	0.0025627	0.867794	0.864007	0.871077	0.0025627
LIPID	10	LPC(22:5)	0.951761	0.92942	0.960948	0.00914095	0.952966	0.931694	0.961352	0.00914095
LIPID	10	LPC(22:6)	0.979948	0.975353	0.982563	0.00192632	0.980198	0.975719	0.982877	0.00192632
LIPID	10	LPC(24:0)	0.893172	0.858281	0.907874	0.0219672	0.893474	0.862716	0.9065	0.0219672
LIPID	10	LPC(26:0)	0.738212	0.733499	0.744786	0.00390552	0.751616	0.749643	0.754078	0.00390552
LIPID	10	LPC(O-16:0)	0.960991	0.959538	0.963589	0.00117905	0.961597	0.960305	0.964107	0.00117905
LIPID	10	LPC(O-22:0)	0.928417	0.861048	0.938408	0.0238899	0.93572	0.884593	0.944562	0.0238899
LIPID	10	LPC(O-22:1)	0.833855	0.806266	0.843641	0.0133822	0.848979	0.83147	0.861798	0.0133822
LIPID	10	LPC(O-24:0)	0.869024	0.712882	0.897299	0.0564133	0.891825	0.805212	0.905112	0.0564133
LIPID	10	LPC(O-24:1)	0.931545	0.845967	0.948592	0.0315347	0.935229	0.878857	0.947635	0.0315347
LIPID	10	LPC(O-24:2)	0.930939	0.923027	0.93587	0.00450561	0.933668	0.925853	0.938568	0.00450561
LIPID	10	LPE(16:0)	0.952981	0.937754	0.958563	0.00808686	0.955184	0.940269	0.960002	0.00808686
LIPID	10	LPE(18:0)	0.934524	0.906355	0.946947	0.0142514	0.933205	0.906269	0.945971	0.0142514
LIPID	10	LPE(18:1)	0.943463	0.93288	0.948771	0.00442333	0.946174	0.934895	0.949641	0.00442333
LIPID	10	LPE(18:2)	0.966746	0.962037	0.969656	0.00250217	0.96664	0.962259	0.969601	0.00250217
LIPID	10	LPE(20:4)	0.963086	0.94676	0.968194	0.00809619	0.964098	0.949203	0.969001	0.00809619
LIPID	10	LPE(22:6)	0.945506	0.925724	0.951474	0.00826604	0.950579	0.931319	0.955708	0.00826604
LIPID	10	LPI(18:0)	0.685541	0.674915	0.695767	0.00602467	0.651038	0.639743	0.664714	0.00602467
LIPID	10	LPI(18:1)	0.859331	0.840329	0.865556	0.00713454	0.866187	0.850872	0.869926	0.00713454
LIPID	10	LPI(18:2)	0.890789	0.855449	0.905149	0.0174531	0.895394	0.859361	0.907598	0.0174531
LIPID	10	LPI(20:4)	0.879702	0.84436	0.896106	0.0190988	0.888595	0.853727	0.90257	0.0190988
LIPID	10	PC(14:0_16:0)	0.959493	0.931783	0.965447	0.0102615	0.960328	0.937517	0.965481	0.0102615
LIPID	10	PC(14:0_20:4)	0.937142	0.930408	0.942875	0.00483336	0.937038	0.930924	0.942245	0.00483336
LIPID	10	PC(15:0_20:4)	0.903723	0.895895	0.907613	0.00346566	0.91186	0.906266	0.91481	0.00346566
LIPID	10	PC(15:0_22:6)	0.964177	0.957556	0.966648	0.00328171	0.965045	0.959203	0.967232	0.00328171
LIPID	10	PC(16:0_16:0)	0.877431	0.871506	0.883964	0.00517842	0.877247	0.870743	0.884988	0.00517842
LIPID	10	PC(16:0_18:0)	0.876878	0.864856	0.886187	0.00654507	0.880042	0.870691	0.886629	0.00654507
LIPID	10	PC(16:0_18:1)	0.907613	0.904525	0.910991	0.00225402	0.915189	0.912461	0.917104	0.00225402
LIPID	10	PC(16:0_18:2)	0.869121	0.864446	0.873959	0.00270958	0.872548	0.867821	0.876184	0.00270958
LIPID	10	PC(16:0_20:4)	0.911547	0.903968	0.913839	0.00283645	0.911535	0.904011	0.914759	0.00283645
LIPID	10	PC(16:0_22:6)	0.933282	0.930354	0.935377	0.00154449	0.935146	0.93252	0.93652	0.00154449
LIPID	10	PC(18:0_18:1)	0.920852	0.913764	0.924554	0.00363751	0.922064	0.915232	0.926843	0.00363751
LIPID	10	PC(18:0_20:3)	0.931236	0.910453	0.935966	0.00747755	0.931908	0.912287	0.936212	0.00747755
LIPID	10	PC(18:0_22:6)	0.947145	0.9417	0.948805	0.00226063	0.948326	0.942762	0.950514	0.00226063
LIPID	10	PC(18:2_18:2)	0.897159	0.891919	0.900718	0.00260669	0.89914	0.895657	0.901962	0.00260669
LIPID	10	PC(28:0)	0.941343	0.882734	0.953412	0.0214917	0.944777	0.895339	0.95528	0.0214917
LIPID	10	PC(31:0)	0.962235	0.959288	0.965041	0.00180356	0.962969	0.960318	0.965675	0.00180356
LIPID	10	PC(32:1)	0.949545	0.948808	0.950732	0.000664544	0.949772	0.94897	0.950864	0.000664544
LIPID	10	PC(32:2)	0.759	0.755997	0.761912	0.00214053	0.757391	0.754689	0.759957	0.00214053
LIPID	10	PC(33:0)	0.940132	0.933032	0.944146	0.00381597	0.941354	0.934528	0.944898	0.00381597
LIPID	10	PC(33:1)	0.952357	0.949552	0.953832	0.00150034	0.952746	0.950073	0.954214	0.00150034
LIPID	10	PC(33:2)	0.954034	0.950698	0.957146	0.00253358	0.956049	0.952841	0.95909	0.00253358
LIPID	10	PC(34:3)	0.944381	0.937087	0.94738	0.00325794	0.945191	0.939045	0.94804	0.00325794
LIPID	10	PC(34:5)	0.96242	0.958165	0.966369	0.0031265	0.962386	0.957246	0.96612	0.0031265
LIPID	10	PC(35:1)	0.914569	0.909149	0.916968	0.00269959	0.916089	0.909656	0.91918	0.00269959
LIPID	10	PC(35:2)	0.952354	0.949656	0.954197	0.00146795	0.953259	0.950814	0.954924	0.00146795
LIPID	10	PC(35:3)	0.911194	0.905437	0.915731	0.00392374	0.913405	0.90821	0.918337	0.00392374
LIPID	10	PC(36:2)	0.859758	0.845684	0.866789	0.0077328	0.857099	0.838547	0.864452	0.0077328
LIPID	10	PC(36:3)	0.91958	0.917966	0.920804	0.00102498	0.92056	0.919329	0.92196	0.00102498
LIPID	10	PC(36:5)	0.972023	0.955728	0.976449	0.0075612	0.972377	0.957207	0.976518	0.0075612
LIPID	10	PC(36:6)	0.948116	0.941826	0.951085	0.00332086	0.948658	0.942366	0.951403	0.00332086
LIPID	10	PC(37:4)	0.927713	0.922942	0.931619	0.00290038	0.927959	0.923081	0.932876	0.00290038
LIPID	10	PC(38:4)	0.932183	0.923962	0.936626	0.00377363	0.932639	0.924107	0.936801	0.00377363
LIPID	10	PC(38:5)	0.889024	0.885977	0.890697	0.00142726	0.890507	0.887524	0.89296	0.00142726
LIPID	10	PC(38:6) (a)	0.900426	0.89695	0.903717	0.00195445	0.900962	0.897804	0.903982	0.00195445
LIPID	10	PC(38:7)	0.930434	0.927771	0.932101	0.0013424	0.932183	0.930321	0.933591	0.0013424
LIPID	10	PC(39:5)	0.924791	0.918711	0.928474	0.00305278	0.926728	0.922015	0.92967	0.00305278
LIPID	10	PC(39:6)	0.961433	0.956598	0.96411	0.00222135	0.964331	0.962277	0.966312	0.00222135
LIPID	10	PC(40:4)	0.884942	0.874096	0.896764	0.00633698	0.919569	0.914082	0.924546	0.00633698
LIPID	10	PC(40:5)	0.898903	0.865194	0.918571	0.0159366	0.900835	0.870496	0.91912	0.0159366
LIPID	10	PC(40:7)	0.923292	0.919416	0.928555	0.00250028	0.92551	0.922262	0.930786	0.00250028
LIPID	10	PC(40:8)	0.87944	0.874875	0.883127	0.00238505	0.885712	0.880827	0.888705	0.00238505
LIPID	10	PC(O-16:0/16:0)	0.831598	0.818959	0.848021	0.00782951	0.836494	0.823928	0.85349	0.00782951
LIPID	10	PC(O-16:0/20:4)	0.895677	0.889391	0.901232	0.00529007	0.896842	0.891485	0.901841	0.00529007
LIPID	10	PC(O-18:0/18:1)	0.872408	0.85393	0.87889	0.0081874	0.882712	0.864198	0.889216	0.0081874
LIPID	10	PC(O-18:0/20:4)	0.914262	0.907479	0.918104	0.00353917	0.918655	0.91361	0.922277	0.00353917
LIPID	10	PC(O-18:0/22:6)	0.830755	0.808316	0.844808	0.00903783	0.837285	0.815401	0.848439	0.00903783
LIPID	10	PC(O-32:1)	0.77002	0.721056	0.786876	0.0256174	0.785422	0.738227	0.799636	0.0256174
LIPID	10	PC(O-32:2)	0.792164	0.707096	0.813104	0.0305555	0.810006	0.716708	0.829547	0.0305555
LIPID	10	PC(O-34:1)	0.635859	0.625968	0.641056	0.00422978	0.641178	0.632074	0.646093	0.00422978
LIPID	10	PC(O-34:4)	0.837685	0.816534	0.850101	0.00999487	0.85827	0.838516	0.866834	0.00999487
LIPID	10	PC(O-36:0)	0.806012	0.802297	0.808681	0.00190243	0.818958	0.813304	0.825797	0.00190243
LIPID	10	PC(O-36:2)	0.896413	0.859131	0.907122	0.0139776	0.899219	0.864425	0.909396	0.0139776
LIPID	10	PC(O-36:3)	0.838925	0.804841	0.848316	0.0124808	0.840557	0.809118	0.849807	0.0124808
LIPID	10	PC(O-36:5)	0.938167	0.933026	0.941622	0.00291523	0.942666	0.938131	0.946546	0.00291523
LIPID	10	PC(O-38:5)	0.879805	0.870904	0.883055	0.00369364	0.883478	0.874462	0.886439	0.00369364
LIPID	10	PC(O-40:5)	0.839452	0.791828	0.85009	0.0173268	0.847578	0.802081	0.857437	0.0173268
LIPID	10	PC(P-16:0/14:0)	0.897175	0.886494	0.900403	0.00416523	0.902676	0.890888	0.907111	0.00416523
LIPID	10	PC(P-16:0/16:0)	0.842581	0.824274	0.852075	0.00787363	0.847562	0.831831	0.856146	0.00787363
LIPID	10	PC(P-16:0/16:1)	0.889819	0.865077	0.898074	0.0112696	0.895215	0.874046	0.903014	0.0112696
LIPID	10	PC(P-16:0/18:1)	0.889574	0.869625	0.897439	0.00938617	0.890576	0.871263	0.898213	0.00938617
LIPID	10	PC(P-16:0/18:2)	0.895126	0.883947	0.900708	0.00627224	0.903028	0.890285	0.907456	0.00627224
LIPID	10	PC(P-16:0/18:3)	0.868615	0.857827	0.877597	0.00520224	0.875161	0.862844	0.882318	0.00520224
LIPID	10	PC(P-16:0/20:4)	0.903513	0.887603	0.915022	0.0075872	0.907884	0.89295	0.918689	0.0075872
LIPID	10	PC(P-16:0/20:5)	0.935542	0.932946	0.938189	0.001969	0.936682	0.933523	0.93906	0.001969
LIPID	10	PC(P-16:0/22:6)	0.911359	0.887727	0.918415	0.01116	0.914386	0.892205	0.922016	0.01116
LIPID	10	PC(P-18:0/20:4)	0.892366	0.886605	0.900711	0.00479248	0.900138	0.893795	0.90695	0.00479248
LIPID	10	PC(P-36:2)	0.908666	0.894154	0.914431	0.00669641	0.911602	0.899482	0.91648	0.00669641
LIPID	10	PC(P-38:5)	0.82788	0.806407	0.835474	0.00837809	0.83645	0.819307	0.845345	0.00837809
LIPID	10	PE(16:0_16:0)	0.676569	0.665448	0.68457	0.00632579	0.692316	0.689219	0.694644	0.00632579
LIPID	10	PE(16:0_16:1)	0.949874	0.948506	0.950628	0.000705852	0.950859	0.949672	0.951837	0.000705852
LIPID	10	PE(16:0_18:1)	0.96614	0.964587	0.967303	0.000966062	0.965708	0.964361	0.966689	0.000966062
LIPID	10	PE(16:0_18:2)	0.978631	0.976366	0.979577	0.000935324	0.977203	0.975392	0.977791	0.000935324
LIPID	10	PE(16:0_20:4)	0.968454	0.967555	0.969364	0.000556288	0.96938	0.968411	0.970205	0.000556288
LIPID	10	PE(16:0_22:6)	0.971407	0.969149	0.973508	0.0014892	0.971323	0.96914	0.973734	0.0014892
LIPID	10	PE(18:0_18:1)	0.957585	0.955119	0.95977	0.00136895	0.957851	0.95577	0.958965	0.00136895
LIPID	10	PE(18:0_20:4)	0.966172	0.963458	0.968653	0.00142071	0.966119	0.963213	0.968706	0.00142071
LIPID	10	PE(18:0_22:6)	0.969324	0.966295	0.971865	0.00207408	0.970199	0.967588	0.972413	0.00207408
LIPID	10	PE(34:3)	0.935222	0.925927	0.93861	0.0038892	0.938314	0.927005	0.94179	0.0038892
LIPID	10	PE(35:1)	0.888906	0.885665	0.891411	0.00203672	0.894433	0.891921	0.89656	0.00203672
LIPID	10	PE(35:2)	0.922117	0.920863	0.923207	0.000660342	0.923471	0.921816	0.92432	0.000660342
LIPID	10	PE(36:0)	0.387299	0.365787	0.433005	0.0176086	0.430891	0.421234	0.438727	0.0176086
LIPID	10	PE(36:2)	0.976898	0.972395	0.979531	0.00209732	0.977578	0.972941	0.980225	0.00209732
LIPID	10	PE(36:3)	0.978084	0.975963	0.979053	0.000987042	0.978273	0.976388	0.979117	0.000987042
LIPID	10	PE(36:5)	0.944187	0.942725	0.946927	0.00129351	0.942908	0.94145	0.946259	0.00129351
LIPID	10	PE(38:3)	0.972753	0.970468	0.973891	0.00108852	0.97346	0.97164	0.974584	0.00108852
LIPID	10	PE(38:5)	0.969234	0.967269	0.970911	0.000960846	0.968496	0.965644	0.970634	0.000960846
LIPID	10	PE(40:4)	0.911568	0.905454	0.914739	0.00291088	0.916315	0.910113	0.919147	0.00291088
LIPID	10	PE(40:5)	0.687252	0.684852	0.693558	0.00246256	0.688251	0.68588	0.694787	0.00246256
LIPID	10	PE(40:7)	0.957685	0.953614	0.959789	0.00173498	0.9579	0.954613	0.959634	0.00173498
LIPID	10	PE(O-16:0/18:2)	0.832676	0.820814	0.840167	0.00660972	0.841435	0.831796	0.847974	0.00660972
LIPID	10	PE(O-18:0/22:5)	0.875317	0.857172	0.883645	0.008252	0.878461	0.860476	0.886177	0.008252
LIPID	10	PE(O-34:1)	0.797693	0.786456	0.80471	0.00523504	0.806777	0.799982	0.810653	0.00523504
LIPID	10	PE(O-36:3)	0.865882	0.858952	0.867881	0.00256736	0.869677	0.863113	0.871941	0.00256736
LIPID	10	PE(O-36:5)	0.827708	0.811941	0.835855	0.00922818	0.831934	0.819958	0.837903	0.00922818
LIPID	10	PE(O-38:4)	0.756771	0.749199	0.763549	0.00468143	0.757992	0.750004	0.764149	0.00468143
LIPID	10	PE(O-38:5)	0.932139	0.929712	0.933976	0.00159241	0.934768	0.932279	0.93635	0.00159241
LIPID	10	PE(P-16:0/18:1)	0.889368	0.86366	0.897518	0.012886	0.896211	0.8743	0.903036	0.012886
LIPID	10	PE(P-16:0/18:2)	0.918734	0.904024	0.924109	0.00758082	0.921102	0.906568	0.925348	0.00758082
LIPID	10	PE(P-16:0/20:4)	0.906787	0.883558	0.919176	0.0112662	0.910183	0.88868	0.921001	0.0112662
LIPID	10	PE(P-18:0/18:1)	0.939165	0.926718	0.943593	0.00587487	0.941092	0.930758	0.944675	0.00587487
LIPID	10	PE(P-18:0/18:2)	0.945093	0.912846	0.950863	0.01183	0.94812	0.922305	0.952701	0.01183
LIPID	10	PE(P-18:0/20:4)	0.948136	0.940507	0.952195	0.00441929	0.949276	0.942483	0.952846	0.00441929
LIPID	10	PE(P-18:0/22:6)	0.906419	0.872753	0.916477	0.0158082	0.909409	0.878638	0.919699	0.0158082
LIPID	10	PE(P-20:0/20:4)	0.78771	0.762131	0.809873	0.0127395	0.815537	0.790837	0.828779	0.0127395
LIPID	10	PE(P-38:5)	0.889909	0.887637	0.892415	0.00148775	0.891708	0.888756	0.894306	0.00148775
LIPID	10	PE(P-38:6)	0.861914	0.837706	0.868488	0.00912462	0.862081	0.83757	0.868149	0.00912462
LIPID	10	PE(P-40:5)	0.929959	0.925785	0.932656	0.00248854	0.933186	0.92922	0.936449	0.00248854
LIPID	10	PG(34:1)	0.839575	0.829997	0.845945	0.00483919	0.845876	0.838729	0.849764	0.00483919
LIPID	10	PG(36:1)	0.787725	0.776332	0.795955	0.00661913	0.797915	0.786591	0.803538	0.00661913
LIPID	10	PG(36:2)	0.786076	0.771325	0.800696	0.00911388	0.807163	0.79722	0.816515	0.00911388
LIPID	10	PI(16:0/16:0)	0.918733	0.889343	0.926651	0.0142638	0.922955	0.899042	0.929879	0.0142638
LIPID	10	PI(16:0_16:1)	0.974235	0.966034	0.97815	0.00312836	0.975613	0.9691	0.979641	0.00312836
LIPID	10	PI(16:0_20:4)	0.944645	0.938313	0.948348	0.00326477	0.946814	0.942151	0.950344	0.00326477
LIPID	10	PI(18:0_18:1)	0.921881	0.920045	0.924032	0.00115022	0.925829	0.924352	0.928012	0.00115022
LIPID	10	PI(18:0_20:2)	0.781256	0.757307	0.794798	0.0101366	0.799052	0.781164	0.807897	0.0101366
LIPID	10	PI(18:0_20:4)	0.911648	0.908461	0.913946	0.00180314	0.915445	0.913558	0.917896	0.00180314
LIPID	10	PI(18:0_22:6)	0.953345	0.947073	0.957063	0.00353877	0.955193	0.948129	0.958777	0.00353877
LIPID	10	PI(34:0)	0.81185	0.750342	0.831724	0.0317886	0.821087	0.764546	0.837302	0.0317886
LIPID	10	PI(34:1)	0.972193	0.965195	0.974361	0.00303413	0.973276	0.966609	0.975087	0.00303413
LIPID	10	PI(36:2)	0.918788	0.910785	0.925298	0.00373867	0.923363	0.91703	0.927937	0.00373867
LIPID	10	PI(36:3)	0.959323	0.95443	0.961185	0.00250718	0.960759	0.955533	0.963129	0.00250718
LIPID	10	PI(38:3)	0.842636	0.831171	0.849172	0.00614007	0.84947	0.837073	0.85564	0.00614007
LIPID	10	PI(38:5)	0.940264	0.932705	0.944609	0.00389354	0.940726	0.934234	0.944139	0.00389354
LIPID	10	PI(38:6)	0.946477	0.938938	0.950378	0.00356323	0.950681	0.942611	0.954637	0.00356323
LIPID	10	PI(40:4)	0.732782	0.727914	0.738164	0.00263884	0.740745	0.731768	0.743302	0.00263884
LIPID	10	PI(40:5)	0.90649	0.898547	0.912498	0.00436576	0.909577	0.902924	0.914788	0.00436576
LIPID	10	PS(36:1)	0.887854	0.878913	0.893352	0.00473366	0.885444	0.874179	0.890518	0.00473366
LIPID	10	PS(36:2)	0.791414	0.782907	0.79807	0.00463965	0.811541	0.794205	0.817225	0.00463965
LIPID	10	PS(38:3)	0.860355	0.828835	0.867544	0.0115593	0.87683	0.847523	0.883956	0.0115593
LIPID	10	PS(38:4)	0.855247	0.808274	0.862463	0.0165391	0.866275	0.826529	0.871937	0.0165391
LIPID	10	SM(34:3)	0.932946	0.895854	0.946839	0.0193266	0.936356	0.900037	0.948065	0.0193266
LIPID	10	SM(35:1)	0.933055	0.93158	0.935951	0.00120502	0.935821	0.933486	0.938998	0.00120502
LIPID	10	SM(35:2)	0.95949	0.957274	0.960815	0.00112814	0.960237	0.958604	0.96128	0.00112814
LIPID	10	SM(41:1)	0.91166	0.908134	0.913567	0.00173569	0.918667	0.91152	0.920458	0.00173569
LIPID	10	SM(41:2)	0.881816	0.865924	0.887794	0.00720547	0.883508	0.872565	0.889337	0.00720547
LIPID	10	SM(d16:1/23:0)/SM(d17:1/22:0)	0.886105	0.872956	0.895604	0.0079858	0.890068	0.876199	0.898184	0.0079858
LIPID	10	SM(d17:1/14:0)	0.976572	0.95974	0.981124	0.00656113	0.976795	0.960999	0.981057	0.00656113
LIPID	10	SM(d17:1/16:0)	0.956613	0.946142	0.96263	0.00605577	0.957671	0.948194	0.962887	0.00605577
LIPID	10	SM(d18:0/14:0)	0.923527	0.907973	0.930385	0.00770591	0.926302	0.911214	0.934838	0.00770591
LIPID	10	SM(d18:0/16:0)	0.864618	0.835199	0.872294	0.0109634	0.87175	0.84279	0.881276	0.0109634
LIPID	10	SM(d18:1/14:0)/SM(d16:1/16:0)	0.903063	0.891665	0.91056	0.00736978	0.907325	0.896647	0.915516	0.00736978
LIPID	10	SM(d18:1/16:0)	0.903103	0.89874	0.906083	0.00221944	0.900008	0.897501	0.903586	0.00221944
LIPID	10	SM(d18:1/18:0)/SM(d16:1/20:0)	0.892343	0.866076	0.901449	0.00960158	0.894802	0.874118	0.900952	0.00960158
LIPID	10	SM(d18:1/24:0)	0.887389	0.878526	0.896873	0.00560139	0.894267	0.891997	0.897875	0.00560139
LIPID	10	SM(d18:2/14:0)	0.946232	0.90604	0.960684	0.0198603	0.947661	0.908955	0.961545	0.0198603
LIPID	10	SM(d18:2/16:0)	0.916198	0.880835	0.925287	0.0152814	0.919549	0.890237	0.92716	0.0152814
LIPID	10	SM(d18:2/18:0)	0.898416	0.835583	0.912201	0.0227506	0.908688	0.845335	0.919742	0.0227506
LIPID	10	SM(d18:2/18:1)	0.953376	0.946294	0.956167	0.00366121	0.955235	0.94941	0.958545	0.00366121
LIPID	10	TG(48:0) [NL-16:0]	0.926158	0.878399	0.93698	0.0170532	0.926195	0.879546	0.937883	0.0170532
LIPID	10	TG(48:1) [NL-18:1]	0.982902	0.982014	0.983364	0.000413701	0.983089	0.982036	0.983618	0.000413701
LIPID	10	TG(48:2) [NL-14:1]	0.979691	0.975973	0.981599	0.0019692	0.980275	0.976763	0.982083	0.0019692
LIPID	10	TG(48:2) [NL-16:1]	0.989365	0.988615	0.989873	0.000334658	0.989507	0.988812	0.98991	0.000334658
LIPID	10	TG(48:3) [NL-16:1]	0.983447	0.982598	0.984369	0.000572031	0.984047	0.983234	0.984965	0.000572031
LIPID	10	TG(50:0) [NL-18:0]	0.917241	0.877224	0.924477	0.0141292	0.917411	0.876594	0.924166	0.0141292
LIPID	10	TG(50:1) [NL-14:0]	0.952819	0.946809	0.956997	0.00272708	0.955409	0.949201	0.959138	0.00272708
LIPID	10	TG(50:1) [NL-18:1]	0.967996	0.957629	0.971327	0.00517621	0.968235	0.957747	0.971546	0.00517621
LIPID	10	TG(50:2) [NL-18:1]	0.97354	0.97242	0.974548	0.000729604	0.975372	0.974167	0.976211	0.000729604
LIPID	10	TG(50:2) [NL-18:2]	0.957236	0.943806	0.961878	0.00661392	0.957536	0.943688	0.96234	0.00661392
LIPID	10	TG(50:3) [NL-14:1]	0.959524	0.950814	0.960905	0.00308562	0.959866	0.953055	0.961345	0.00308562
LIPID	10	TG(50:3) [NL-16:1]	0.971626	0.969124	0.973994	0.0012966	0.973138	0.971144	0.974605	0.0012966
LIPID	10	TG(50:4) [NL-14:0]	0.96358	0.959929	0.970627	0.00313652	0.965024	0.961023	0.971081	0.00313652
LIPID	10	TG(51:0) [NL-16:0]	0.831476	0.816044	0.843317	0.00911559	0.839441	0.824008	0.85004	0.00911559
LIPID	10	TG(51:2) [NL-15:0]	0.945359	0.940259	0.949239	0.00366056	0.949441	0.944777	0.953126	0.00366056
LIPID	10	TG(52:1) [NL-18:0]	0.969791	0.954534	0.974982	0.00566869	0.97018	0.955847	0.975531	0.00566869
LIPID	10	TG(52:2) [NL-16:0]	0.939539	0.938499	0.940775	0.000716044	0.941367	0.939879	0.942407	0.000716044
LIPID	10	TG(52:3) [NL-16:1]	0.960754	0.95884	0.961842	0.000977833	0.961545	0.959345	0.962599	0.000977833
LIPID	10	TG(52:3) [NL-18:2]	0.940664	0.93891	0.942805	0.00131976	0.943177	0.942291	0.944558	0.00131976
LIPID	10	TG(54:1) [NL-18:1]	0.859367	0.827524	0.868618	0.0122314	0.85679	0.831807	0.86629	0.0122314
LIPID	10	TG(54:2) [NL-18:0]	0.969064	0.966754	0.970841	0.00121317	0.970242	0.967646	0.97118	0.00121317
LIPID	10	TG(54:3) [NL-18:1]	0.874187	0.860617	0.888721	0.00872601	0.879668	0.866309	0.892274	0.00872601
LIPID	10	TG(54:4) [NL-18:2]	0.880836	0.866379	0.887666	0.00815953	0.884271	0.873437	0.890206	0.00815953
LIPID	10	TG(56:6) [NL-20:4]	0.904595	0.886839	0.912762	0.0100029	0.908456	0.891088	0.917098	0.0100029
LIPID	10	TG(56:8) [NL-20:4]	0.951659	0.945501	0.95744	0.00476637	0.951501	0.94533	0.957707	0.00476637
LIPID	10	TG(58:8) [NL-22:6]	0.946878	0.920149	0.954899	0.0132165	0.947418	0.92057	0.954848	0.0132165
LIPID	10	dhCer(d18:0/16:0)	0.662852	0.632516	0.685943	0.0178603	0.726445	0.713304	0.746864	0.0178603
LIPID	10	dhCer(d18:0/18:0)	0.789188	0.764439	0.802756	0.0121627	0.856015	0.843977	0.862744	0.0121627
LIPID	10	dhCer(d18:0/20:0)	0.530827	0.514416	0.541394	0.00827578	0.543627	0.536941	0.549093	0.00827578
LIPID	10	dhCer(d18:0/22:0)	0.912347	0.910581	0.914606	0.00112228	0.915576	0.914305	0.91694	0.00112228
LIPID	10	dhCer(d18:0/24:0)	0.916999	0.91531	0.918008	0.00094409	0.92519	0.923988	0.927441	0.00094409
LIPID	10	dhCer(d18:0/24:1)	0.730586	0.726146	0.734491	0.00265052	0.733979	0.73067	0.736546	0.00265052
LIPID	25	CE(14:0)	0.936632	0.925147	0.943421	0.00543092	0.937402	0.927589	0.942965	0.00543092
LIPID	25	CE(15:0)	0.870463	0.836582	0.887489	0.0150995	0.881831	0.849896	0.89665	0.0150995
LIPID	25	CE(16:0)	0.708669	0.687231	0.720512	0.0106006	0.716435	0.697437	0.730095	0.0106006
LIPID	25	CE(16:1)	0.959346	0.9554	0.962736	0.00251534	0.960294	0.956903	0.963463	0.00251534
LIPID	25	CE(16:2)	0.833271	0.703314	0.880257	0.0500516	0.825012	0.722867	0.870884	0.0500516
LIPID	25	CE(17:0)	0.861473	0.84168	0.873041	0.0103831	0.868778	0.850306	0.879895	0.0103831
LIPID	25	CE(17:1)	0.918118	0.899401	0.929284	0.00978587	0.920599	0.89984	0.932218	0.00978587
LIPID	25	CE(18:0)	0.774241	0.74631	0.799381	0.0194895	0.778444	0.754925	0.801705	0.0194895
LIPID	25	CE(18:1)	0.852192	0.840297	0.862099	0.00651618	0.85963	0.84756	0.871277	0.00651618
LIPID	25	CE(18:2)	0.873815	0.824499	0.891407	0.0216307	0.856321	0.810473	0.880628	0.0216307
LIPID	25	CE(18:3)	0.921706	0.848311	0.944334	0.0277424	0.92503	0.855098	0.944695	0.0277424
LIPID	25	CE(20:1)	0.612606	0.567257	0.629215	0.0199016	0.615023	0.574953	0.632103	0.0199016
LIPID	25	CE(20:2)	0.733434	0.667447	0.761916	0.0347215	0.750648	0.694879	0.774938	0.0347215
LIPID	25	CE(20:3)	0.943711	0.923764	0.949083	0.00742836	0.944194	0.924691	0.949793	0.00742836
LIPID	25	CE(20:4)	0.755175	0.441963	0.849134	0.1524	0.752302	0.467415	0.840762	0.1524
LIPID	25	CE(20:5)	0.834495	0.656466	0.886003	0.093563	0.834272	0.662827	0.88526	0.093563
LIPID	25	CE(22:0)	0.709512	0.621932	0.736071	0.039882	0.720081	0.653835	0.741505	0.039882
LIPID	25	CE(22:1)	0.673176	0.613109	0.687671	0.0225293	0.670602	0.603604	0.689631	0.0225293
LIPID	25	CE(22:4)	0.873221	0.844043	0.883778	0.0123296	0.880087	0.8588	0.887909	0.0123296
LIPID	25	CE(22:5) (n6)	0.860281	0.780161	0.898621	0.0423048	0.866751	0.800006	0.903828	0.0423048
LIPID	25	CE(22:6)	0.937979	0.930426	0.946716	0.00568484	0.939178	0.931281	0.947708	0.00568484
LIPID	25	CE(24:0)	0.768502	0.702197	0.790655	0.0308182	0.783208	0.730532	0.797166	0.0308182
LIPID	25	CE(24:1)	0.630211	0.60395	0.670501	0.0223876	0.635072	0.604182	0.673688	0.0223876
LIPID	25	CE(24:4)	0.498073	0.473447	0.516174	0.0159428	0.510872	0.48367	0.528278	0.0159428
LIPID	25	CE(24:5)	0.590958	0.537157	0.634568	0.0340798	0.612403	0.57175	0.644294	0.0340798
LIPID	25	CE(24:6)	0.795893	0.755907	0.818554	0.0173368	0.817766	0.783413	0.833727	0.0173368
LIPID	25	COH	0.524143	0.499083	0.543844	0.0132482	0.554933	0.532263	0.573501	0.0132482
LIPID	25	Cer(d18:1/16:0)	0.812209	0.787846	0.821504	0.0105614	0.818995	0.798464	0.827448	0.0105614
LIPID	25	Cer(d18:1/18:0)	0.914	0.901768	0.922698	0.00618343	0.919936	0.904703	0.927819	0.00618343
LIPID	25	Cer(d18:1/20:0)	0.841768	0.807312	0.86276	0.018098	0.856599	0.815856	0.877101	0.018098
LIPID	25	Cer(d18:1/22:0)	0.915157	0.878258	0.939448	0.0267229	0.918249	0.881479	0.940775	0.0267229
LIPID	25	Cer(d18:1/24:0)	0.883531	0.824135	0.914942	0.0346418	0.888809	0.834208	0.916985	0.0346418
LIPID	25	Cer(d18:1/24:1)	0.833072	0.80662	0.85414	0.0176164	0.845915	0.827001	0.86173	0.0176164
LIPID	25	DG(14:0_16:0)	0.964932	0.957546	0.969256	0.00377584	0.967819	0.963374	0.971281	0.00377584
LIPID	25	DG(14:0_18:2)	0.969	0.965567	0.972568	0.00245484	0.969546	0.966035	0.973094	0.00245484
LIPID	25	DG(16:0_16:1)	0.966119	0.960614	0.968506	0.00266978	0.966082	0.960685	0.968714	0.00266978
LIPID	25	DG(16:0_18:1)	0.985	0.979598	0.989306	0.00365771	0.984742	0.979486	0.989214	0.00365771
LIPID	25	DG(16:0_18:2)	0.986118	0.982338	0.988984	0.00187283	0.986223	0.982726	0.989037	0.00187283
LIPID	25	DG(16:0_20:4)	0.976225	0.96608	0.979587	0.00388333	0.976796	0.96681	0.980194	0.00388333
LIPID	25	DG(16:0_22:5)	0.873686	0.863649	0.882053	0.00735538	0.874377	0.865516	0.881831	0.00735538
LIPID	25	DG(16:0_22:6)	0.955449	0.935265	0.96883	0.014533	0.956875	0.937867	0.969136	0.014533
LIPID	25	DG(16:1_18:1)	0.985782	0.984678	0.98786	0.00100214	0.985885	0.984746	0.987934	0.00100214
LIPID	25	DG(18:0_18:1)	0.950446	0.896446	0.965217	0.0198139	0.951367	0.897102	0.965997	0.0198139
LIPID	25	DG(18:0_18:2)	0.971264	0.944157	0.977296	0.00995449	0.971288	0.942856	0.977347	0.00995449
LIPID	25	DG(18:0_20:4)	0.893816	0.887542	0.89855	0.00317473	0.901147	0.895216	0.904602	0.00317473
LIPID	25	DG(18:1_18:1)	0.983077	0.975216	0.986367	0.00336685	0.982877	0.975357	0.986151	0.00336685
LIPID	25	DG(18:1_18:2)	0.988338	0.978203	0.991367	0.00422939	0.988633	0.978435	0.991754	0.00422939
LIPID	25	DG(18:1_18:3)	0.969158	0.96434	0.973297	0.00301509	0.971389	0.966804	0.974111	0.00301509
LIPID	25	DG(18:1_20:3)	0.931575	0.925289	0.935171	0.00291459	0.934626	0.929938	0.937287	0.00291459
LIPID	25	DG(18:1_20:4)	0.975725	0.959378	0.981115	0.00661286	0.976123	0.960048	0.981396	0.00661286
LIPID	25	DG(18:2_18:2)	0.985559	0.982708	0.988077	0.00208669	0.986162	0.98313	0.988661	0.00208669
LIPID	25	DG(18:2_20:4)	0.976931	0.965053	0.981639	0.00533305	0.977753	0.966253	0.982029	0.00533305
LIPID	25	GM3(d18:1/16:0)	0.818724	0.779712	0.841371	0.0217564	0.836161	0.799405	0.854925	0.0217564
LIPID	25	GM3(d18:1/18:0)	0.735062	0.658549	0.75804	0.0291172	0.746971	0.675997	0.765122	0.0291172
LIPID	25	GM3(d18:1/20:0)	0.470238	0.440685	0.517528	0.0260181	0.503801	0.464899	0.550191	0.0260181
LIPID	25	GM3(d18:1/22:0)	0.672213	0.632331	0.691153	0.0178815	0.684718	0.653111	0.700965	0.0178815
LIPID	25	GM3(d18:1/24:0)	0.534392	0.473198	0.552471	0.0241492	0.554582	0.505664	0.571022	0.0241492
LIPID	25	GM3(d18:1/24:1)	0.654621	0.631675	0.670973	0.013212	0.666704	0.641278	0.681427	0.013212
LIPID	25	Hex2Cer(d18:1/16:0)	0.807608	0.640537	0.830205	0.0587881	0.809996	0.652943	0.830919	0.0587881
LIPID	25	Hex2Cer(d18:1/18:0)	0.244685	0.220646	0.261012	0.0134255	0.299544	0.264054	0.320084	0.0134255
LIPID	25	Hex2Cer(d18:1/20:0)	0.488871	0.389433	0.525038	0.0392274	0.508335	0.405687	0.537101	0.0392274
LIPID	25	Hex2Cer(d18:1/22:0)	0.781602	0.6303	0.809461	0.0539869	0.792549	0.650189	0.816271	0.0539869
LIPID	25	Hex2Cer(d18:1/24:0)	0.79013	0.659036	0.820009	0.0514788	0.799657	0.675607	0.828411	0.0514788
LIPID	25	Hex2Cer(d18:1/24:1)	0.816293	0.606061	0.851984	0.0751064	0.823707	0.635041	0.856297	0.0751064
LIPID	25	Hex3Cer(d18:1/16:0)	0.827677	0.814029	0.840258	0.00889569	0.83494	0.82273	0.846158	0.00889569
LIPID	25	Hex3Cer(d18:1/18:0)	0.540919	0.47869	0.556321	0.0243283	0.562609	0.513855	0.574886	0.0243283
LIPID	25	Hex3Cer(d18:1/20:0)	0.412527	0.38262	0.426845	0.0141046	0.425418	0.403211	0.434018	0.0141046
LIPID	25	Hex3Cer(d18:1/22:0)	0.625733	0.58865	0.647524	0.0179268	0.643053	0.618701	0.660291	0.0179268
LIPID	25	Hex3Cer(d18:1/24:0)	0.443033	0.426123	0.459658	0.0116863	0.459416	0.440003	0.476577	0.0116863
LIPID	25	Hex3Cer(d18:1/24:1)	0.703109	0.686822	0.717143	0.0106352	0.711711	0.696471	0.724373	0.0106352
LIPID	25	HexCer(d18:1/16:0)	0.77471	0.738917	0.79509	0.0190883	0.789893	0.757564	0.807144	0.0190883
LIPID	25	HexCer(d18:1/18:0)	0.687459	0.673967	0.701283	0.0105123	0.701806	0.686018	0.710453	0.0105123
LIPID	25	HexCer(d18:1/20:0)	0.706513	0.644786	0.72478	0.0225827	0.722162	0.658321	0.737546	0.0225827
LIPID	25	HexCer(d18:1/22:0)	0.901225	0.832746	0.934867	0.0400567	0.907326	0.83966	0.9385	0.0400567
LIPID	25	HexCer(d18:1/24:0)	0.893082	0.830345	0.934933	0.0434463	0.902941	0.838981	0.942848	0.0434463
LIPID	25	HexCer(d18:1/24:1)	0.891288	0.854672	0.921229	0.0263511	0.898795	0.867519	0.926239	0.0263511
LIPID	25	LPC(14:0)	0.952206	0.919127	0.97304	0.0179877	0.952705	0.920279	0.973534	0.0179877
LIPID	25	LPC(15:0)	0.974535	0.970788	0.977999	0.00212674	0.974539	0.970519	0.978073	0.00212674
LIPID	25	LPC(16:0)	0.9572	0.939903	0.967144	0.00785544	0.956604	0.940073	0.966794	0.00785544
LIPID	25	LPC(16:1)	0.954279	0.942826	0.962262	0.00652814	0.953661	0.942016	0.961565	0.00652814
LIPID	25	LPC(17:0)	0.973111	0.954758	0.980424	0.00777058	0.973276	0.955838	0.980191	0.00777058
LIPID	25	LPC(17:1)	0.960435	0.949645	0.966299	0.00521761	0.960604	0.949365	0.967149	0.00521761
LIPID	25	LPC(18:0)	0.9477	0.935824	0.95583	0.00630809	0.947761	0.934875	0.95677	0.00630809
LIPID	25	LPC(18:1)	0.956653	0.943607	0.962767	0.00536927	0.956978	0.94452	0.962802	0.00536927
LIPID	25	LPC(18:2)	0.957752	0.940822	0.965707	0.00752651	0.959112	0.942165	0.96625	0.00752651
LIPID	25	LPC(18:3)	0.928141	0.879975	0.939665	0.017434	0.929804	0.883332	0.940878	0.017434
LIPID	25	LPC(20:0)	0.893923	0.875406	0.905115	0.00922592	0.8969	0.879825	0.907605	0.00922592
LIPID	25	LPC(20:1)	0.925675	0.911185	0.939479	0.0104965	0.928986	0.913178	0.942742	0.0104965
LIPID	25	LPC(20:2)	0.852558	0.827348	0.866675	0.0113296	0.858416	0.836172	0.871133	0.0113296
LIPID	25	LPC(20:3)	0.966115	0.954329	0.971874	0.00509436	0.966607	0.954548	0.972281	0.00509436
LIPID	25	LPC(20:4)	0.968001	0.953312	0.974521	0.00688071	0.968467	0.954231	0.974764	0.00688071
LIPID	25	LPC(20:5)	0.974635	0.945983	0.98413	0.0129763	0.97493	0.948273	0.984319	0.0129763
LIPID	25	LPC(22:0)	0.906186	0.871317	0.931148	0.0243613	0.910792	0.877501	0.93468	0.0243613
LIPID	25	LPC(22:1)	0.858721	0.849675	0.861571	0.0036055	0.864642	0.85667	0.868442	0.0036055
LIPID	25	LPC(22:5)	0.94123	0.919433	0.962042	0.0124216	0.942551	0.922721	0.962146	0.0124216
LIPID	25	LPC(22:6)	0.977073	0.971103	0.979531	0.002694	0.977677	0.972181	0.980071	0.002694
LIPID	25	LPC(24:0)	0.876192	0.816177	0.907255	0.0345439	0.877699	0.826162	0.906084	0.0345439
LIPID	25	LPC(26:0)	0.730169	0.678197	0.744791	0.0194637	0.743864	0.704456	0.753692	0.0194637
LIPID	25	LPC(O-16:0)	0.959108	0.951167	0.963997	0.00438213	0.96004	0.952113	0.964169	0.00438213
LIPID	25	LPC(O-22:0)	0.927049	0.886363	0.94094	0.0212946	0.934714	0.900043	0.945333	0.0212946
LIPID	25	LPC(O-22:1)	0.80292	0.662825	0.849571	0.0549071	0.818021	0.679605	0.872773	0.0549071
LIPID	25	LPC(O-24:0)	0.875966	0.813829	0.899481	0.0331174	0.889785	0.848296	0.903593	0.0331174
LIPID	25	LPC(O-24:1)	0.935768	0.86914	0.950317	0.02438	0.938832	0.895917	0.948088	0.02438
LIPID	25	LPC(O-24:2)	0.929663	0.924733	0.935033	0.00303989	0.932244	0.928301	0.937232	0.00303989
LIPID	25	LPE(16:0)	0.944109	0.919453	0.962878	0.0165528	0.946704	0.922962	0.963399	0.0165528
LIPID	25	LPE(18:0)	0.921916	0.889756	0.941798	0.0214821	0.92194	0.891819	0.941999	0.0214821
LIPID	25	LPE(18:1)	0.937824	0.921002	0.946053	0.00709835	0.941159	0.925127	0.947696	0.00709835
LIPID	25	LPE(18:2)	0.947414	0.895929	0.968732	0.0272383	0.949601	0.905346	0.968348	0.0272383
LIPID	25	LPE(20:4)	0.932204	0.854944	0.966608	0.0467174	0.93551	0.863061	0.967903	0.0467174
LIPID	25	LPE(22:6)	0.909249	0.805655	0.954579	0.0513645	0.917236	0.822676	0.956424	0.0513645
LIPID	25	LPI(18:0)	0.672941	0.629051	0.699522	0.0215884	0.641396	0.604048	0.675557	0.0215884
LIPID	25	LPI(18:1)	0.847204	0.832592	0.860986	0.00830604	0.855137	0.841758	0.866401	0.00830604
LIPID	25	LPI(18:2)	0.881256	0.837911	0.906279	0.0234957	0.887743	0.8509	0.907372	0.0234957
LIPID	25	LPI(20:4)	0.873298	0.82916	0.898579	0.0238655	0.882885	0.844863	0.902002	0.0238655
LIPID	25	PC(14:0_16:0)	0.956931	0.931637	0.965539	0.0111017	0.958829	0.934237	0.966395	0.0111017
LIPID	25	PC(14:0_20:4)	0.929949	0.904356	0.945509	0.0132761	0.930929	0.90674	0.947988	0.0132761
LIPID	25	PC(15:0_20:4)	0.906154	0.90219	0.913227	0.00393611	0.912622	0.908084	0.916711	0.00393611
LIPID	25	PC(15:0_22:6)	0.964836	0.963358	0.966808	0.00123858	0.965304	0.963728	0.967046	0.00123858
LIPID	25	PC(16:0_16:0)	0.870089	0.848204	0.884606	0.0134087	0.87073	0.847347	0.886618	0.0134087
LIPID	25	PC(16:0_18:0)	0.867453	0.853768	0.872897	0.00590993	0.871339	0.858611	0.876256	0.00590993
LIPID	25	PC(16:0_18:1)	0.904429	0.892614	0.912507	0.00549514	0.913252	0.908674	0.917671	0.00549514
LIPID	25	PC(16:0_18:2)	0.858893	0.82965	0.870476	0.011804	0.862585	0.836935	0.872719	0.011804
LIPID	25	PC(16:0_20:4)	0.907423	0.899912	0.911909	0.00364944	0.90724	0.900811	0.913061	0.00364944
LIPID	25	PC(16:0_22:6)	0.930667	0.923689	0.933959	0.00278331	0.933123	0.928477	0.934792	0.00278331
LIPID	25	PC(18:0_18:1)	0.913806	0.905544	0.92136	0.00556056	0.915385	0.906245	0.922585	0.00556056
LIPID	25	PC(18:0_20:3)	0.917236	0.888627	0.929993	0.0157899	0.918054	0.889338	0.930278	0.0157899
LIPID	25	PC(18:0_22:6)	0.940513	0.925442	0.947833	0.00716165	0.941958	0.927552	0.949293	0.00716165
LIPID	25	PC(18:2_18:2)	0.889902	0.880286	0.898811	0.00697252	0.893018	0.883461	0.901392	0.00697252
LIPID	25	PC(28:0)	0.932146	0.893179	0.95125	0.0198074	0.936145	0.899745	0.953846	0.0198074
LIPID	25	PC(31:0)	0.960313	0.954826	0.96351	0.00306705	0.96131	0.956287	0.964472	0.00306705
LIPID	25	PC(32:1)	0.942305	0.931633	0.950839	0.00758495	0.942691	0.932341	0.950897	0.00758495
LIPID	25	PC(32:2)	0.75567	0.736472	0.767303	0.0096508	0.753969	0.732697	0.765459	0.0096508
LIPID	25	PC(33:0)	0.939373	0.930068	0.944567	0.00399726	0.940357	0.932436	0.944885	0.00399726
LIPID	25	PC(33:1)	0.9495	0.943432	0.953027	0.00283527	0.95068	0.946956	0.953244	0.00283527
LIPID	25	PC(33:2)	0.952455	0.944684	0.959076	0.00444578	0.95427	0.947564	0.959524	0.00444578
LIPID	25	PC(34:3)	0.942144	0.92853	0.954163	0.00931551	0.943147	0.929851	0.954347	0.00931551
LIPID	25	PC(34:5)	0.95905	0.94655	0.96508	0.00642354	0.959206	0.948047	0.965103	0.00642354
LIPID	25	PC(35:1)	0.912135	0.905173	0.917265	0.00366512	0.914385	0.907486	0.918513	0.00366512
LIPID	25	PC(35:2)	0.949044	0.933042	0.954465	0.00650992	0.950196	0.934739	0.954838	0.00650992
LIPID	25	PC(35:3)	0.907464	0.895733	0.914302	0.00667838	0.909658	0.899462	0.915814	0.00667838
LIPID	25	PC(36:2)	0.856272	0.833794	0.865008	0.00947037	0.853063	0.831223	0.860244	0.00947037
LIPID	25	PC(36:3)	0.915164	0.906714	0.921564	0.00485295	0.91578	0.907725	0.921197	0.00485295
LIPID	25	PC(36:5)	0.972203	0.94644	0.975627	0.00906258	0.972401	0.947671	0.975697	0.00906258
LIPID	25	PC(36:6)	0.945937	0.935818	0.955561	0.0060308	0.946419	0.936181	0.95582	0.0060308
LIPID	25	PC(37:4)	0.92266	0.905416	0.929074	0.00709276	0.922946	0.906835	0.928984	0.00709276
LIPID	25	PC(38:4)	0.928887	0.925444	0.933189	0.0026739	0.929347	0.925147	0.933254	0.0026739
LIPID	25	PC(38:5)	0.882514	0.861699	0.891955	0.00985793	0.884531	0.865715	0.892887	0.00985793
LIPID	25	PC(38:6) (a)	0.893214	0.879534	0.89919	0.00640818	0.894023	0.882642	0.898911	0.00640818
LIPID	25	PC(38:7)	0.927477	0.921699	0.931902	0.0032905	0.92901	0.922819	0.933076	0.0032905
LIPID	25	PC(39:5)	0.918888	0.898359	0.924696	0.00804682	0.921684	0.906796	0.926854	0.00804682
LIPID	25	PC(39:6)	0.957953	0.935955	0.964611	0.00792466	0.961328	0.946284	0.966436	0.00792466
LIPID	25	PC(40:4)	0.878846	0.840561	0.901524	0.0197355	0.913771	0.896999	0.926344	0.0197355
LIPID	25	PC(40:5)	0.881681	0.827616	0.908582	0.0279707	0.884101	0.832561	0.90923	0.0279707
LIPID	25	PC(40:7)	0.917775	0.905696	0.924597	0.00489056	0.920472	0.909561	0.926523	0.00489056
LIPID	25	PC(40:8)	0.871334	0.859652	0.880857	0.00756468	0.878112	0.863964	0.885796	0.00756468
LIPID	25	PC(O-16:0/16:0)	0.816391	0.790434	0.853293	0.0179879	0.821965	0.797457	0.858442	0.0179879
LIPID	25	PC(O-16:0/20:4)	0.891078	0.877374	0.90523	0.0103968	0.892596	0.880498	0.905833	0.0103968
LIPID	25	PC(O-18:0/18:1)	0.86441	0.852492	0.877279	0.00777024	0.877751	0.868201	0.887168	0.00777024
LIPID	25	PC(O-18:0/20:4)	0.910515	0.897631	0.91555	0.00608009	0.916774	0.903962	0.922465	0.00608009
LIPID	25	PC(O-18:0/22:6)	0.817771	0.788741	0.8485	0.0202734	0.827371	0.794241	0.852402	0.0202734
LIPID	25	PC(O-32:1)	0.770746	0.703305	0.794214	0.0268128	0.787652	0.730939	0.807654	0.0268128
LIPID	25	PC(O-32:2)	0.756798	0.656718	0.806712	0.0569254	0.774797	0.669669	0.822481	0.0569254
LIPID	25	PC(O-34:1)	0.633194	0.618951	0.648137	0.00914298	0.639148	0.626948	0.652405	0.00914298
LIPID	25	PC(O-34:4)	0.834115	0.762559	0.856961	0.0262141	0.852519	0.775762	0.87236	0.0262141
LIPID	25	PC(O-36:0)	0.807393	0.776006	0.839574	0.021737	0.819222	0.792834	0.842651	0.021737
LIPID	25	PC(O-36:2)	0.893672	0.878947	0.90528	0.011405	0.896228	0.879123	0.909589	0.011405
LIPID	25	PC(O-36:3)	0.828225	0.805049	0.852246	0.0163045	0.829572	0.805718	0.850981	0.0163045
LIPID	25	PC(O-36:5)	0.927686	0.909472	0.937411	0.0100362	0.932889	0.916106	0.941903	0.0100362
LIPID	25	PC(O-38:5)	0.880814	0.874466	0.887923	0.00429603	0.884725	0.877218	0.891765	0.00429603
LIPID	25	PC(O-40:5)	0.836043	0.814737	0.852134	0.0124168	0.843377	0.820593	0.859793	0.0124168
LIPID	25	PC(P-16:0/14:0)	0.892767	0.865514	0.902603	0.0107477	0.898208	0.872293	0.907644	0.0107477
LIPID	25	PC(P-16:0/16:0)	0.823071	0.75504	0.849515	0.0261965	0.830966	0.769371	0.853397	0.0261965
LIPID	25	PC(P-16:0/16:1)	0.879253	0.837323	0.898144	0.0207744	0.885152	0.846179	0.901079	0.0207744
LIPID	25	PC(P-16:0/18:1)	0.882376	0.856418	0.895083	0.0135359	0.884867	0.861068	0.896648	0.0135359
LIPID	25	PC(P-16:0/18:2)	0.890158	0.874022	0.90051	0.009397	0.897829	0.884204	0.904385	0.009397
LIPID	25	PC(P-16:0/18:3)	0.863507	0.845692	0.875454	0.00959481	0.869797	0.850148	0.881439	0.00959481
LIPID	25	PC(P-16:0/20:4)	0.90221	0.889728	0.912524	0.00658369	0.906152	0.893402	0.916562	0.00658369
LIPID	25	PC(P-16:0/20:5)	0.930589	0.912451	0.93885	0.00714116	0.932263	0.91253	0.94001	0.00714116
LIPID	25	PC(P-16:0/22:6)	0.897179	0.88504	0.918779	0.0107126	0.901264	0.891667	0.920943	0.0107126
LIPID	25	PC(P-18:0/20:4)	0.872471	0.81671	0.898623	0.0281836	0.880662	0.828411	0.904223	0.0281836
LIPID	25	PC(P-36:2)	0.893703	0.849215	0.910606	0.0187494	0.89773	0.866908	0.913736	0.0187494
LIPID	25	PC(P-38:5)	0.815566	0.796033	0.847123	0.0167947	0.826863	0.811418	0.854677	0.0167947
LIPID	25	PE(16:0_16:0)	0.676813	0.664815	0.684608	0.00658337	0.689372	0.683167	0.696048	0.00658337
LIPID	25	PE(16:0_16:1)	0.948534	0.94736	0.950263	0.000991242	0.949621	0.948298	0.95167	0.000991242
LIPID	25	PE(16:0_18:1)	0.962268	0.957764	0.966659	0.00246151	0.962782	0.958519	0.966925	0.00246151
LIPID	25	PE(16:0_18:2)	0.976966	0.971605	0.979869	0.00216416	0.975514	0.970961	0.977921	0.00216416
LIPID	25	PE(16:0_20:4)	0.965959	0.962201	0.968408	0.00184071	0.966773	0.963608	0.96907	0.00184071
LIPID	25	PE(16:0_22:6)	0.966636	0.948826	0.971827	0.00746529	0.966846	0.950388	0.971863	0.00746529
LIPID	25	PE(18:0_18:1)	0.952638	0.942865	0.959249	0.00567563	0.953659	0.944779	0.95894	0.00567563
LIPID	25	PE(18:0_20:4)	0.964651	0.956179	0.968036	0.0036749	0.96472	0.957181	0.967989	0.0036749
LIPID	25	PE(18:0_22:6)	0.963476	0.935794	0.976277	0.0113441	0.964552	0.9387	0.976358	0.0113441
LIPID	25	PE(34:3)	0.934673	0.916241	0.939738	0.00693442	0.936904	0.918384	0.941723	0.00693442
LIPID	25	PE(35:1)	0.885883	0.874636	0.889946	0.00467083	0.892833	0.881292	0.895747	0.00467083
LIPID	25	PE(35:2)	0.920406	0.916044	0.922971	0.00222398	0.9222	0.918433	0.923826	0.00222398
LIPID	25	PE(36:0)	0.399683	0.382234	0.427463	0.01381	0.435772	0.424109	0.447636	0.01381
LIPID	25	PE(36:2)	0.974509	0.969287	0.977934	0.00298513	0.975424	0.969767	0.979032	0.00298513
LIPID	25	PE(36:3)	0.975005	0.970717	0.978191	0.00251375	0.975412	0.970973	0.978461	0.00251375
LIPID	25	PE(36:5)	0.939954	0.926248	0.946428	0.00572142	0.939011	0.925953	0.945906	0.00572142
LIPID	25	PE(38:3)	0.970053	0.951181	0.978103	0.00800217	0.970844	0.953016	0.978065	0.00800217
LIPID	25	PE(38:5)	0.967077	0.961607	0.970887	0.00276787	0.96687	0.961518	0.971276	0.00276787
LIPID	25	PE(40:4)	0.9147	0.896835	0.930334	0.0123818	0.919274	0.902664	0.932715	0.0123818
LIPID	25	PE(40:5)	0.68418	0.678088	0.68854	0.00350212	0.685289	0.679908	0.691302	0.00350212
LIPID	25	PE(40:7)	0.953432	0.944272	0.960927	0.00579838	0.954138	0.945261	0.960704	0.00579838
LIPID	25	PE(O-16:0/18:2)	0.824642	0.787669	0.842839	0.0157919	0.835142	0.806829	0.847224	0.0157919
LIPID	25	PE(O-18:0/22:5)	0.873263	0.861625	0.887881	0.00781147	0.876098	0.86131	0.889619	0.00781147
LIPID	25	PE(O-34:1)	0.789177	0.768285	0.800037	0.0100952	0.796901	0.775414	0.807033	0.0100952
LIPID	25	PE(O-36:3)	0.858917	0.83479	0.866205	0.0105656	0.862948	0.841029	0.871689	0.0105656
LIPID	25	PE(O-36:5)	0.820549	0.794141	0.829166	0.0115068	0.826474	0.805674	0.834543	0.0115068
LIPID	25	PE(O-38:4)	0.711323	0.598733	0.77385	0.0670934	0.71748	0.614246	0.773412	0.0670934
LIPID	25	PE(O-38:5)	0.901331	0.866538	0.933627	0.0273848	0.906052	0.876715	0.935304	0.0273848
LIPID	25	PE(P-16:0/18:1)	0.891011	0.859582	0.899685	0.0128697	0.897176	0.868824	0.90389	0.0128697
LIPID	25	PE(P-16:0/18:2)	0.89843	0.864908	0.922608	0.0197756	0.9017	0.869132	0.925226	0.0197756
LIPID	25	PE(P-16:0/20:4)	0.903533	0.884064	0.915896	0.0110945	0.907494	0.887284	0.919372	0.0110945
LIPID	25	PE(P-18:0/18:1)	0.930659	0.861611	0.941624	0.0244556	0.934171	0.881688	0.943058	0.0244556
LIPID	25	PE(P-18:0/18:2)	0.937162	0.911507	0.950191	0.0134177	0.941476	0.920258	0.952225	0.0134177
LIPID	25	PE(P-18:0/20:4)	0.938402	0.913503	0.952146	0.012136	0.940553	0.920962	0.953028	0.012136
LIPID	25	PE(P-18:0/22:6)	0.896707	0.855504	0.915704	0.0169975	0.901203	0.866178	0.918873	0.0169975
LIPID	25	PE(P-20:0/20:4)	0.779621	0.749491	0.79613	0.0148318	0.802763	0.769021	0.816755	0.0148318
LIPID	25	PE(P-38:5)	0.878438	0.839433	0.891407	0.0161505	0.881251	0.847828	0.893703	0.0161505
LIPID	25	PE(P-38:6)	0.856657	0.835502	0.86957	0.0120402	0.857692	0.837902	0.869355	0.0120402
LIPID	25	PE(P-40:5)	0.917767	0.884394	0.93105	0.0158695	0.922679	0.89294	0.934104	0.0158695
LIPID	25	PG(34:1)	0.837416	0.824225	0.843557	0.00681596	0.844976	0.835714	0.848972	0.00681596
LIPID	25	PG(36:1)	0.780356	0.768831	0.793884	0.00961017	0.793522	0.784295	0.800413	0.00961017
LIPID	25	PG(36:2)	0.780501	0.748545	0.801056	0.0194859	0.800191	0.76907	0.814725	0.0194859
LIPID	25	PI(16:0/16:0)	0.912965	0.88116	0.927253	0.0191951	0.917422	0.889962	0.929632	0.0191951
LIPID	25	PI(16:0_16:1)	0.973708	0.968771	0.97784	0.00261122	0.975021	0.970719	0.979307	0.00261122
LIPID	25	PI(16:0_20:4)	0.937986	0.926552	0.945795	0.00659751	0.940407	0.930114	0.947606	0.00659751
LIPID	25	PI(18:0_18:1)	0.913297	0.89023	0.923305	0.0125019	0.917401	0.895264	0.926421	0.0125019
LIPID	25	PI(18:0_20:2)	0.773447	0.745264	0.800456	0.0196635	0.788982	0.765291	0.809539	0.0196635
LIPID	25	PI(18:0_20:4)	0.89617	0.872057	0.910726	0.0128963	0.900883	0.88436	0.914711	0.0128963
LIPID	25	PI(18:0_22:6)	0.951567	0.943389	0.957673	0.00474236	0.953422	0.944522	0.959486	0.00474236
LIPID	25	PI(34:0)	0.80759	0.726999	0.830433	0.0382329	0.816397	0.741146	0.8363	0.0382329
LIPID	25	PI(34:1)	0.970177	0.957303	0.974865	0.00611919	0.971223	0.959007	0.975682	0.00611919
LIPID	25	PI(36:2)	0.912367	0.899327	0.923518	0.00800085	0.917952	0.905036	0.926747	0.00800085
LIPID	25	PI(36:3)	0.95691	0.947189	0.960953	0.00417701	0.958582	0.94951	0.962866	0.00417701
LIPID	25	PI(38:3)	0.825777	0.794789	0.8482	0.0192836	0.832109	0.802537	0.853522	0.0192836
LIPID	25	PI(38:5)	0.93396	0.92692	0.94199	0.00557178	0.935295	0.928617	0.941929	0.00557178
LIPID	25	PI(38:6)	0.946467	0.940598	0.952083	0.00432776	0.9498	0.94436	0.954732	0.00432776
LIPID	25	PI(40:4)	0.728655	0.713678	0.734136	0.00625447	0.737733	0.724293	0.74268	0.00625447
LIPID	25	PI(40:5)	0.900278	0.882503	0.91098	0.00988826	0.903144	0.888021	0.913978	0.00988826
LIPID	25	PS(36:1)	0.871757	0.831869	0.88952	0.0169046	0.871032	0.830043	0.889619	0.0169046
LIPID	25	PS(36:2)	0.779377	0.756622	0.796354	0.0122752	0.796998	0.761679	0.817335	0.0122752
LIPID	25	PS(38:3)	0.832775	0.781327	0.867615	0.0286837	0.852527	0.800657	0.881481	0.0286837
LIPID	25	PS(38:4)	0.830024	0.767307	0.867438	0.033137	0.843788	0.783111	0.877595	0.033137
LIPID	25	SM(34:3)	0.930824	0.890153	0.946444	0.0190246	0.934313	0.894948	0.947791	0.0190246
LIPID	25	SM(35:1)	0.928793	0.921694	0.934925	0.00467208	0.932034	0.92456	0.937507	0.00467208
LIPID	25	SM(35:2)	0.957143	0.953371	0.959986	0.00223877	0.958578	0.955319	0.961539	0.00223877
LIPID	25	SM(41:1)	0.893009	0.840777	0.917939	0.025476	0.897356	0.851553	0.919462	0.025476
LIPID	25	SM(41:2)	0.872401	0.838991	0.888273	0.0146423	0.873953	0.839805	0.891459	0.0146423
LIPID	25	SM(d16:1/23:0)/SM(d17:1/22:0)	0.863976	0.806886	0.892552	0.025235	0.868558	0.815109	0.897979	0.025235
LIPID	25	SM(d17:1/14:0)	0.97012	0.953653	0.980947	0.0102043	0.970376	0.9555	0.980792	0.0102043
LIPID	25	SM(d17:1/16:0)	0.955785	0.936665	0.963088	0.00856196	0.956641	0.94037	0.963654	0.00856196
LIPID	25	SM(d18:0/14:0)	0.902137	0.859943	0.929551	0.0229603	0.906459	0.864985	0.932445	0.0229603
LIPID	25	SM(d18:0/16:0)	0.846558	0.789591	0.869288	0.0256261	0.855864	0.800056	0.876976	0.0256261
LIPID	25	SM(d18:1/14:0)/SM(d16:1/16:0)	0.890179	0.844232	0.911683	0.0199738	0.896163	0.851781	0.915031	0.0199738
LIPID	25	SM(d18:1/16:0)	0.894751	0.879621	0.906084	0.00930975	0.892671	0.876654	0.904769	0.00930975
LIPID	25	SM(d18:1/18:0)/SM(d16:1/20:0)	0.88826	0.854424	0.902699	0.0133146	0.889465	0.865778	0.897975	0.0133146
LIPID	25	SM(d18:1/24:0)	0.864851	0.831857	0.884078	0.0171528	0.87352	0.837673	0.899466	0.0171528
LIPID	25	SM(d18:2/14:0)	0.927635	0.885178	0.958726	0.0271525	0.930264	0.89363	0.958627	0.0271525
LIPID	25	SM(d18:2/16:0)	0.890391	0.831934	0.92358	0.0346442	0.894754	0.837553	0.92515	0.0346442
LIPID	25	SM(d18:2/18:0)	0.886903	0.860303	0.911004	0.0200163	0.89674	0.866085	0.91772	0.0200163
LIPID	25	SM(d18:2/18:1)	0.932901	0.905438	0.95484	0.0172598	0.935272	0.911168	0.9558	0.0172598
LIPID	25	TG(48:0) [NL-16:0]	0.921553	0.879012	0.934593	0.0210549	0.922051	0.881229	0.934746	0.0210549
LIPID	25	TG(48:1) [NL-18:1]	0.981512	0.98077	0.98345	0.000797823	0.981762	0.980909	0.983715	0.000797823
LIPID	25	TG(48:2) [NL-14:1]	0.9779	0.974501	0.980821	0.00250902	0.978538	0.975672	0.981154	0.00250902
LIPID	25	TG(48:2) [NL-16:1]	0.988527	0.986663	0.989656	0.00101407	0.988558	0.986836	0.989801	0.00101407
LIPID	25	TG(48:3) [NL-16:1]	0.97899	0.961215	0.983762	0.00681107	0.979906	0.963988	0.984666	0.00681107
LIPID	25	TG(50:0) [NL-18:0]	0.919442	0.883524	0.928752	0.0128571	0.919988	0.883353	0.931008	0.0128571
LIPID	25	TG(50:1) [NL-14:0]	0.952759	0.94849	0.957525	0.00361455	0.955061	0.951137	0.958584	0.00361455
LIPID	25	TG(50:1) [NL-18:1]	0.96737	0.950987	0.971105	0.0058582	0.967298	0.950219	0.971023	0.0058582
LIPID	25	TG(50:2) [NL-18:1]	0.971865	0.968944	0.974543	0.00176445	0.97381	0.971587	0.975715	0.00176445
LIPID	25	TG(50:2) [NL-18:2]	0.955875	0.925824	0.961875	0.0106829	0.956073	0.924803	0.961932	0.0106829
LIPID	25	TG(50:3) [NL-14:1]	0.957578	0.949031	0.961275	0.0041045	0.958159	0.950826	0.961011	0.0041045
LIPID	25	TG(50:3) [NL-16:1]	0.968684	0.963329	0.972807	0.00286366	0.970408	0.966225	0.973519	0.00286366
LIPID	25	TG(50:4) [NL-14:0]	0.958701	0.942226	0.968563	0.00891593	0.960495	0.946094	0.969257	0.00891593
LIPID	25	TG(51:0) [NL-16:0]	0.832675	0.822221	0.841504	0.00624643	0.843357	0.833654	0.851951	0.00624643
LIPID	25	TG(51:2) [NL-15:0]	0.939654	0.931337	0.952018	0.0064559	0.943316	0.936181	0.954756	0.0064559
LIPID	25	TG(52:1) [NL-18:0]	0.965953	0.927048	0.977256	0.0143549	0.966268	0.926899	0.978159	0.0143549
LIPID	25	TG(52:2) [NL-16:0]	0.935785	0.928293	0.940169	0.00373946	0.93805	0.929772	0.941862	0.00373946
LIPID	25	TG(52:3) [NL-16:1]	0.958574	0.955135	0.961343	0.0018816	0.959742	0.956342	0.961839	0.0018816
LIPID	25	TG(52:3) [NL-18:2]	0.93601	0.92672	0.941985	0.00501729	0.938985	0.931055	0.944245	0.00501729
LIPID	25	TG(54:1) [NL-18:1]	0.828732	0.686041	0.865479	0.0533862	0.828831	0.68998	0.864676	0.0533862
LIPID	25	TG(54:2) [NL-18:0]	0.959261	0.872175	0.969928	0.0306091	0.959553	0.864308	0.971147	0.0306091
LIPID	25	TG(54:3) [NL-18:1]	0.87167	0.859893	0.883514	0.00852193	0.879334	0.866073	0.891977	0.00852193
LIPID	25	TG(54:4) [NL-18:2]	0.88508	0.882095	0.887311	0.00174857	0.887719	0.885465	0.890099	0.00174857
LIPID	25	TG(56:6) [NL-20:4]	0.89827	0.857068	0.908493	0.0158567	0.903979	0.866461	0.913618	0.0158567
LIPID	25	TG(56:8) [NL-20:4]	0.948754	0.933988	0.957305	0.00692594	0.948937	0.93429	0.957674	0.00692594
LIPID	25	TG(58:8) [NL-22:6]	0.93383	0.900056	0.953773	0.0217919	0.93554	0.906619	0.954137	0.0217919
LIPID	25	dhCer(d18:0/16:0)	0.665115	0.646524	0.677597	0.0111138	0.722717	0.700766	0.741098	0.0111138
LIPID	25	dhCer(d18:0/18:0)	0.794181	0.772308	0.816451	0.0148014	0.8523	0.841885	0.868784	0.0148014
LIPID	25	dhCer(d18:0/20:0)	0.525121	0.499967	0.551503	0.0173024	0.539075	0.519038	0.55097	0.0173024
LIPID	25	dhCer(d18:0/22:0)	0.899343	0.815464	0.916245	0.0328079	0.903491	0.822736	0.922521	0.0328079
LIPID	25	dhCer(d18:0/24:0)	0.911173	0.874339	0.919712	0.0134727	0.91941	0.885127	0.926605	0.0134727
LIPID	25	dhCer(d18:0/24:1)	0.714545	0.671414	0.733653	0.0195237	0.720973	0.681755	0.735258	0.0195237
LIPID	50	CE(14:0)	0.912217	0.838898	0.934036	0.0274405	0.914139	0.84333	0.932309	0.0274405
LIPID	50	CE(15:0)	0.832066	0.751271	0.869683	0.0363666	0.843871	0.768578	0.876949	0.0363666
LIPID	50	CE(16:0)	0.694969	0.664512	0.728423	0.0249412	0.700238	0.663866	0.731584	0.0249412
LIPID	50	CE(16:1)	0.942899	0.899846	0.957416	0.0179932	0.945956	0.90641	0.960473	0.0179932
LIPID	50	CE(16:2)	0.687135	0.195926	0.836131	0.232616	0.669436	0.200417	0.827937	0.232616
LIPID	50	CE(17:0)	0.850125	0.81437	0.868277	0.0195473	0.856005	0.818223	0.87077	0.0195473
LIPID	50	CE(17:1)	0.911953	0.866689	0.936307	0.021241	0.915493	0.875128	0.937809	0.021241
LIPID	50	CE(18:0)	0.769049	0.728972	0.795472	0.0183878	0.773825	0.737791	0.79908	0.0183878
LIPID	50	CE(18:1)	0.843922	0.821858	0.862762	0.0137374	0.847142	0.820244	0.864461	0.0137374
LIPID	50	CE(18:2)	0.820191	0.619743	0.890359	0.0834076	0.797721	0.560339	0.878445	0.0834076
LIPID	50	CE(18:3)	0.825123	0.495382	0.934082	0.158933	0.828068	0.504416	0.937148	0.158933
LIPID	50	CE(20:1)	0.576924	0.510189	0.622794	0.0410657	0.57934	0.515757	0.6212	0.0410657
LIPID	50	CE(20:2)	0.696605	0.638875	0.765773	0.0470932	0.717646	0.665442	0.77837	0.0470932
LIPID	50	CE(20:3)	0.913125	0.798785	0.945415	0.0440691	0.915076	0.800575	0.946076	0.0440691
LIPID	50	CE(20:4)	0.481694	-0.0434357	0.823136	0.291391	0.482584	-0.0436084	0.805	0.291391
LIPID	50	CE(20:5)	0.704355	0.423788	0.898304	0.158564	0.705195	0.430607	0.893449	0.158564
LIPID	50	CE(22:0)	0.691978	0.613732	0.737144	0.0492415	0.701653	0.628058	0.742152	0.0492415
LIPID	50	CE(22:1)	0.615053	0.520814	0.684295	0.0477041	0.618393	0.525172	0.685503	0.0477041
LIPID	50	CE(22:4)	0.841423	0.690805	0.887272	0.0562145	0.848757	0.688677	0.888262	0.0562145
LIPID	50	CE(22:5) (n6)	0.773286	0.399033	0.897569	0.145857	0.78321	0.415075	0.902876	0.145857
LIPID	50	CE(22:6)	0.846298	0.543768	0.947156	0.131356	0.846065	0.545894	0.949505	0.131356
LIPID	50	CE(24:0)	0.743018	0.670162	0.784189	0.039405	0.757709	0.685521	0.7947	0.039405
LIPID	50	CE(24:1)	0.573403	0.506596	0.638277	0.0449033	0.590155	0.509789	0.654832	0.0449033
LIPID	50	CE(24:4)	0.471582	0.393252	0.517944	0.041443	0.480554	0.396811	0.527432	0.041443
LIPID	50	CE(24:5)	0.527799	0.409406	0.589292	0.0547747	0.550611	0.465399	0.604578	0.0547747
LIPID	50	CE(24:6)	0.762609	0.678169	0.801414	0.0388424	0.793612	0.704143	0.83124	0.0388424
LIPID	50	COH	0.510511	0.490717	0.53343	0.0134393	0.551909	0.533016	0.570054	0.0134393
LIPID	50	Cer(d18:1/16:0)	0.770254	0.728073	0.811072	0.0311879	0.780371	0.740877	0.815602	0.0311879
LIPID	50	Cer(d18:1/18:0)	0.893652	0.843398	0.919635	0.0296073	0.89985	0.849	0.923863	0.0296073
LIPID	50	Cer(d18:1/20:0)	0.805259	0.754329	0.847081	0.0344409	0.817757	0.765199	0.868889	0.0344409
LIPID	50	Cer(d18:1/22:0)	0.884792	0.824322	0.937127	0.0438459	0.889019	0.830813	0.937791	0.0438459
LIPID	50	Cer(d18:1/24:0)	0.862106	0.794612	0.909263	0.0469829	0.865575	0.804237	0.912704	0.0469829
LIPID	50	Cer(d18:1/24:1)	0.785088	0.706413	0.852717	0.0414582	0.806089	0.727535	0.866282	0.0414582
LIPID	50	DG(14:0_16:0)	0.963181	0.953098	0.970728	0.00589676	0.966463	0.960383	0.971231	0.00589676
LIPID	50	DG(14:0_18:2)	0.966048	0.959442	0.97244	0.00366976	0.966609	0.960935	0.971555	0.00366976
LIPID	50	DG(16:0_16:1)	0.958011	0.945072	0.968206	0.00731984	0.958467	0.947781	0.967847	0.00731984
LIPID	50	DG(16:0_18:1)	0.979924	0.972686	0.984659	0.0040694	0.979884	0.972695	0.984874	0.0040694
LIPID	50	DG(16:0_18:2)	0.980511	0.970731	0.986938	0.00487896	0.980684	0.971693	0.986919	0.00487896
LIPID	50	DG(16:0_20:4)	0.966297	0.951576	0.977514	0.0100511	0.966973	0.953229	0.97744	0.0100511
LIPID	50	DG(16:0_22:5)	0.865873	0.850859	0.879177	0.00997726	0.866102	0.850026	0.879297	0.00997726
LIPID	50	DG(16:0_22:6)	0.949926	0.92383	0.966947	0.0178074	0.951721	0.926086	0.968249	0.0178074
LIPID	50	DG(16:1_18:1)	0.978161	0.971423	0.983476	0.00438969	0.978182	0.972235	0.983118	0.00438969
LIPID	50	DG(18:0_18:1)	0.939952	0.908216	0.960772	0.0187776	0.941012	0.911559	0.96048	0.0187776
LIPID	50	DG(18:0_18:2)	0.966164	0.954067	0.974005	0.00664094	0.96608	0.9526	0.973773	0.00664094
LIPID	50	DG(18:0_20:4)	0.88148	0.862201	0.896463	0.011418	0.886935	0.867494	0.900284	0.011418
LIPID	50	DG(18:1_18:1)	0.972736	0.966854	0.987822	0.00680409	0.973081	0.967054	0.987754	0.00680409
LIPID	50	DG(18:1_18:2)	0.985306	0.978457	0.991403	0.00452003	0.985657	0.979325	0.99161	0.00452003
LIPID	50	DG(18:1_18:3)	0.954755	0.928051	0.966383	0.0129539	0.957684	0.937669	0.969126	0.0129539
LIPID	50	DG(18:1_20:3)	0.916899	0.901351	0.932259	0.011512	0.920342	0.906704	0.934131	0.011512
LIPID	50	DG(18:1_20:4)	0.964529	0.938476	0.980088	0.0150338	0.965386	0.938575	0.980258	0.0150338
LIPID	50	DG(18:2_18:2)	0.977274	0.964036	0.986617	0.00773685	0.978553	0.965217	0.987033	0.00773685
LIPID	50	DG(18:2_20:4)	0.964557	0.938003	0.978366	0.011853	0.966186	0.942623	0.979693	0.011853
LIPID	50	GM3(d18:1/16:0)	0.785795	0.722049	0.832203	0.0367538	0.800052	0.740821	0.843115	0.0367538
LIPID	50	GM3(d18:1/18:0)	0.702283	0.631193	0.740703	0.043634	0.713701	0.643246	0.753168	0.043634
LIPID	50	GM3(d18:1/20:0)	0.448055	0.394647	0.516839	0.0389531	0.483975	0.445916	0.53643	0.0389531
LIPID	50	GM3(d18:1/22:0)	0.65934	0.623492	0.670543	0.0137779	0.669028	0.635094	0.682997	0.0137779
LIPID	50	GM3(d18:1/24:0)	0.523393	0.450457	0.551165	0.0280431	0.538332	0.467183	0.563083	0.0280431
LIPID	50	GM3(d18:1/24:1)	0.628623	0.596582	0.659766	0.0203581	0.639356	0.619367	0.666924	0.0203581
LIPID	50	Hex2Cer(d18:1/16:0)	0.796451	0.681206	0.826336	0.0491482	0.800478	0.695993	0.827644	0.0491482
LIPID	50	Hex2Cer(d18:1/18:0)	0.253924	0.232659	0.266734	0.0125717	0.30904	0.283526	0.328763	0.0125717
LIPID	50	Hex2Cer(d18:1/20:0)	0.46325	0.399277	0.521159	0.0565927	0.482228	0.423971	0.539519	0.0565927
LIPID	50	Hex2Cer(d18:1/22:0)	0.721521	0.638937	0.80934	0.0664305	0.734466	0.664655	0.813927	0.0664305
LIPID	50	Hex2Cer(d18:1/24:0)	0.756063	0.654524	0.820266	0.0631853	0.768069	0.6804	0.818109	0.0631853
LIPID	50	Hex2Cer(d18:1/24:1)	0.813345	0.699723	0.850649	0.045846	0.820141	0.721285	0.85618	0.045846
LIPID	50	Hex3Cer(d18:1/16:0)	0.798291	0.728964	0.839523	0.033563	0.805349	0.737361	0.844851	0.033563
LIPID	50	Hex3Cer(d18:1/18:0)	0.528046	0.46032	0.559387	0.0352329	0.546892	0.481941	0.575007	0.0352329
LIPID	50	Hex3Cer(d18:1/20:0)	0.397445	0.352724	0.421858	0.0197635	0.414279	0.375461	0.428714	0.0197635
LIPID	50	Hex3Cer(d18:1/22:0)	0.591239	0.536462	0.633605	0.0359471	0.610745	0.561881	0.653204	0.0359471
LIPID	50	Hex3Cer(d18:1/24:0)	0.426746	0.349378	0.44845	0.029977	0.443091	0.366592	0.469528	0.029977
LIPID	50	Hex3Cer(d18:1/24:1)	0.673298	0.619399	0.71485	0.0355576	0.682547	0.629967	0.720013	0.0355576
LIPID	50	HexCer(d18:1/16:0)	0.752267	0.70386	0.788589	0.0257609	0.766323	0.729387	0.800502	0.0257609
LIPID	50	HexCer(d18:1/18:0)	0.666374	0.634015	0.699818	0.0174266	0.68488	0.656684	0.711361	0.0174266
LIPID	50	HexCer(d18:1/20:0)	0.67403	0.643085	0.705489	0.0250995	0.691971	0.664064	0.713953	0.0250995
LIPID	50	HexCer(d18:1/22:0)	0.871589	0.809723	0.928746	0.0438514	0.881255	0.822133	0.936379	0.0438514
LIPID	50	HexCer(d18:1/24:0)	0.879429	0.807977	0.925527	0.0427973	0.889571	0.81902	0.936171	0.0427973
LIPID	50	HexCer(d18:1/24:1)	0.884906	0.830902	0.91732	0.0283857	0.892642	0.841085	0.923644	0.0283857
LIPID	50	LPC(14:0)	0.93777	0.896888	0.961973	0.0189205	0.938822	0.899244	0.961944	0.0189205
LIPID	50	LPC(15:0)	0.94681	0.919413	0.977333	0.0194593	0.947465	0.919848	0.977108	0.0194593
LIPID	50	LPC(16:0)	0.944361	0.879255	0.958764	0.0238202	0.944415	0.882262	0.959051	0.0238202
LIPID	50	LPC(16:1)	0.929826	0.86424	0.950185	0.0254149	0.929979	0.866099	0.950743	0.0254149
LIPID	50	LPC(17:0)	0.960741	0.922802	0.976333	0.016225	0.961232	0.924703	0.976506	0.016225
LIPID	50	LPC(17:1)	0.943086	0.902153	0.961551	0.018073	0.944219	0.904623	0.961698	0.018073
LIPID	50	LPC(18:0)	0.938866	0.88681	0.952739	0.0196949	0.939432	0.88979	0.952756	0.0196949
LIPID	50	LPC(18:1)	0.947594	0.918993	0.958238	0.0118149	0.948287	0.920714	0.958255	0.0118149
LIPID	50	LPC(18:2)	0.951844	0.943403	0.966397	0.00780001	0.953743	0.94543	0.967836	0.00780001
LIPID	50	LPC(18:3)	0.907918	0.882876	0.924243	0.0136754	0.909725	0.889417	0.927261	0.0136754
LIPID	50	LPC(20:0)	0.868107	0.812862	0.92094	0.0360043	0.871985	0.815757	0.92171	0.0360043
LIPID	50	LPC(20:1)	0.872717	0.834681	0.934912	0.0359792	0.879631	0.840761	0.937377	0.0359792
LIPID	50	LPC(20:2)	0.840645	0.812752	0.872201	0.0177717	0.850022	0.817556	0.879486	0.0177717
LIPID	50	LPC(20:3)	0.947363	0.933547	0.965495	0.0113631	0.948241	0.935282	0.965925	0.0113631
LIPID	50	LPC(20:4)	0.956709	0.940911	0.968003	0.0106486	0.957044	0.942552	0.968009	0.0106486
LIPID	50	LPC(20:5)	0.955588	0.897282	0.981184	0.0285072	0.956282	0.899897	0.981473	0.0285072
LIPID	50	LPC(22:0)	0.880044	0.787296	0.929816	0.0497605	0.884935	0.794071	0.933701	0.0497605
LIPID	50	LPC(22:1)	0.794207	0.692586	0.86842	0.0633218	0.803391	0.735243	0.868926	0.0633218
LIPID	50	LPC(22:5)	0.909535	0.827282	0.947291	0.037138	0.912635	0.838773	0.94894	0.037138
LIPID	50	LPC(22:6)	0.961349	0.949925	0.974699	0.00989049	0.962835	0.950003	0.976251	0.00989049
LIPID	50	LPC(24:0)	0.849804	0.773883	0.903223	0.0472615	0.85355	0.786693	0.903756	0.0472615
LIPID	50	LPC(26:0)	0.71194	0.658953	0.738665	0.0236249	0.728481	0.681182	0.748494	0.0236249
LIPID	50	LPC(O-16:0)	0.955946	0.947223	0.961746	0.00478873	0.957422	0.950038	0.96194	0.00478873
LIPID	50	LPC(O-22:0)	0.907571	0.861238	0.933552	0.0284186	0.916795	0.86597	0.942367	0.0284186
LIPID	50	LPC(O-22:1)	0.745484	0.648324	0.835463	0.0660924	0.767164	0.668009	0.8524	0.0660924
LIPID	50	LPC(O-24:0)	0.811481	0.686592	0.910317	0.0745115	0.841365	0.763952	0.897111	0.0745115
LIPID	50	LPC(O-24:1)	0.861049	0.75876	0.95112	0.0713915	0.883444	0.810064	0.942681	0.0713915
LIPID	50	LPC(O-24:2)	0.892913	0.788044	0.926461	0.0524423	0.897893	0.809444	0.927184	0.0524423
LIPID	50	LPE(16:0)	0.94322	0.921758	0.95871	0.0125091	0.946286	0.929713	0.959828	0.0125091
LIPID	50	LPE(18:0)	0.916113	0.876045	0.935377	0.0183848	0.915291	0.880868	0.933219	0.0183848
LIPID	50	LPE(18:1)	0.930644	0.915114	0.944442	0.00860866	0.934886	0.920448	0.946035	0.00860866
LIPID	50	LPE(18:2)	0.953324	0.928766	0.967078	0.0136491	0.954334	0.929662	0.966893	0.0136491
LIPID	50	LPE(20:4)	0.938485	0.884843	0.960074	0.0233868	0.939918	0.886213	0.962578	0.0233868
LIPID	50	LPE(22:6)	0.907409	0.86183	0.948916	0.0324188	0.912318	0.868926	0.953992	0.0324188
LIPID	50	LPI(18:0)	0.627243	0.567759	0.681665	0.0397344	0.597632	0.526879	0.669686	0.0397344
LIPID	50	LPI(18:1)	0.79856	0.691974	0.853457	0.0625601	0.812313	0.711428	0.862951	0.0625601
LIPID	50	LPI(18:2)	0.817294	0.693817	0.890327	0.0646535	0.826446	0.712158	0.897124	0.0646535
LIPID	50	LPI(20:4)	0.812684	0.704045	0.887023	0.0645311	0.825902	0.719393	0.892187	0.0645311
LIPID	50	PC(14:0_16:0)	0.929068	0.886597	0.94959	0.0203084	0.934132	0.89701	0.953039	0.0203084
LIPID	50	PC(14:0_20:4)	0.925842	0.878207	0.945654	0.0189439	0.927052	0.884333	0.944696	0.0189439
LIPID	50	PC(15:0_20:4)	0.879531	0.85297	0.899108	0.017846	0.888815	0.862797	0.908198	0.017846
LIPID	50	PC(15:0_22:6)	0.949069	0.931912	0.962977	0.0103025	0.950326	0.934923	0.963057	0.0103025
LIPID	50	PC(16:0_16:0)	0.82719	0.746141	0.864557	0.0355528	0.830598	0.765903	0.86576	0.0355528
LIPID	50	PC(16:0_18:0)	0.844324	0.814372	0.868713	0.0212531	0.847195	0.817249	0.869401	0.0212531
LIPID	50	PC(16:0_18:1)	0.894479	0.876945	0.906035	0.00829528	0.90516	0.897411	0.90998	0.00829528
LIPID	50	PC(16:0_18:2)	0.845181	0.812312	0.860365	0.0148772	0.851762	0.82783	0.865895	0.0148772
LIPID	50	PC(16:0_20:4)	0.89617	0.878018	0.910211	0.0122245	0.897401	0.88084	0.91002	0.0122245
LIPID	50	PC(16:0_22:6)	0.927604	0.905385	0.934277	0.00823309	0.929956	0.908037	0.934241	0.00823309
LIPID	50	PC(18:0_18:1)	0.905565	0.887308	0.920916	0.0117113	0.908979	0.891928	0.923846	0.0117113
LIPID	50	PC(18:0_20:3)	0.89827	0.857456	0.926076	0.0203282	0.899762	0.860313	0.927111	0.0203282
LIPID	50	PC(18:0_22:6)	0.927389	0.910286	0.942682	0.0107852	0.928776	0.911232	0.943442	0.0107852
LIPID	50	PC(18:2_18:2)	0.87546	0.849123	0.891295	0.0129485	0.881126	0.861339	0.89539	0.0129485
LIPID	50	PC(28:0)	0.910368	0.843277	0.946731	0.0327659	0.918651	0.856873	0.949632	0.0327659
LIPID	50	PC(31:0)	0.944846	0.926134	0.955	0.00830913	0.946808	0.928254	0.956535	0.00830913
LIPID	50	PC(32:1)	0.932728	0.916508	0.950546	0.0130111	0.933571	0.918394	0.950277	0.0130111
LIPID	50	PC(32:2)	0.735288	0.702569	0.758969	0.0151652	0.734483	0.702883	0.758096	0.0151652
LIPID	50	PC(33:0)	0.925661	0.907828	0.943642	0.0116529	0.926694	0.908598	0.94464	0.0116529
LIPID	50	PC(33:1)	0.939209	0.924234	0.95005	0.00754979	0.941051	0.928914	0.951798	0.00754979
LIPID	50	PC(33:2)	0.927297	0.90394	0.955723	0.019169	0.930243	0.9084	0.95632	0.019169
LIPID	50	PC(34:3)	0.918018	0.888687	0.941557	0.0186384	0.920536	0.892484	0.942063	0.0186384
LIPID	50	PC(34:5)	0.944839	0.931865	0.961683	0.0110857	0.945524	0.931796	0.962699	0.0110857
LIPID	50	PC(35:1)	0.904408	0.878473	0.919315	0.0132202	0.907297	0.885737	0.920416	0.0132202
LIPID	50	PC(35:2)	0.937753	0.929033	0.949818	0.00809218	0.939683	0.931393	0.950032	0.00809218
LIPID	50	PC(35:3)	0.890905	0.870853	0.91407	0.0123694	0.896786	0.875981	0.915512	0.0123694
LIPID	50	PC(36:2)	0.833532	0.801476	0.848792	0.0140057	0.834456	0.818445	0.849965	0.0140057
LIPID	50	PC(36:3)	0.899593	0.880456	0.910952	0.00881011	0.901307	0.882591	0.911533	0.00881011
LIPID	50	PC(36:5)	0.951829	0.903526	0.973953	0.0272985	0.952553	0.904968	0.973995	0.0272985
LIPID	50	PC(36:6)	0.942068	0.902612	0.957087	0.0157521	0.943108	0.907216	0.957336	0.0157521
LIPID	50	PC(37:4)	0.913749	0.903635	0.924884	0.00709299	0.91561	0.907592	0.926059	0.00709299
LIPID	50	PC(38:4)	0.918137	0.909244	0.928151	0.00643349	0.919282	0.910637	0.928986	0.00643349
LIPID	50	PC(38:5)	0.878675	0.857933	0.889286	0.0113069	0.880143	0.859655	0.890933	0.0113069
LIPID	50	PC(38:6) (a)	0.879095	0.856246	0.887155	0.00914843	0.880915	0.862103	0.88868	0.00914843
LIPID	50	PC(38:7)	0.921742	0.906128	0.933936	0.00902567	0.924426	0.908083	0.935335	0.00902567
LIPID	50	PC(39:5)	0.89281	0.817744	0.917529	0.03132	0.898256	0.833821	0.919426	0.03132
LIPID	50	PC(39:6)	0.946589	0.932417	0.959571	0.00960425	0.951704	0.940123	0.960538	0.00960425
LIPID	50	PC(40:4)	0.860178	0.769692	0.894101	0.0351479	0.896573	0.859577	0.917205	0.0351479
LIPID	50	PC(40:5)	0.847818	0.646206	0.910969	0.0793219	0.852879	0.668261	0.911192	0.0793219
LIPID	50	PC(40:7)	0.901552	0.883922	0.911506	0.01033	0.906291	0.887458	0.915603	0.01033
LIPID	50	PC(40:8)	0.862693	0.854912	0.879353	0.008017	0.870752	0.862083	0.884988	0.008017
LIPID	50	PC(O-16:0/16:0)	0.810529	0.74078	0.854356	0.0360131	0.814658	0.744215	0.855598	0.0360131
LIPID	50	PC(O-16:0/20:4)	0.86676	0.822612	0.895971	0.0196068	0.871031	0.828505	0.895466	0.0196068
LIPID	50	PC(O-18:0/18:1)	0.853163	0.836907	0.870646	0.0110226	0.869306	0.854281	0.886226	0.0110226
LIPID	50	PC(O-18:0/20:4)	0.881954	0.84759	0.911761	0.0173088	0.890259	0.862586	0.914548	0.0173088
LIPID	50	PC(O-18:0/22:6)	0.801718	0.776972	0.826497	0.0180427	0.810971	0.785873	0.832719	0.0180427
LIPID	50	PC(O-32:1)	0.744132	0.705031	0.78271	0.0325889	0.758247	0.724496	0.799331	0.0325889
LIPID	50	PC(O-32:2)	0.687296	0.57232	0.806753	0.100748	0.700862	0.572329	0.821517	0.100748
LIPID	50	PC(O-34:1)	0.627282	0.60592	0.640581	0.0105814	0.634392	0.6113	0.645386	0.0105814
LIPID	50	PC(O-34:4)	0.795417	0.729578	0.844595	0.0534271	0.811861	0.737588	0.870355	0.0534271
LIPID	50	PC(O-36:0)	0.802544	0.758877	0.822738	0.0202309	0.808766	0.774313	0.826387	0.0202309
LIPID	50	PC(O-36:2)	0.867115	0.834878	0.900719	0.0214529	0.871263	0.837868	0.902079	0.0214529
LIPID	50	PC(O-36:3)	0.812972	0.784747	0.85412	0.0263375	0.81551	0.789532	0.854796	0.0263375
LIPID	50	PC(O-36:5)	0.904616	0.877171	0.933368	0.0184221	0.910089	0.884104	0.937449	0.0184221
LIPID	50	PC(O-38:5)	0.865218	0.84295	0.883407	0.0148954	0.870495	0.85248	0.889153	0.0148954
LIPID	50	PC(O-40:5)	0.773797	0.699692	0.834239	0.0457137	0.782744	0.711868	0.839665	0.0457137
LIPID	50	PC(P-16:0/14:0)	0.880659	0.868176	0.895088	0.0079151	0.884695	0.872028	0.897283	0.0079151
LIPID	50	PC(P-16:0/16:0)	0.811036	0.78041	0.847914	0.022804	0.818221	0.792772	0.852102	0.022804
LIPID	50	PC(P-16:0/16:1)	0.852233	0.80784	0.891576	0.028974	0.857525	0.812782	0.895753	0.028974
LIPID	50	PC(P-16:0/18:1)	0.859971	0.830055	0.887264	0.0172899	0.863149	0.837523	0.888003	0.0172899
LIPID	50	PC(P-16:0/18:2)	0.880144	0.823675	0.901024	0.0218996	0.890014	0.850425	0.904733	0.0218996
LIPID	50	PC(P-16:0/18:3)	0.837684	0.781295	0.864919	0.023753	0.847894	0.798228	0.872458	0.023753
LIPID	50	PC(P-16:0/20:4)	0.882452	0.837002	0.907549	0.0218665	0.888328	0.852454	0.911014	0.0218665
LIPID	50	PC(P-16:0/20:5)	0.90608	0.846832	0.937777	0.0298809	0.909655	0.852457	0.937322	0.0298809
LIPID	50	PC(P-16:0/22:6)	0.880244	0.868533	0.901906	0.0105059	0.885363	0.874515	0.905466	0.0105059
LIPID	50	PC(P-18:0/20:4)	0.84322	0.763558	0.897437	0.0452889	0.85249	0.781495	0.900634	0.0452889
LIPID	50	PC(P-36:2)	0.837248	0.752012	0.910107	0.0554256	0.854114	0.774507	0.915138	0.0554256
LIPID	50	PC(P-38:5)	0.806176	0.738017	0.848554	0.0293024	0.816992	0.758436	0.850682	0.0293024
LIPID	50	PE(16:0_16:0)	0.670827	0.659198	0.680529	0.007261	0.68365	0.673116	0.689776	0.007261
LIPID	50	PE(16:0_16:1)	0.945869	0.941081	0.949504	0.0025987	0.947263	0.94295	0.950816	0.0025987
LIPID	50	PE(16:0_18:1)	0.955363	0.942497	0.965446	0.0071745	0.955918	0.944432	0.965123	0.0071745
LIPID	50	PE(16:0_18:2)	0.972282	0.963366	0.977639	0.00451452	0.970852	0.965335	0.974957	0.00451452
LIPID	50	PE(16:0_20:4)	0.960017	0.954334	0.964609	0.00325482	0.96137	0.955723	0.965977	0.00325482
LIPID	50	PE(16:0_22:6)	0.958167	0.934175	0.967993	0.00955053	0.959261	0.938359	0.968394	0.00955053
LIPID	50	PE(18:0_18:1)	0.942974	0.933709	0.954517	0.00676701	0.941977	0.932601	0.955854	0.00676701
LIPID	50	PE(18:0_20:4)	0.958519	0.953405	0.9645	0.00407592	0.959431	0.955007	0.965086	0.00407592
LIPID	50	PE(18:0_22:6)	0.961141	0.92459	0.974604	0.0140662	0.962329	0.929597	0.974862	0.0140662
LIPID	50	PE(34:3)	0.925742	0.915087	0.936579	0.00670645	0.927492	0.915784	0.938163	0.00670645
LIPID	50	PE(35:1)	0.878967	0.870258	0.886396	0.00530534	0.884216	0.872923	0.891108	0.00530534
LIPID	50	PE(35:2)	0.916761	0.905354	0.920393	0.00438134	0.918404	0.912796	0.921048	0.00438134
LIPID	50	PE(36:0)	0.421719	0.38796	0.452466	0.0228627	0.439522	0.416603	0.460771	0.0228627
LIPID	50	PE(36:2)	0.969808	0.955433	0.97729	0.00710701	0.970882	0.956562	0.977995	0.00710701
LIPID	50	PE(36:3)	0.971603	0.968337	0.975317	0.00245193	0.971917	0.968892	0.975354	0.00245193
LIPID	50	PE(36:5)	0.930745	0.893587	0.945084	0.0172906	0.930333	0.893017	0.945114	0.0172906
LIPID	50	PE(38:3)	0.964899	0.945768	0.976738	0.00921611	0.966178	0.947269	0.977005	0.00921611
LIPID	50	PE(38:5)	0.960803	0.945015	0.969241	0.00783434	0.960771	0.945318	0.96894	0.00783434
LIPID	50	PE(40:4)	0.903745	0.863779	0.928002	0.0198	0.91016	0.880766	0.928657	0.0198
LIPID	50	PE(40:5)	0.681789	0.672192	0.695472	0.00700793	0.682865	0.67269	0.696025	0.00700793
LIPID	50	PE(40:7)	0.943935	0.913986	0.95334	0.0114752	0.944584	0.919259	0.953561	0.0114752
LIPID	50	PE(O-16:0/18:2)	0.796613	0.757906	0.830804	0.0243649	0.811244	0.767255	0.841109	0.0243649
LIPID	50	PE(O-18:0/22:5)	0.843603	0.785747	0.873571	0.0238132	0.851257	0.798245	0.877595	0.0238132
LIPID	50	PE(O-34:1)	0.768552	0.724976	0.802119	0.0262368	0.776173	0.734288	0.801535	0.0262368
LIPID	50	PE(O-36:3)	0.847174	0.820029	0.864695	0.0156159	0.851141	0.825766	0.869166	0.0156159
LIPID	50	PE(O-36:5)	0.810755	0.766144	0.833847	0.0209559	0.817224	0.780109	0.836895	0.0209559
LIPID	50	PE(O-38:4)	0.717881	0.570201	0.764708	0.0557432	0.724988	0.586816	0.767852	0.0557432
LIPID	50	PE(O-38:5)	0.886944	0.780503	0.924924	0.0504218	0.891889	0.791606	0.926976	0.0504218
LIPID	50	PE(P-16:0/18:1)	0.867025	0.818547	0.893294	0.0281265	0.873208	0.827785	0.899016	0.0281265
LIPID	50	PE(P-16:0/18:2)	0.866728	0.797836	0.915142	0.0306888	0.874195	0.807753	0.916315	0.0306888
LIPID	50	PE(P-16:0/20:4)	0.874281	0.829705	0.898826	0.0246245	0.881903	0.848171	0.904103	0.0246245
LIPID	50	PE(P-18:0/18:1)	0.907931	0.882756	0.937551	0.0191214	0.913378	0.890245	0.93924	0.0191214
LIPID	50	PE(P-18:0/18:2)	0.91665	0.884872	0.937806	0.0154795	0.923437	0.894121	0.941317	0.0154795
LIPID	50	PE(P-18:0/20:4)	0.927084	0.909498	0.939524	0.00990586	0.929748	0.915792	0.941348	0.00990586
LIPID	50	PE(P-18:0/22:6)	0.87063	0.832134	0.903192	0.0204402	0.875913	0.849357	0.905143	0.0204402
LIPID	50	PE(P-20:0/20:4)	0.752341	0.706393	0.80154	0.0238951	0.773232	0.73323	0.806356	0.0238951
LIPID	50	PE(P-38:5)	0.86685	0.840255	0.88424	0.0155348	0.869978	0.845494	0.885799	0.0155348
LIPID	50	PE(P-38:6)	0.831918	0.80647	0.850514	0.0143272	0.834186	0.809963	0.854021	0.0143272
LIPID	50	PE(P-40:5)	0.91361	0.887601	0.930554	0.0148633	0.919667	0.890815	0.935266	0.0148633
LIPID	50	PG(34:1)	0.82588	0.804118	0.836682	0.0107373	0.833304	0.819044	0.842361	0.0107373
LIPID	50	PG(36:1)	0.768947	0.753091	0.797531	0.0152203	0.781399	0.765389	0.801402	0.0152203
LIPID	50	PG(36:2)	0.775744	0.747555	0.801039	0.0177706	0.795098	0.771237	0.812823	0.0177706
LIPID	50	PI(16:0/16:0)	0.899945	0.877739	0.924398	0.0221908	0.904929	0.881372	0.925876	0.0221908
LIPID	50	PI(16:0_16:1)	0.968727	0.963898	0.975448	0.00386247	0.970274	0.966241	0.976499	0.00386247
LIPID	50	PI(16:0_20:4)	0.919099	0.888745	0.943029	0.0164541	0.924389	0.901413	0.945017	0.0164541
LIPID	50	PI(18:0_18:1)	0.906059	0.865947	0.924991	0.0205497	0.909627	0.873064	0.9266	0.0205497
LIPID	50	PI(18:0_20:2)	0.740488	0.644671	0.795571	0.0387465	0.761764	0.682128	0.807924	0.0387465
LIPID	50	PI(18:0_20:4)	0.859614	0.801346	0.887027	0.0339392	0.866944	0.81442	0.891581	0.0339392
LIPID	50	PI(18:0_22:6)	0.945269	0.933407	0.953927	0.00709539	0.947081	0.9355	0.954987	0.00709539
LIPID	50	PI(34:0)	0.767421	0.71787	0.831717	0.0497789	0.777359	0.726335	0.836743	0.0497789
LIPID	50	PI(34:1)	0.961437	0.943743	0.972921	0.00849332	0.96306	0.946777	0.974093	0.00849332
LIPID	50	PI(36:2)	0.885574	0.850073	0.899488	0.018323	0.893068	0.857535	0.908101	0.018323
LIPID	50	PI(36:3)	0.947981	0.930611	0.95645	0.00721952	0.950244	0.933225	0.958007	0.00721952
[truncated: 353 more rows]

## Sheet: Figure5b
target_pct	lipid	r_AusDiab	r_LIPID	r.1se_AusDiab	r.1se_LIPID	composite
10	CE(14:0)	0.913951	0.940303	0.911701	0.940778	no
10	CE(15:0)	0.915904	0.878614	0.914399	0.89032	no
10	CE(16:0)	0.906761	0.713276	0.905104	0.720907	no
10	CE(16:1)	0.968612	0.961183	0.968105	0.962445	no
10	CE(16:2)	0.896005	0.843006	0.892204	0.841333	no
10	CE(17:0)	0.963505	0.865581	0.962721	0.872672	no
10	CE(17:1)	0.957488	0.924271	0.956661	0.926589	no
10	CE(18:0)	0.952595	0.791204	0.951594	0.79548	no
10	CE(18:1)	0.931311	0.858627	0.92962	0.865161	no
10	CE(18:2)	0.890197	0.884612	0.889164	0.865967	no
10	CE(18:3)	0.931798	0.937351	0.930223	0.941873	no
10	CE(20:1)	0.914059	0.624402	0.912284	0.625071	no
10	CE(20:2)	0.924828	0.737016	0.923049	0.753178	no
10	CE(20:3)	0.949154	0.94661	0.947945	0.946729	no
10	CE(20:4)	0.978829	0.747247	0.978204	0.746794	no
10	CE(20:5)	0.9828	0.839563	0.982447	0.840563	no
10	CE(22:0)	0.918231	0.731226	0.915937	0.738324	no
10	CE(22:1)	0.912419	0.685919	0.910838	0.683947	no
10	CE(22:4)	0.926229	0.88428	0.924087	0.888732	no
10	CE(22:5) (n6)	0.934602	0.854882	0.933144	0.862366	no
10	CE(22:6)	0.969128	0.937678	0.968462	0.94032	no
10	CE(24:0)	0.906487	0.776202	0.903255	0.792195	no
10	CE(24:1)	0.89821	0.639231	0.895405	0.644694	no
10	CE(24:4)	0.889869	0.513626	0.886986	0.525033	no
10	CE(24:5)	0.846173	0.582475	0.843898	0.605123	no
10	CE(24:6)	0.724826	0.795236	0.720715	0.821687	no
10	COH	0.655972	0.522896	0.646085	0.54403	no
10	Cer(d18:1/16:0)	0.87417	0.817745	0.87226	0.825139	no
10	Cer(d18:1/18:0)	0.945828	0.917306	0.945089	0.923942	no
10	Cer(d18:1/20:0)	0.949501	0.856376	0.941639	0.870249	no
10	Cer(d18:1/22:0)	0.965379	0.925872	0.96483	0.928536	no
10	Cer(d18:1/24:0)	0.95142	0.90009	0.950493	0.904484	no
10	Cer(d18:1/24:1)	0.943741	0.833985	0.942229	0.847979	no
10	DG(14:0_16:0)	0.968882	0.967044	0.967911	0.969655	no
10	DG(14:0_18:2)	0.978953	0.970687	0.978451	0.971139	no
10	DG(16:0_16:1)	0.985351	0.96837	0.98513	0.968312	no
10	DG(16:0_18:1)	0.993583	0.988031	0.9935	0.987943	no
10	DG(16:0_18:2)	0.992886	0.988478	0.992788	0.988551	no
10	DG(16:0_20:4)	0.984646	0.979575	0.984195	0.980137	no
10	DG(16:0_22:5)	0.969693	0.879179	0.969122	0.878852	no
10	DG(16:0_22:6)	0.971247	0.964008	0.970917	0.964668	no
10	DG(16:1_18:1)	0.993774	0.986351	0.993638	0.986417	no
10	DG(18:0_18:1)	0.987878	0.956552	0.987519	0.95749	no
10	DG(18:0_18:2)	0.982666	0.976311	0.982467	0.976611	no
10	DG(18:0_20:4)	0.890083	0.896857	0.888406	0.903259	no
10	DG(18:1_18:1)	0.992595	0.983323	0.992519	0.983081	no
10	DG(18:1_18:2)	0.996003	0.989153	0.995927	0.989435	no
10	DG(18:1_18:3)	0.982587	0.969765	0.982289	0.971599	no
10	DG(18:1_20:3)	0.959004	0.932333	0.958109	0.934743	no
10	DG(18:1_20:4)	0.987396	0.980022	0.987197	0.980322	no
10	DG(18:2_18:2)	0.988537	0.987075	0.988362	0.987735	no
10	DG(18:2_20:4)	0.980767	0.97993	0.980332	0.980794	no
10	GM3(d18:1/16:0)	0.875216	0.833579	0.872279	0.847012	no
10	GM3(d18:1/18:0)	0.789946	0.749428	0.787266	0.761728	no
10	GM3(d18:1/20:0)	0.786645	0.491539	0.775349	0.515457	no
10	GM3(d18:1/22:0)	0.867586	0.687123	0.865982	0.696693	no
10	GM3(d18:1/24:0)	0.862706	0.542312	0.860761	0.558763	no
10	GM3(d18:1/24:1)	0.886522	0.662561	0.883488	0.674204	no
10	Hex2Cer(d18:1/16:0)	0.923865	0.820742	0.92226	0.822111	no
10	Hex2Cer(d18:1/18:0)	0.567268	0.243695	0.546298	0.301514	no
10	Hex2Cer(d18:1/20:0)	0.629362	0.513865	0.6181	0.531847	no
10	Hex2Cer(d18:1/22:0)	0.884854	0.794452	0.882092	0.802344	no
10	Hex2Cer(d18:1/24:0)	0.889194	0.810248	0.887056	0.816271	no
10	Hex2Cer(d18:1/24:1)	0.906685	0.84457	0.904219	0.847969	no
10	Hex3Cer(d18:1/16:0)	0.862227	0.839553	0.859744	0.845172	no
10	Hex3Cer(d18:1/18:0)	0.676492	0.554394	0.66614	0.572565	no
10	Hex3Cer(d18:1/20:0)	0.602375	0.426663	0.59305	0.435374	no
10	Hex3Cer(d18:1/22:0)	0.827699	0.640496	0.821739	0.656292	no
10	Hex3Cer(d18:1/24:0)	0.782894	0.44892	0.77688	0.463872	no
10	Hex3Cer(d18:1/24:1)	0.869054	0.707832	0.867063	0.715593	no
10	HexCer(d18:1/16:0)	0.893954	0.789678	0.89224	0.804385	no
10	HexCer(d18:1/18:0)	0.856082	0.695884	0.852606	0.709296	no
10	HexCer(d18:1/20:0)	0.869336	0.720039	0.867129	0.735803	no
10	HexCer(d18:1/22:0)	0.940626	0.91711	0.939182	0.923933	no
10	HexCer(d18:1/24:0)	0.931039	0.9131	0.929906	0.924549	no
10	HexCer(d18:1/24:1)	0.947975	0.909407	0.946931	0.915597	no
10	LPC(14:0)	0.992017	0.953213	0.991894	0.954208	yes
10	LPC(15:0)	0.991201	0.976818	0.991053	0.976895	yes
10	LPC(16:0)	0.985127	0.964526	0.984803	0.963918	yes
10	LPC(16:1)	0.987955	0.962427	0.987801	0.962241	yes
10	LPC(17:0)	0.994016	0.978746	0.993865	0.978666	yes
10	LPC(17:1)	0.984344	0.962211	0.984049	0.962953	yes
10	LPC(18:0)	0.990056	0.954676	0.98965	0.9551	yes
10	LPC(18:1)	0.988571	0.96128	0.988414	0.961508	yes
10	LPC(18:2)	0.985009	0.966042	0.984717	0.967408	yes
10	LPC(18:3)	0.981282	0.934608	0.980805	0.935969	yes
10	LPC(20:0)	0.967005	0.893495	0.966224	0.896515	yes
10	LPC(20:1)	0.976173	0.925521	0.975577	0.928921	yes
10	LPC(20:2)	0.976627	0.868871	0.975846	0.871687	yes
10	LPC(20:3)	0.986915	0.969793	0.986635	0.970207	yes
10	LPC(20:4)	0.990803	0.974161	0.990573	0.974287	yes
10	LPC(20:5)	0.994272	0.981114	0.994187	0.981267	yes
10	LPC(22:0)	0.960883	0.921863	0.960316	0.925473	yes
10	LPC(22:1)	0.933058	0.860937	0.930882	0.867794	yes
10	LPC(22:5)	0.990158	0.951761	0.989897	0.952966	yes
10	LPC(22:6)	0.991013	0.979948	0.99054	0.980198	yes
10	LPC(24:0)	0.956059	0.893172	0.955066	0.893474	yes
10	LPC(26:0)	0.878492	0.738212	0.875825	0.751616	yes
10	LPC(O-16:0)	0.988262	0.960991	0.987982	0.961597	no
10	LPC(O-22:0)	0.961906	0.928417	0.961034	0.93572	no
10	LPC(O-22:1)	0.984937	0.833855	0.984619	0.848979	no
10	LPC(O-24:0)	0.942477	0.869024	0.939815	0.891825	no
10	LPC(O-24:1)	0.967663	0.931545	0.964506	0.935229	no
10	LPC(O-24:2)	0.945984	0.930939	0.944883	0.933668	no
10	LPE(16:0)	0.971005	0.952981	0.970543	0.955184	yes
10	LPE(18:0)	0.976013	0.934524	0.975535	0.933205	yes
10	LPE(18:1)	0.972446	0.943463	0.971878	0.946174	yes
10	LPE(18:2)	0.979189	0.966746	0.979034	0.96664	yes
10	LPE(20:4)	0.95966	0.963086	0.959323	0.964098	yes
10	LPE(22:6)	0.957234	0.945506	0.956655	0.950579	yes
10	LPI(18:0)	0.640618	0.685541	0.63131	0.651038	yes
10	LPI(18:1)	0.829528	0.859331	0.826673	0.866187	yes
10	LPI(18:2)	0.855296	0.890789	0.853529	0.895394	yes
10	LPI(20:4)	0.859135	0.879702	0.857002	0.888595	yes
10	PC(14:0_16:0)	0.984384	0.959493	0.983983	0.960328	no
10	PC(14:0_20:4)	0.990964	0.937142	0.990686	0.937038	no
10	PC(15:0_20:4)	0.975976	0.903723	0.974268	0.91186	no
10	PC(15:0_22:6)	0.989954	0.964177	0.989796	0.965045	no
10	PC(16:0_16:0)	0.962447	0.877431	0.96169	0.877247	no
10	PC(16:0_18:0)	0.954604	0.876878	0.953571	0.880042	no
10	PC(16:0_18:1)	0.9715	0.907613	0.962859	0.915189	no
10	PC(16:0_18:2)	0.933012	0.869121	0.931152	0.872548	no
10	PC(16:0_20:4)	0.962633	0.911547	0.961933	0.911535	no
10	PC(16:0_22:6)	0.985691	0.933282	0.985087	0.935146	no
10	PC(18:0_18:1)	0.982077	0.920852	0.981765	0.922064	no
10	PC(18:0_20:3)	0.983873	0.931236	0.983628	0.931908	no
10	PC(18:0_22:6)	0.984496	0.947145	0.983544	0.948326	no
10	PC(18:2_18:2)	0.963105	0.897159	0.96214	0.89914	no
10	PC(28:0)	0.969376	0.941343	0.968903	0.944777	no
10	PC(31:0)	0.981301	0.962235	0.980824	0.962969	yes
10	PC(32:1)	0.991249	0.949545	0.991108	0.949772	no
10	PC(32:2)	0.991661	0.759	0.991509	0.757391	no
10	PC(33:0)	0.981465	0.940132	0.981226	0.941354	yes
10	PC(33:1)	0.986163	0.952357	0.985897	0.952746	no
10	PC(33:2)	0.985939	0.954034	0.985698	0.956049	no
10	PC(34:3)	0.988624	0.944381	0.988312	0.945191	yes
10	PC(34:5)	0.992367	0.96242	0.992236	0.962386	no
10	PC(35:1)	0.987718	0.914569	0.986599	0.916089	yes
10	PC(35:2)	0.982667	0.952354	0.982301	0.953259	yes
10	PC(35:3)	0.974691	0.911194	0.973363	0.913405	yes
10	PC(36:2)	0.962962	0.859758	0.958386	0.857099	yes
10	PC(36:3)	0.973291	0.91958	0.972277	0.92056	yes
10	PC(36:5)	0.993836	0.972023	0.993727	0.972377	yes
10	PC(36:6)	0.994379	0.948116	0.994297	0.948658	yes
10	PC(37:4)	0.987907	0.927713	0.987736	0.927959	yes
10	PC(38:4)	0.982618	0.932183	0.982234	0.932639	yes
10	PC(38:5)	0.986517	0.889024	0.986353	0.890507	yes
10	PC(38:6) (a)	0.980504	0.900426	0.980103	0.900962	no
10	PC(38:7)	0.989382	0.930434	0.989195	0.932183	yes
10	PC(39:5)	0.983541	0.924791	0.983029	0.926728	yes
10	PC(39:6)	0.991008	0.961433	0.989396	0.964331	yes
10	PC(40:4)	0.853605	0.884942	0.838275	0.919569	yes
10	PC(40:5)	0.981858	0.898903	0.981408	0.900835	yes
10	PC(40:7)	0.973377	0.923292	0.972988	0.92551	yes
10	PC(40:8)	0.96295	0.87944	0.962428	0.885712	no
10	PC(O-16:0/16:0)	0.951937	0.831598	0.950833	0.836494	no
10	PC(O-16:0/20:4)	0.976331	0.895677	0.975914	0.896842	no
10	PC(O-18:0/18:1)	0.951486	0.872408	0.950654	0.882712	no
10	PC(O-18:0/20:4)	0.978564	0.914262	0.977621	0.918655	no
10	PC(O-18:0/22:6)	0.977869	0.830755	0.977348	0.837285	no
10	PC(O-32:1)	0.943775	0.77002	0.94259	0.785422	no
10	PC(O-32:2)	0.872942	0.792164	0.870734	0.810006	no
10	PC(O-34:1)	0.970304	0.635859	0.969296	0.641178	no
10	PC(O-34:4)	0.913468	0.837685	0.910624	0.85827	no
10	PC(O-36:0)	0.91918	0.806012	0.917026	0.818958	no
10	PC(O-36:2)	0.981566	0.896413	0.981267	0.899219	yes
10	PC(O-36:3)	0.97642	0.838925	0.975988	0.840557	yes
10	PC(O-36:5)	0.965073	0.938167	0.964139	0.942666	no
10	PC(O-38:5)	0.962244	0.879805	0.961016	0.883478	no
10	PC(O-40:5)	0.968074	0.839452	0.967549	0.847578	no
10	PC(P-16:0/14:0)	0.951325	0.897175	0.950074	0.902676	no
10	PC(P-16:0/16:0)	0.951348	0.842581	0.950415	0.847562	no
10	PC(P-16:0/16:1)	0.968499	0.889819	0.967669	0.895215	no
10	PC(P-16:0/18:1)	0.966468	0.889574	0.965412	0.890576	no
10	PC(P-16:0/18:2)	0.951268	0.895126	0.947264	0.903028	no
10	PC(P-16:0/18:3)	0.949697	0.868615	0.948098	0.875161	no
10	PC(P-16:0/20:4)	0.974416	0.903513	0.973544	0.907884	no
10	PC(P-16:0/20:5)	0.975863	0.935542	0.975419	0.936682	no
10	PC(P-16:0/22:6)	0.982831	0.911359	0.98253	0.914386	no
10	PC(P-18:0/20:4)	0.97956	0.892366	0.979319	0.900138	no
10	PC(P-36:2)	0.968472	0.908666	0.967398	0.911602	yes
10	PC(P-38:5)	0.97538	0.82788	0.974468	0.83645	yes
10	PE(16:0_16:0)	0.694723	0.676569	0.690697	0.692316	no
10	PE(16:0_16:1)	0.954447	0.949874	0.952825	0.950859	no
10	PE(16:0_18:1)	0.982773	0.96614	0.980975	0.965708	no
10	PE(16:0_18:2)	0.986504	0.978631	0.982819	0.977203	no
10	PE(16:0_20:4)	0.982412	0.968454	0.982248	0.96938	no
10	PE(16:0_22:6)	0.987157	0.971407	0.986771	0.971323	no
10	PE(18:0_18:1)	0.972496	0.957585	0.971193	0.957851	no
10	PE(18:0_20:4)	0.98901	0.966172	0.988882	0.966119	no
10	PE(18:0_22:6)	0.989258	0.969324	0.989142	0.970199	no
10	PE(34:3)	0.968157	0.935222	0.967242	0.938314	yes
10	PE(35:1)	0.915727	0.888906	0.915055	0.894433	yes
10	PE(35:2)	0.934434	0.922117	0.932216	0.923471	yes
10	PE(36:0)	0.322046	0.387299	0.288801	0.430891	no
10	PE(36:2)	0.991905	0.976898	0.991385	0.977578	yes
10	PE(36:3)	0.985177	0.978084	0.9849	0.978273	yes
10	PE(36:5)	0.97704	0.944187	0.976573	0.942908	yes
10	PE(38:3)	0.987837	0.972753	0.987735	0.97346	yes
10	PE(38:5)	0.990338	0.969234	0.990214	0.968496	yes
10	PE(40:4)	0.96234	0.911568	0.961183	0.916315	yes
10	PE(40:5)	0.987678	0.687252	0.987469	0.688251	yes
10	PE(40:7)	0.979525	0.957685	0.979097	0.9579	yes
10	PE(O-16:0/18:2)	0.923459	0.832676	0.922191	0.841435	no
10	PE(O-18:0/22:5)	0.927525	0.875317	0.925449	0.878461	no
10	PE(O-34:1)	0.905226	0.797693	0.903985	0.806777	no
10	PE(O-36:3)	0.899056	0.865882	0.897914	0.869677	yes
10	PE(O-36:5)	0.895649	0.827708	0.893406	0.831934	no
10	PE(O-38:4)	0.936759	0.756771	0.936354	0.757992	yes
10	PE(O-38:5)	0.963205	0.932139	0.962743	0.934768	yes
10	PE(P-16:0/18:1)	0.955962	0.889368	0.954214	0.896211	no
10	PE(P-16:0/18:2)	0.967008	0.918734	0.966298	0.921102	no
10	PE(P-16:0/20:4)	0.961439	0.906787	0.960467	0.910183	no
10	PE(P-18:0/18:1)	0.970343	0.939165	0.969239	0.941092	no
10	PE(P-18:0/18:2)	0.970503	0.945093	0.969752	0.94812	no
10	PE(P-18:0/20:4)	0.977633	0.948136	0.97726	0.949276	no
10	PE(P-18:0/22:6)	0.979084	0.906419	0.97889	0.909409	no
10	PE(P-20:0/20:4)	0.85271	0.78771	0.848921	0.815537	no
10	PE(P-38:5)	0.96962	0.889909	0.969262	0.891708	yes
10	PE(P-38:6)	0.973816	0.861914	0.973315	0.862081	yes
10	PE(P-40:5)	0.966286	0.929959	0.965609	0.933186	yes
10	PG(34:1)	0.866306	0.839575	0.86265	0.845876	no
10	PG(36:1)	0.843222	0.787725	0.840172	0.797915	no
10	PG(36:2)	0.780254	0.786076	0.776915	0.807163	no
10	PI(16:0/16:0)	0.954319	0.918733	0.953248	0.922955	no
10	PI(16:0_16:1)	0.984088	0.974235	0.98378	0.975613	no
10	PI(16:0_20:4)	0.966997	0.944645	0.966496	0.946814	no
10	PI(18:0_18:1)	0.951936	0.921881	0.951027	0.925829	no
10	PI(18:0_20:2)	0.921824	0.781256	0.920175	0.799052	no
10	PI(18:0_20:4)	0.957493	0.911648	0.957064	0.915445	no
10	PI(18:0_22:6)	0.969541	0.953345	0.968777	0.955193	no
10	PI(34:0)	0.906477	0.81185	0.903409	0.821087	no
10	PI(34:1)	0.980497	0.972193	0.980175	0.973276	no
10	PI(36:2)	0.957497	0.918788	0.956917	0.923363	no
10	PI(36:3)	0.9658	0.959323	0.964985	0.960759	yes
10	PI(38:3)	0.907333	0.842636	0.906286	0.84947	yes
10	PI(38:5)	0.963793	0.940264	0.962779	0.940726	yes
10	PI(38:6)	0.963231	0.946477	0.962589	0.950681	no
10	PI(40:4)	0.86176	0.732782	0.857267	0.740745	yes
10	PI(40:5)	0.943924	0.90649	0.942427	0.909577	yes
10	PS(36:1)	0.655269	0.887854	0.646543	0.885444	no
10	PS(36:2)	0.657049	0.791414	0.651473	0.811541	no
10	PS(38:3)	0.717067	0.860355	0.709346	0.87683	no
10	PS(38:4)	0.783977	0.855247	0.77888	0.866275	no
10	SM(34:3)	0.961737	0.932946	0.960754	0.936356	no
10	SM(35:1)	0.965218	0.933055	0.964299	0.935821	yes
10	SM(35:2)	0.984352	0.95949	0.984115	0.960237	yes
10	SM(41:1)	0.965455	0.91166	0.949954	0.918667	yes
10	SM(41:2)	0.980899	0.881816	0.979252	0.883508	yes
10	SM(d16:1/23:0)/SM(d17:1/22:0)	0.981703	0.886105	0.9805	0.890068	no
10	SM(d17:1/14:0)	0.986205	0.976572	0.985982	0.976795	no
10	SM(d17:1/16:0)	0.97144	0.956613	0.970843	0.957671	no
10	SM(d18:0/14:0)	0.953116	0.923527	0.952307	0.926302	no
10	SM(d18:0/16:0)	0.899838	0.864618	0.898108	0.87175	no
10	SM(d18:1/14:0)/SM(d16:1/16:0)	0.970172	0.903063	0.969584	0.907325	no
10	SM(d18:1/16:0)	0.9544	0.903103	0.952726	0.900008	no
10	SM(d18:1/18:0)/SM(d16:1/20:0)	0.962774	0.892343	0.958722	0.894802	no
10	SM(d18:1/24:0)	0.939322	0.887389	0.925298	0.894267	no
10	SM(d18:2/14:0)	0.978105	0.946232	0.97775	0.947661	no
10	SM(d18:2/16:0)	0.969068	0.916198	0.968241	0.919549	no
10	SM(d18:2/18:0)	0.970401	0.898416	0.968049	0.908688	no
10	SM(d18:2/18:1)	0.969942	0.953376	0.969327	0.955235	no
10	TG(48:0) [NL-16:0]	0.982084	0.926158	0.981659	0.926195	no
10	TG(48:1) [NL-18:1]	0.985481	0.982902	0.985175	0.983089	no
10	TG(48:2) [NL-14:1]	0.981787	0.979691	0.98145	0.980275	no
10	TG(48:2) [NL-16:1]	0.991382	0.989365	0.991295	0.989507	no
10	TG(48:3) [NL-16:1]	0.989241	0.983447	0.98906	0.984047	no
10	TG(50:0) [NL-18:0]	0.988903	0.917241	0.988633	0.917411	no
10	TG(50:1) [NL-14:0]	0.970078	0.952819	0.969358	0.955409	no
10	TG(50:1) [NL-18:1]	0.977817	0.967996	0.977701	0.968235	no
10	TG(50:2) [NL-18:1]	0.973859	0.97354	0.973349	0.975372	no
10	TG(50:2) [NL-18:2]	0.968448	0.957236	0.9679	0.957536	no
10	TG(50:3) [NL-14:1]	0.962859	0.959524	0.962151	0.959866	no
10	TG(50:3) [NL-16:1]	0.984274	0.971626	0.984104	0.973138	no
10	TG(50:4) [NL-14:0]	0.983195	0.96358	0.98277	0.965024	no
10	TG(51:0) [NL-16:0]	0.982627	0.831476	0.982284	0.839441	no
10	TG(51:2) [NL-15:0]	0.950285	0.945359	0.949227	0.949441	no
10	TG(52:1) [NL-18:0]	0.989725	0.969791	0.989547	0.97018	no
10	TG(52:2) [NL-16:0]	0.911607	0.939539	0.912204	0.941367	no
10	TG(52:3) [NL-16:1]	0.947736	0.960754	0.946789	0.961545	no
10	TG(52:3) [NL-18:2]	0.943532	0.940664	0.942454	0.943177	no
10	TG(54:1) [NL-18:1]	0.987729	0.859367	0.987496	0.85679	no
10	TG(54:2) [NL-18:0]	0.973112	0.969064	0.972913	0.970242	no
[truncated: 893 more rows]

[truncated: 9 more sheets: Figure5_raw, Figure6, Figure7, Figure8, Figure9, Table1_SBP, Table1_Cholesterol, Table1_CVD, Table1_Stroke]
